# Supplementary material for: Identification of quantitative trait loci associated with leaf rust resistance in rye by precision mapping
Source: BMC Plant Biol. 2024 Apr 17;24:291. doi: 10.1186/s12870-024-04960-6 (PMC11022434; doi:10.1186/s12870-024-04960-6)
Supplement: Supplementary file 1 — Supplementary Material 1. [file 12870_2024_4960_MOESM1_ESM.xlsx]

## Sheet: phenotyping
Table S1. Results of phenotyping of G38A mapping population
	main experiment (involvIng whole mapping population)																verifivation experiment involving selected individuals
	isolate S, 10 dpi								isolate S, 17 dpi								isolate N, 10 dpi								isolate N, 17 dpi
	% leaf fragments with reaction:								% leaf fragments with reaction:								% leaf fragments with reaction:								% leaf fragments with reaction:
Genotype	0.01	1	2	3	4	5	phenotype description (values used in the association analysis, VAA)		0.01	1	2	3	4	5	phenotype description (values used in the association analysis, VAA)		0	1	2	3	4	5	phenotype description (values used in the association analysis, VAA)		0	1	2	3	4	5	phenotype description (values used in the association analysis, VAA)
723_1	0	100	0	0	0	0	5		0	0	100	0	0	0	4		0	100	0	0	0	0	5		0	0	100	0	0	0	4
Pr3_1	0	0	0	0	100	0	2		0	0	0	0	100	0	2		0	0	0	0	100	0	2		0	0	0	0	100	0	2
6	11.6667	31.6667	3.33333	11.6667	16.6667	25	3.35		10	33.3333	0	8.33333	20	28.3333	3.2
7	30	26	0	6	10	28	3.76		26	26	4	0	8	36	3.54
10	60	16.6667	0	1.66667	18.3333	3.33333	4.88333		36.6667	40	0	0	1.66667	21.6667	4.45
11	91.4894	6.38298	2.12766	0	0	0	5.89362		62.5	37.5	0	0	0	0	5.625		80	20	0	0	0	0	5.8		33.3333	66.6667	0	0	0	0	5.33333
12	15.3846	42.3077	0	3.84615	17.3077	21.1538	3.71154		5.76923	17.3077	19.2308	11.5385	11.5385	34.6154	2.90385
13	85	15	0	0	0	0	5.85		45	55	0	0	0	0	5.45		100	0	0	0	0	0	6
15	0	0	0	0	100	0	2		0	0	0	0	100	0	2		13.3333	0	0	0	33.3333	53.3333	2
16	0	0	0	26.8293	43.9024	29.2683	1.97561		0	0	0	0	62.5	37.5	1.625		0	0	0	0	83.3333	16.6667	1.83333
17	43.1818	34.0909	0	2.27273	18.1818	2.27273	4.75		9.09091	63.6364	0	2.27273	15.9091	9.09091	4.20455		85.7143	0	0	0	7.14286	7.14286	5.35714
19	15.7895	57.8947	0	0	7.89474	18.4211	4.18421		0	68.4211	5.26316	5.26316	13.1579	7.89474	4.13158
20	14.8148	55.5556	0	0	27.7778	1.85185	4.24074		3.7037	0	0	14.8148	35.1852	46.2963	1.83333
21	3.7037	0	7.40741	61.1111	27.7778	0	2.90741		0	60	0	15	20	5	3.9
22	7.5	52.5	2.5	7.5	22.5	7.5	3.925		0	80	0	0	20	0	4.4
23	6.66667	0	0	0	46.6667	46.6667	1.8		EI	EI	EI	EI	EI	EI			0	0	0	0	57.1429	42.8571	1.57143
24	45	45	0	10	0	0	5.25		EI	EI	EI	EI	EI	EI			0	80	0	0	20	0	4.4		0	70	10	0	20	0	4.3
25	36.1111	63.8889	0	0	0	0	5.36111		19.4444	80.5556	0	0	0	0	5.19444		13.8889	83.3333	2.77778	0	0	0	5.11111		11.1111	83.3333	5.55556	0	0	0	5.05556
26	39.7727	30.6818	5.68182	11.3636	12.5	0	4.73864		31.8182	37.5	2.27273	0	14.7727	13.6364	4.30682		10.2273	56.8182	7.95455	3.40909	20.4545	1.13636	4.29545		5.68182	57.9545	5.68182	3.40909	12.5	14.7727	3.96591
27	25	28.8462	0	3.84615	7.69231	34.6154	3.55769		20.5128	28.2051	5.12821	2.5641	12.8205	30.7692	3.48718
30_31	0	29.4118	11.7647	29.4118	29.4118	0	3.41176		0	29.4118	11.7647	29.4118	23.5294	5.88235	3.35294
32	40.9091	27.2727	0	0	4.54545	27.2727	4.18182		EI	EI	EI	EI	EI	EI
34	0	0	16.129	12.9032	29.0323	41.9355	2.03226		EI	EI	EI	EI	EI	EI
35	95.2381	4.7619	0	0	0	0	5.95238		EI	EI	EI	EI	EI	EI			100	0	0	0	0	0	6
36	0	85.7143	7.14286	3.57143	3.57143	0	4.75		EI	EI	EI	EI	EI	EI			85.7143	0	0	0	0	14.2857	5.28571
38	54.5455	30.303	0	6.06061	3.0303	6.06061	5.09091		11.1111	77.7778	0	0	0	11.1111	4.66667
39	48	28	4	6	8	6	4.84		38	36	2	4	10	10	4.58		46.6667	0	0	0	20	33.3333	3.53333
42	57.5758	42.4242	0	0	0	0	5.57576		28.5714	71.4286	0	0	0	0	5.28571		33.3333	66.6667	0	0	0	0	5.33333		11.1111	88.8889	0	0	0	0	5.11111
43	0	0	1.47059	29.4118	48.5294	20.5882	2.11765		0	0	0	0	23.5294	76.4706	1.23529
44	0	0	0	6.66667	93.3333	0	2.06667		EI	EI	EI	EI	EI	EI
45	20	47.5	6.25	8.75	16.25	1.25	4.425		13.75	42.5	15	5	8.75	15	4.025		10	57.5	2.5	6.25	20	3.75	4.2		5	56.25	3.75	7.5	16.25	11.25	3.925
46	7.89474	39.4737	5.26316	7.89474	39.4737	0	3.68421		5.26316	42.1053	0	5.26316	36.8421	10.5263	3.42105		2.63158	44.7368	13.1579	7.89474	31.5789	0	3.78947		2.63158	42.1053	10.5263	5.26316	36.8421	2.63158	3.60526
47	66.6667	6.66667	0	6.66667	20	0	4.93333		EI	EI	EI	EI	EI	EI
48	0	0	0	14.2857	85.7143	0	2.14286		0	0	0	0	9.52381	90.4762	1.09524
49	23.3333	10	0	0	16.6667	50	2.73333		10	23.3333	0	0	0	66.6667	2.43333		40	6.66667	0	0	3.33333	50	3.3		10	36.6667	0	0	0	53.3333	2.96667
51	52.2727	47.7273	0	0	0	0	5.52273		0	92.8571	7.14286	0	0	0	4.92857		55.5556	40.7407	3.7037	0	0	0	5.51852		0	83.3333	8.33333	8.33333	0	0	4.75
52	75	8.33333	0	8.33333	8.33333	0	5.33333		50	33.3333	0	0	8.33333	8.33333	4.91667		100	0	0	0	0	0	6
53	14	56	12	10	8	0	4.58		10	58	6	6	12	8	4.24
54	14.5833	47.9167	0	2.08333	14.5833	20.8333	3.83333		4.16667	58.3333	0	0	10.4167	27.0833	3.64583
55	100	0	0	0	0	0	6		EI	EI	EI	EI	EI	EI			100	0	0	0	0	0	6
60	50	25	0	5	20	0	4.8		EI	EI	EI	EI	EI	EI
61	35.7143	28.5714	0	0	21.4286	14.2857	4.14286		EI	EI	EI	EI	EI	EI			72.7273	0	0	0	0	27.2727	4.63636
62	0	0	0	10.8108	83.7838	5.40541	2.05405		EI	EI	EI	EI	EI	EI
63	0	0	0	0	94.1176	5.88235	1.94118		EI	EI	EI	EI	EI	EI			6.66667	0	0	0	66.6667	26.6667	2
64	98.913	1.08696	0	0	0	0	5.98913		36.5385	63.4615	0	0	0	0	5.36538		96.1538	3.84615	0	0	0	0	5.96154		42.3077	57.6923	0	0	0	0	5.42308
69	0	0	12.5	41.6667	45.8333	0	2.66667		0	0	0	0	16.6667	83.3333	1.16667
70	28.9474	55.2632	0	0	15.7895	0	4.81579		5.26316	78.9474	0	0	0	15.7895	4.42105
71	100	0	0	0	0	0	6								0
74	21.1538	36.5385	9.61538	9.61538	17.3077	5.76923	4.17308		7.69231	42.3077	0	11.5385	19.2308	19.2308	3.5
76	26.3158	42.1053	2.63158	13.1579	15.7895	0	4.5		15.7895	47.3684	5.26316	13.1579	10.5263	7.89474	4.21053
77	13.6364	50	0	9.09091	13.6364	13.6364	4		EI	EI	EI	EI	EI	EI
78	0	0	0	7.5	67.5	25	1.825		EI	EI	EI	EI	EI	EI
80	5	65	5	10	10	5	4.3		EI	EI	EI	EI	EI	EI
81	0	0	3.44828	17.2414	55.1724	24.1379	2		EI	EI	EI	EI	EI	EI
82	22.5	57.5	0	7.5	12.5	0	4.7		EI	EI	EI	EI	EI	EI
84	0	7.5	7.5	25	50	10	2.525		0	5	0	0	25	70	1.45
88	15.625	43.75	1.5625	25	14.0625	0	4.21875		10.9375	45.3125	3.125	4.6875	12.5	23.4375	3.67188
89	90.9091	9.09091	0	0	0	0	5.90909		50	50	0	0	0	0	5.5		90.9091	9.09091	0	0	0	0	5.90909		55.5556	44.4444	0	0	0	0	5.55556
91	95.8333	4.16667	0	0	0	0	5.95833		45.8333	54.1667	0	0	0	0	5.45833		58.3333	41.6667	0	0	0	0	5.58333		25	75	0	0	0	0	5.25
92	37.931	31.0345	6.89655	1.72414	13.7931	8.62069	4.51724		34.4828	34.4828	3.44828	3.44828	10.3448	13.7931	4.37931
93	26.3889	45.8333	6.94444	1.38889	6.94444	12.5	4.45833		6	48	6	12	10	18	3.74
94	100	0	0	0	0	0	6		EI	EI	EI	EI	EI	EI
95	0	0	0	0	6.25	93.75	1.0625		EI	EI	EI	EI	EI	EI
98	25	40	0	5	25	5	4.2		EI	EI	EI	EI	EI	EI
100	57.6923	12.8205	6.41026	2.5641	7.69231	12.8205	4.71795		5.12821	61.5385	2.5641	5.12821	6.41026	19.2308	3.96154
102	81.25	0	0	0	0	18.75	5.0625		EI	EI	EI	EI	EI	EI
103	29.7297	35.1351	0	0	12.1622	22.973	4.01351		16.2162	48.6486	0	0	0	35.1351	3.75676
104	37.1795	37.1795	0	1.28205	12.8205	11.5385	4.5		EI	EI	EI	EI	EI	EI
105	62.9032	17.7419	0	0	8.06452	11.2903	4.93548		24.1935	54.8387	1.6129	1.6129	3.22581	14.5161	4.51613
107	60.8108	22.973	0	0	1.35135	14.8649	4.97297		22.2222	53.7037	1.85185	3.7037	1.85185	16.6667	4.40741
110	50	28.5714	7.14286	0	14.2857	0	5		14.2857	57.1429	7.14286	0	7.14286	14.2857	4.28571
111	0	2.63158	7.89474	10.5263	57.8947	21.0526	2.13158		EI	EI	EI	EI	EI	EI			6.66667	0	0	60	33.3333	0	2.86667
112	0	0	0	20.5128	71.7949	7.69231	2.12821		EI	EI	EI	EI	EI	EI
114	30.7692	48.7179	0	7.69231	12.8205	0	4.76923		EI	EI	EI	EI	EI	EI
117	34	26	0	0	6	34	3.8		10	46	0	4	4	36	3.46
118	75	0	0	12.5	12.5	0	5.125		EI	EI	EI	EI	EI	EI			71.4286	0	0	0	28.5714	0	4.85714
120	27.2727	50	0	0	18.1818	4.54545	4.54545		0	77.2727	0	0	6.81818	15.9091	4.15909
121	100	0	0	0	0	0	6		EI	EI	EI	EI	EI	EI			100	0	0	0	0	0	6
122	66.6667	0	0	25	8.33333	0	4.91667		EI	EI	EI	EI	EI	EI			50	0	0	8.33333	41.6667	0	4.08333
125	80.6452	0	0	3.22581	12.9032	3.22581	5.22581		EI	EI	EI	EI	EI	EI			60	0	0	20	20	0	4.6
126	50	31.25	0	0	18.75	0	4.9375		15.625	65.625	0	0	3.125	15.625	4.4375
128	20	56	0	0	12	12	4.36		8	58	4	4	8	18	4
131	0	0	0	8	40	52	1.56		EI	EI	EI	EI	EI	EI			0	0	0	0	100	0	2
132	70	30	0	0	0	0	5.7		60	40	0	0	0	0	5.6		65.5172	34.4828	0	0	0	0	5.65517		14.2857	85.7143	0	0	0	0	5.14286
134	37.1429	5.71429	0	8.57143	21.4286	27.1429	3.47143		7.24638	27.5362	0	0	13.0435	52.1739	2.5942
135	100	0	0	0	0	0	6		EI	EI	EI	EI	EI	EI			100	0	0	0	0	0	6
136	83.871	0	0	3.22581	9.67742	3.22581	5.35484		EI	EI	EI	EI	EI	EI			80	0	0	0	13.3333	6.66667	5.13333
139	0	5.40541	8.10811	43.2432	43.2432	0	2.75676		0	5.40541	0	6.75676	33.7838	54.0541	1.68919		20	0	0	0	20	60	2.2
140_141	54	22	4	4	10	6	4.88		15	55	0	5	12.5	12.5	4.175		64	12	0	4	12	8	4.88		23.913	50	0	0	13.0435	13.0435	4.32609
147	7.01754	92.9825	0	0	0	0	5.07018		EI	EI	EI	EI	EI	EI			38.4615	60.2564	1.28205	0	0	0	5.37179		14.1026	83.3333	2.5641	0	0	0	5.11538
148	0	0	2.43902	21.9512	65.8537	9.7561	2.17073		EI	EI	EI	EI	EI	EI			0	0	0	0	12.5	87.5	1.125
149	39.2857	39.2857	0	7.14286	7.14286	7.14286	4.75		EI	EI	EI	EI	EI	EI			56.25	0	0	0	6.25	37.5	3.875
150	21.4286	59.5238	0	9.52381	4.7619	4.7619	4.69048		EI	EI	EI	EI	EI	EI
151	0	0	0	2.94118	41.1765	55.8824	1.47059		0	0	0	0	5.88235	94.1176	1.05882		0	0	0	8	52	40	1.68		0	0	0	0	36	64	1.36
153	100	0	0	0	0	0	6		EI	EI	EI	EI	EI	EI			100	0	0	0	0	0	6
154	15.7895	36.8421	3.94737	3.94737	38.1579	1.31579	3.84211		10.9756	35.3659	2.43902	7.31707	9.7561	34.1463	3.28049
158	65.7895	0	0	0	21.0526	13.1579	4.5		5.88235	35.2941	0	5.88235	0	52.9412	2.82353		66.6667	0	0	0	16.6667	16.6667	4.5
161	100	0	0	0	0	0	6		EI	EI	EI	EI	EI	EI			80.2632	19.7368	0	0	0	0	5.80263		25	75	0	0	0	0	5.25
162	34.375	53.125	0	0	3.125	9.375	4.875		EI	EI	EI	EI	EI	EI			86.6667	0	0	0	6.66667	6.66667	5.4
165	0	61.5385	0	15.3846	23.0769	0	4		EI	EI	EI	EI	EI	EI
167	63.1579	0	0	0	36.8421	0	4.52632		EI	EI	EI	EI	EI	EI
169	45	30	2.5	5	7.5	10	4.7		12.5	42.5	0	10	12.5	22.5	3.65
170	36.6667	16.6667	0	6.66667	13.3333	26.6667	3.76667		EI	EI	EI	EI	EI	EI
171	39.4737	21.0526	0	2.63158	26.3158	10.5263	4.13158		EI	EI	EI	EI	EI	EI			73.3333	0	0	0	0	26.6667	4.66667
172	69.2308	0	0	0	0	30.7692	4.46154		EI	EI	EI	EI	EI	EI
173	100	0	0	0	0	0	6		EI	EI	EI	EI	EI	EI
174	56.25	0	0	0	6.25	37.5	3.875		EI	EI	EI	EI	EI	EI
176	41.6667	41.6667	0	4.16667	12.5	0	4.95833		14.2857	61.9048	0	4.7619	0	19.0476	4.28571
177	46.0526	19.7368	7.89474	2.63158	13.1579	10.5263	4.51316		10.7143	48.8095	3.57143	3.57143	4.7619	0	3.42857
178	44.1176	41.1765	2.94118	2.94118	8.82353	0	5.08824		EI	EI	EI	EI	EI	EI
179	33.3333	33.3333	0	10	0	23.3333	4.2		EI	EI	EI	EI	EI	EI			66.6667	0	0	0	20	13.3333	4.53333
180	100	0	0	0	0	0	6		50.9434	47.1698	0	1.88679	0	0	5.4717
181	35.7143	42.8571	0	0	14.2857	7.14286	4.64286		EI	EI	EI	EI	EI	EI
184	33.3333	21.2121	0	0	39.3939	6.06061	3.90909		EI	EI	EI	EI	EI	EI
185	10.2564	1.28205	2.5641	14.1026	53.8462	17.9487	2.46154		4.65116	4.65116	1.16279	5.81395	24.4186	59.3023	1.81395
186	30.7692	61.5385	0	7.69231	0	0	5.15385		EI	EI	EI	EI	EI	EI
187	28.9474	50	2.63158	2.63158	15.7895	0	4.73684		EI	EI	EI	EI	EI	EI
188	85	15	0	0	0	0	5.85		EI	EI	EI	EI	EI	EI			0	100	0	0	0	0	5		0	100	0	0	0	0	5
191	66.6667	6.06061	12.1212	0	1.51515	13.6364	4.95455		18.1818	50	7.57576	6.06061	0	18.1818	4.25758
195	46.6667	5	3.33333	1.66667	28.3333	15	3.95		25.4237	20.339	1.69492	5.08475	5.08475	42.3729	3.28814
196	75	0	0	12.5	12.5	0	5.125		EI	EI	EI	EI	EI	EI
197	0	0	5.06329	44.3038	45.5696	5.06329	2.49367		0	0	0	1.26582	32.9114	65.8228	1.35443
198	44.2308	13.4615	0	0	17.3077	25	3.92308		23.0769	34.6154	0	0	1.92308	40.3846	3.55769
199	28.5714	17.1429	22.8571	5.71429	17.1429	8.57143	4.08571		20	25.7143	5.71429	14.2857	11.4286	22.8571	3.6
201	0	0	0	0	6.81818	93.1818	1.06818		0	0	0	0	0	100	1		0	0	0	0	40.9091	59.0909	1.40909		0	0	0	2.27273	6.81818	90.9091	1.11364
204	20	20	10	10	10	30	3.4		0	21.0526	0	15.7895	15.7895	47.3684	2.31579
210	38.4615	26.9231	3.84615	5.76923	7.69231	17.3077	4.30769		3.84615	57.6923	1.92308	9.61538	5.76923	21.1538	3.80769
211	65.625	3.125	6.25	0	18.75	6.25	4.78125		28.125	40.625	0	3.125	6.25	21.875	4.15625
213	68.75	18.75	0	0	3.125	9.375	5.21875		37.5	50	0	0	0	12.5	4.875		81.25	0	0	0	18.75	0	5.25
215	44.4444	22.2222	5.55556	2.77778	13.8889	11.1111	4.47222		14.7059	44.1176	0	2.94118	17.6471	20.5882	3.73529		100	0	0	0	0	0	6
216	85.7143	14.2857	0	0	0	0	5.85714		EI	EI	EI	EI	EI	EI			95.2381	4.7619	0	0	0	0	5.95238
217	100	0	0	0	0	0	6		EI	EI	EI	EI	EI	EI
218	92.3077	0	0	0	0	7.69231	5.61538		EI	EI	EI	EI	EI	EI			100	0	0	0	0	0	6
222	32.8947	40.7895	9.21053	9.21053	7.89474	0	4.81579		27.5	45	2.5	8.75	8.75	7.5	4.5125
227	69.6429	12.5	3.57143	3.57143	10.7143	0	5.26786		17.8571	55.3571	1.78571	12.5	7.14286	5.35714	4.48214
228	12.5	37.5	0	12.5	37.5	0	3.75		0	50	0	0	37.5	12.5	3.375		50	0	0	25	25	0	4.25		12.5	37.5	0	0	50	0	3.625
232	57.8947	13.1579	0	5.26316	13.1579	10.5263	4.65789		26.1538	44.6154	0	0	7.69231	21.5385	4.16923		55.814	11.6279	5.81395	3.48837	12.7907	10.4651	4.62791		11.9048	45.2381	4.7619	7.14286	11.9048	19.0476	3.80952
235	100	0	0	0	0	0	6		42.8571	57.1429	0	0	0	0	5.42857		58.0645	41.9355	0	0	0	0	5.58065		19.3548	75.8065	4.83871	0	0	0	5.14516
237	45.4545	27.2727	4.54545	18.1818	4.54545	0	4.90909		31.8182	40.9091	0	4.54545	13.6364	9.09091	4.45455		93.75	0	0	0	0	6.25	5.6875
238	100	0	0	0	0	0	6		EI	EI	EI	EI	EI	EI			93.3333	0	0	6.66667	0	0	5.8
239	100	0	0	0	0	0	6		EI	EI	EI	EI	EI	EI			100	0	0	0	0	0	6
243	100	0	0	0	0	0	6		EI	EI	EI	EI	EI	EI
244	100	0	0	0	0	0	6		EI	EI	EI	EI	EI	EI
247	100	0	0	0	0	0	6		EI	EI	EI	EI	EI	EI
249	33.3333	16.6667	13.8889	5.55556	25	5.55556	4.11111		19.4444	30.5556	0	5.55556	16.6667	27.7778	3.47222		93.3333	0	0	0	0	6.66667	5.66667
252	42.5	30	7.5	5	15	0	4.8		15	52.5	7.5	5	12.5	7.5	4.3		12.8205	61.5385	5.12821	2.5641	17.9487	0	4.48718		5.12821	43.5897	25.641	5.12821	20.5128	0	4.07692
257	63.7931	8.62069	3.44828	0	15.5172	8.62069	4.7931		21.7391	50	4.34783	0	8.69565	15.2174	4.30435		44.8276	29.3103	1.72414	0	5.17241	18.9655	4.51724		15.5172	51.7241	5.17241	3.44828	10.3448	13.7931	4.17241
258	100	0	0	0	0	0	6		EI	EI	EI	EI	EI	EI			93.3333	0	0	6.66667	0	0	5.8
259	43.75	18.75	0	0	6.25	31.25	4		31.25	31.25	0	0	12.5	25	3.9375		50	12.5	0	0	0	37.5	4		25	37.5	0	0	6.25	31.25	3.8125
262	21.7949	43.5897	6.41026	3.84615	24.359	0	4.34615		12.5	46.5909	10.2273	2.27273	12.5	15.9091	3.96591		15.4762	47.619	5.95238	3.57143	27.381	0	4.20238		10.7143	45.2381	9.52381	4.7619	27.381	2.38095	4
263	0	71.4286	14.2857	0	14.2857	0	4.42857		0	71.4286	14.2857	0	0	14.2857	4.28571		14.8148	70.3704	0	3.7037	11.1111	0	4.74074		3.7037	74.0741	7.40741	0	14.8148	0	4.51852
267	100	0	0	0	0	0	6		EI	EI	EI	EI	EI	EI
269	87.0968	0	0	0	9.67742	3.22581	5.45161		EI	EI	EI	EI	EI	EI			60	0	0	6.66667	20	13.3333	4.33333
270	89.1304	0	0	0	10.8696	0	5.56522		17.3913	71.7391	0	0	6.52174	4.34783	4.80435		80	0	0	0	6.66667	13.3333	5.06667
273	47.2222	13.8889	0	2.77778	8.33333	27.7778	4.05556		33.3333	19.4444	8.33333	0	2.77778	36.1111	3.72222		52.7778	11.1111	5.55556	0	11.1111	19.4444	4.36111		22.2222	38.8889	0	0	13.8889	25	3.80556
274	0	0	6.06061	45.4545	48.4848	0	2.57576		0	0	0	0	94.4444	5.55556	1.94444		0	0	0	0	100	0	2		0	0	0	0	61.1111	38.8889	1.61111
282	66.0714	16.0714	0	7.14286	3.57143	7.14286	5.125		5.35714	39.2857	7.14286	25	8.92857	14.2857	3.64286		41.0714	32.1429	5.35714	0	5.35714	16.0714	4.55357		1.78571	21.4286	12.5	39.2857	3.57143	21.4286	3.14286
286	69.697	0	4.54545	4.54545	15.1515	6.06061	4.86364		57.1429	0	0	7.14286	0	35.7143	4		46.6667	0	0	0	26.6667	26.6667	3.6
288	37.8788	21.2121	13.6364	6.06061	15.1515	6.06061	4.42424		7.57576	46.9697	12.1212	3.0303	12.1212	18.1818	3.80303		33.3333	28.7879	12.1212	4.54545	10.6061	10.6061	4.37879		10.6061	46.9697	9.09091	3.0303	6.06061	24.2424	3.80303
290	56	20	0	4	20	0	4.88		4.16667	58.3333	0	12.5	4.16667	20.8333	3.83333
292	13.1579	28.9474	15.7895	2.63158	21.0526	18.4211	3.55263		5.26316	34.2105	0	18.4211	7.89474	34.2105	3.07895
293	47.0588	14.7059	11.7647	8.82353	5.88235	11.7647	4.52941		8.82353	38.2353	2.94118	23.5294	0	26.4706	3.52941
294	22.5	37.5	5	10	17.5	7.5	4.15		0	36.8421	5.26316	15.7895	10.5263	31.5789	3.05263
295	40	60	0	0	0	0	5.4		EI	EI	EI	EI	EI	EI			90	10	0	0	0	0	5.9		85	15	0	0	0	0	5.85
296	10	33.3333	6.66667	26.6667	23.3333	0	3.8		0	33.3333	6.66667	10	26.6667	23.3333	3
297	1.31579	1.31579	5.26316	34.2105	53.9474	3.94737	2.5		1.16279	1.16279	0	8.13953	40.6977	48.8372	1.67442
298	0	0	3.84615	28.2051	67.9487	0	2.35897		0	0	0	1.11111	36.6667	62.2222	1.38889
299_300	17.5	60	2.5	5	15	0	4.6		20	45	10	5	10	10	4.3
302	100	0	0	0	0	0	6		57.9545	42.0455	0	0	0	0	5.57955		100	0	0	0	0	0	6		20	80	0	0	0	0	5.2
306	38.2353	32.3529	14.7059	8.82353	5.88235	0	4.88235		5.88235	52.9412	8.82353	14.7059	5.88235	11.7647	4.02941
307	17.5	42.5	5	17.5	17.5	0	4.25		5	50	0	10	15	20	3.6		58.3333	0	0	8.33333	16.6667	16.6667	4.25
308	34.1463	24.3902	0	17.0732	17.0732	7.31707	4.19512		9.7561	41.4634	4.87805	4.87805	4.87805	34.1463	3.43902
309	2.38095	71.4286	2.38095	7.14286	11.9048	4.7619	4.30952		0	47.619	9.52381	16.6667	7.14286	19.0476	3.59524
310	0	95	2.5	2.5	0	0	4.925		0	55	17.5	22.5	5	0	4.225
311	0	0	1.6129	12.9032	53.2258	32.2581	1.83871		0	0	0	12.9032	37.0968	50	1.62903
315	43.4211	55.2632	1.31579	0	0	0	5.42105		3.1746	93.6508	1.5873	1.5873	0	0	4.98413		50	42.5926	7.40741	0	0	0	5.42593		5.66038	75.4717	7.54717	11.3208	0	0	4.75472
317	2.5641	76.9231	5.12821	15.3846	0	0	4.66667		2.5641	41.0256	5.12821	33.3333	7.69231	10.2564	3.66667
319	71.0526	28.9474	0	0	0	0	5.71053		38.1579	61.8421	0	0	0	0	5.38158		92.5926	0	3.7037	3.7037	0	0	5.81481		1.85185	90.7407	3.7037	3.7037	0	0	4.90741
323	0	90	0	5	5	0	4.75		0	80	5	5	10	0	4.55																0
325	66.6667	33.3333	0	0	0	0	5.66667		38.3333	61.6667	0	0	0	0	5.38333		100	0	0	0	0	0	6		58.3333	41.6667	0	0	0	0	5.58333
327	7.5	67.5	0	2.5	12.5	10	4.25		5	60	10	0	15	10	4.1
328	5.12821	43.5897	15.3846	15.3846	15.3846	5.12821	3.92308		0	41.0256	0	25.641	23.0769	10.2564	3.38462
329	40	45	0	0	10	5	4.9		5	70	0	10	2.5	12.5	4.275
330	55.2632	44.7368	0	0	0	0	5.55263		21.0526	78.9474	0	0	0	0	5.21053		22.2222	77.7778	0	0	0	0	5.22222		0	100	0	0	0	0	5
331	0	77.7778	0	0	22.2222	0	4.33333		0	77.7778	0	0	0	22.2222	4.11111
333	5.26316	73.6842	0	0	10.5263	10.5263	4.31579		0	73.6842	2.63158	2.63158	5.26316	15.7895	4.13158
335	38.8889	5.55556	11.1111	5.55556	22.2222	16.6667	3.83333		44.4444	0	0	11.1111	0	44.4444	3.44444		31.25	18.75	0	6.25	18.75	25	3.625		6.25	43.75	0	0	6.25	43.75	3.125
337	27.7778	38.8889	22.2222	0	5.55556	5.55556	4.66667		5.55556	61.1111	0	22.2222	5.55556	5.55556	4.22222		33.3333	33.3333	22.2222	0	5.55556	5.55556	4.72222		5.55556	50	0	33.3333	5.55556	5.55556	4
339	0	0	16.2162	20.2703	59.4595	4.05405	2.48649		1.16279	2.32558	0	10.4651	44.186	41.8605	1.80233								0
340	46.0526	53.9474	0	0	0	0	5.46053		10.7143	89.2857	0	0	0	0	5.10714		81.8182	18.1818	0	0	0	0	5.81818		50	50	0	0	0	0	5.5
341	16	44	4	2	24	10	3.96		10	48	2	4	6	30	3.62
347	0	83.3333	0	0	16.6667	0	4.5		0	25	16.6667	41.6667	16.6667	0	3.5
349	40	26.6667	0	13.3333	20	0	4.53333		0	53.3333	6.66667	6.66667	13.3333	20	3.6
350	19.4444	58.3333	0	0	11.1111	11.1111	4.41667		0	52.9412	8.82353	11.7647	8.82353	17.6471	3.70588
352	46.4286	10.7143	14.2857	0	28.5714	0	4.46429		0	46.4286	7.14286	21.4286	17.8571	7.14286	3.67857
353	9.45946	6.75676	13.5135	27.027	14.8649	28.3784	2.83784		5.40541	6.75676	0	12.1622	35.1351	40.5405	2.13514
355	0	0	0	5.26316	76.3158	18.4211	1.86842		0	0	0	0	18.4211	81.5789	1.18421
356	15.7895	78.9474	0	0	0	5.26316	4.94737		2.63158	71.0526	7.89474	7.89474	5.26316	5.26316	4.42105
358	36.8421	63.1579	0	0	0	0	5.36842		9.30233	86.0465	3.48837	1.16279	0	0	5.03488		66.6667	33.3333	0	0	0	0	5.66667		12.5	87.5	0	0	0	0	5.125
359	39.1892	60.8108	0	0	0	0	5.39189		22.973	77.027	0	0	0	0	5.22973		78.5714	21.4286	0	0	0	0	5.78571		58.9286	41.0714	0	0	0	0	5.58929
361	2.5	57.5	0	2.5	20	17.5	3.675		0	60	0	2.5	32.5	5	3.775
363	6.81818	56.8182	4.54545	4.54545	6.81818	20.4545	3.90909		2.27273	52.2727	2.27273	9.09091	6.81818	27.2727	3.52273
364	0	94.1176	2.94118	2.94118	0	0	4.91176		2.94118	79.4118	0	11.7647	2.94118	2.94118	4.58824
365	0	75	10	0	2.5	12.5	4.325		0	40.625	3.125	21.875	18.75	15.625	3.34375
366	0	100	0	0	0	0	5		0	81.8182	13.6364	4.54545	0	0	4.77273
367	0	53.8462	7.69231	0	7.69231	30.7692	3.46154		0	50	0	11.5385	3.84615	34.6154	3.26923
368	15.625	46.875	9.375	0	3.125	25	3.96875		3.33333	33.3333	0	16.6667	23.3333	23.3333	3.06667
369	44.4444	22.2222	0	0	5.55556	27.7778	4.16667		27.7778	33.3333	0	5.55556	16.6667	16.6667	4
370	0	0	0	0	23.6842	76.3158	1.23684		0	0	0	0	7.89474	92.1053	1.07895
371	0	0	0	0	0	100	1		0	0	0	0	2.5	97.5	1.025
372	0	0	0	2.77778	16.6667	80.5556	1.22222		0	0	0	0	11.1111	88.8889	1.11111
373	0	0	20.6897	22.4138	3.44828	53.4483	2.10345		0	0	0	8.62069	31.0345	60.3448	1.48276
374	0	0	1.35135	10.8108	50	37.8378	1.75676		0	0	0	2.43902	19.5122	78.0488	1.2439
375	8.33333	30.5556	16.6667	5.55556	8.33333	30.5556	3.33333		0	11.4286	8.57143	20	20	40	2.31429
379	0	0	0	2.63158	26.3158	71.0526	1.31579		0	0	0	0	0	100	1
380	41.3793	37.931	0	0	13.7931	6.89655	4.72414		0	64.2857	7.14286	14.2857	0	14.2857	4.07143
381	3.94737	67.1053	7.89474	0	0	21.0526	4.11842		0	44.7761	13.4328	16.4179	5.97015	19.403	3.58209
382	6.45161	67.7419	3.22581	3.22581	0	19.3548	4.19355		0	61.2903	0	16.129	3.22581	19.3548	3.80645
383	37.5	17.5	0	0	7.5	37.5	3.65		0	50	0	5	2.5	42.5	3.125
385	24	36	0	0	12	28	3.76		0	48	8	0	4	40	3.2
386	9.80392	33.3333	3.92157	0	7.84314	45.098	3.01961		0	39.2157	1.96078	5.88235	3.92157	49.0196	2.78431
387	37.8378	29.7297	4.05405	16.2162	12.1622	0	4.64865		13.9535	48.8372	0	3.48837	18.6047	15.1163	3.90698		48.6486	21.6216	2.7027	20.2703	6.75676	0	4.85135		33.7838	35.1351	1.35135	4.05405	12.1622	13.5135	4.33784
388	50	32.8571	0	0	8.57143	8.57143	4.9		7.69231	74.359	0	2.5641	5.12821	10.2564	4.46154		54.5455	27.2727	2.27273	2.27273	9.09091	4.54545	5.02273		9.09091	72.7273	0	0	13.6364	4.54545	4.5
389	53.9474	6.57895	0	0	22.3684	17.1053	4.18421		3.40909	57.9545	0	2.27273	7.95455	28.4091	3.61364		10	52.8571	0	0	14.2857	22.8571	3.75714		5.71429	57.1429	0	0	7.14286	30	3.64286
392	0	58.3333	8.33333	0	16.6667	16.6667	3.75		0	25	8.33333	33.3333	0	33.3333	2.91667
393	0	61.2903	6.45161	0	0	32.2581	3.64516		0	48.3871	3.22581	16.129	0	32.2581	3.35484
396	0	40	10	3.33333	0	46.6667	2.96667		0	26.6667	6.66667	3.33333	10	53.3333	2.43333
397	0	0	0	0	10	90	1.1		0	0	0	0	0	100	1
400	50	50	0	0	0	0	5.5		0	88.8889	5.55556	2.77778	2.77778	0	4.80556		16.6667	72.2222	11.1111	0	0	0	5.05556		0	88.8889	0	0	11.1111	0	4.66667
401	77.5862	22.4138	0	0	0	0	5.77586		5.17241	94.8276	0	0	0	0	5.05172		100	0	0	0	0	0	6		14.7059	82.3529	0	2.94118	0	0	5.08824
402	71.0526	28.9474	0	0	0	0	5.71053		17.4419	82.5581	0	0	0	0	5.17442		75.9259	24.0741	0	0	0	0	5.75926		53.7037	46.2963	0	0	0	0	5.53704
403	72.2222	5.55556	0	11.1111	11.1111	0	5.16667		72.2222	5.55556	0	0	11.1111	11.1111	4.94444		50	27.7778	5.55556	11.1111	5.55556	0	5.05556		66.6667	11.1111	0	0	22.2222	0	5
405	0	0	1.36986	5.47945	47.9452	45.2055	1.63014		0	0	0	0	16.8675	83.1325	1.16867
405_377	0	0	0	0	32.5	67.5	1.325		0	0	0	0	2.5	97.5	1.025
406	0	0	0	3.125	87.5	9.375	1.9375		0	0	0	0	15.625	84.375	1.15625		0	0	0	4.16667	95.8333	0	2.04167		0	0	0	0	12.5	87.5	1.125
407	0	69.697	6.06061	0	18.1818	6.06061	4.15152		0	69.697	0	6.06061	3.0303	21.2121	3.93939		11.7647	23.5294	17.6471	29.4118	14.7059	2.94118	3.79412								0
408	0	51.7241	3.44828	17.2414	3.44828	24.1379	3.55172		0	40	0	16.6667	16.6667	26.6667	3.1
409	17.6471	17.6471	2.94118	2.94118	55.8824	2.94118	3.29412		11.7647	23.5294	0	2.94118	11.7647	50	2.70588										0	35.2941	0	11.7647	44.1176	8.82353	3.08824
410	75	25	0	0	0	0	5.75		21.5909	71.5909	1.13636	3.40909	2.27273	0	5.06818		30.4348	69.5652	0	0	0	0	5.30435		8.69565	84.7826	2.17391	4.34783	0	0	4.97826
413	24.0741	75.9259	0	0	0	0	5.24074		14.8148	79.6296	1.85185	3.7037	0	0	5.05556		0	100	0	0	0	0	5		0	100	0	0	0	0	5
415	3.0303	42.4242	3.0303	6.06061	15.1515	30.303	3.21212		0	25.9259	11.1111	3.7037	25.9259	33.3333	2.7037
416	0	0	0	0	10	90	1.1		0	0	0	0	10	90	1.1
417	0	0	0	3.84615	26.9231	69.2308	1.34615		0	0	0	0	11.1111	88.8889	1.11111
418	60.5263	18.4211	0	5.26316	0	15.7895	4.86842		7.89474	47.3684	10.5263	13.1579	5.26316	15.7895	3.92105
421	0	2.5641	0	2.5641	20.5128	74.359	1.35897		0	0	0	2.5641	15.3846	82.0513	1.20513
422	26.6667	73.3333	0	0	0	0	5.26667		26.6667	73.3333	0	0	0	0	5.26667
424	5	60	5	5	5	20	3.95		5.12821	43.5897	7.69231	12.8205	5.12821	25.641	3.53846
425	86.8421	13.1579	0	0	0	0	5.86842		0	100	0	0	0	0	5		90.9091	9.09091	0	0	0	0	5.90909		0	100	0	0	0	0	5
426	0	0	0	0	2.5641	97.4359	1.02564		0	0	0	0	3.0303	96.9697	1.0303
427	10	60	2.5	2.5	0	25	4.025		0	48.4848	3.0303	12.1212	6.06061	30.303	3.33333
428	57.8125	35.9375	6.25	0	0	0	5.51562		4.6875	87.5	0	7.8125	0	0	4.89062		100	0	0	0	0	0	6		11.7647	88.2353	0	0	0	0	5.11765
429	0	44	36	12	0	8	4.08		0	24	20	36	12	8	3.4
431	17.5	52.5	0	0	0	30	3.975		0	62.5	0	5	2.5	30	3.625
432	22.5	22.5	12.5	17.5	5	20	3.8		0	22.5	2.5	20	37.5	17.5	2.75
433	25	35	5	7.5	2.5	25	3.975		0	46.1538	10.2564	12.8205	2.5641	28.2051	3.4359
434	28.9474	55.2632	0	0	2.63158	13.1579	4.68421		8.33333	58.3333	2.77778	8.33333	8.33333	13.8889	4.08333
435	0	0	0	0	32.3529	67.6471	1.32353		0	0	0	0	32.3529	67.6471	1.32353
437	0	0	0	0	2.5	97.5	1.025		0	0	0	0	2.5	97.5	1.025
440	36.8421	21.0526	10.5263	5.26316	0	26.3158	4.10526		11.1111	33.3333	2.77778	19.4444	5.55556	27.7778	3.41667
441	21.4286	39.2857	3.57143	0	7.14286	28.5714	3.82143		0	39.1304	4.34783	13.0435	4.34783	39.1304	3
443	10	47.5	12.5	0	15	15	3.925		0	38.8889	8.33333	13.8889	13.8889	25	3.22222
444	5.55556	55.5556	0	5.55556	8.33333	25	3.69444		2.85714	40	8.57143	8.57143	17.1429	22.8571	3.34286
445	77.6316	22.3684	0	0	0	0	5.77632		1.40845	98.5915	0	0	0	0	5.01408		100	0	0	0	0	0	6		5.55556	94.4444	0	0	0	0	5.05556
446	16.6667	50	0	0	8.33333	25	3.91667		4.34783	60.8696	0	0	4.34783	30.4348	3.69565
448	0	33.3333	30	3.33333	3.33333	30	3.33333		0	20.6897	6.89655	24.1379	13.7931	34.4828	2.65517
449	52.7778	47.2222	0	0	0	0	5.52778		1.5873	93.6508	3.1746	1.5873	0	0	4.95238		100	0	0	0	0	0	6		6.66667	93.3333	0	0	0	0	5.06667
450	22.5	62.5	0	0	10	5	4.725		16.6667	55.5556	0	11.1111	0	16.6667	4.27778
451	17.6471	50	0	8.82353	8.82353	14.7059	4.14706		10	35	10	0	0	45	3.2
453	7.14286	53.5714	3.57143	14.2857	7.14286	14.2857	3.96429		0	57.6923	0	11.5385	7.69231	23.0769	3.61538
454	0	0	0	0	21.875	78.125	1.21875		0	0	0	0	3.125	96.875	1.03125
455	50	23.6842	0	1.31579	10.5263	14.4737	4.57895		1.14943	71.2644	0	1.14943	8.04598	18.3908	4.01149
458	76.9231	20.5128	2.5641	0	0	0	5.74359		44.3182	53.4091	2.27273	0	0	0	5.42045		23.2558	76.7442	0	0	0	0	5.23256		25.5814	74.4186	0	0	0	0	5.25581
460	5	55	0	5	15	20	3.7		0	45	0	10	10	35	3.1
461	3.125	12.5	0	0	31.25	53.125	1.96875		0	6.66667	0	0	26.6667	66.6667	1.53333
462	69.863	30.137	0	0	0	0	5.69863		7.95455	89.7727	0	2.27273	0	0	5.03409		100	0	0	0	0	0	6		31.9149	65.9574	2.12766	0	0	0	5.29787
463	17.9487	58.9744	0	0	10.2564	12.8205	4.35897		10.5263	52.6316	2.63158	10.5263	13.1579	10.5263	4.05263
464	0	57.1429	7.14286	7.14286	0	28.5714	3.64286		0	19.2308	7.69231	30.7692	15.3846	26.9231	2.76923
466	17.6471	41.1765	0	5.88235	5.88235	29.4118	3.70588		2.94118	29.4118	8.82353	14.7059	11.7647	32.3529	3
467	60	40	0	0	0	0	5.6		0	100	0	0	0	0	5
469	7.5	52.5	0	0	10	30	3.575		2.94118	32.3529	2.94118	20.5882	0	41.1765	2.94118
471	61.9048	38.0952	0	0	0	0	5.61905		35.7143	64.2857	0	0	0	0	5.35714		26.1905	73.8095	0	0	0	0	5.2619		4.7619	95.2381	0	0	0	0	5.04762
473	7.89474	34.2105	0	0	0	57.8947	2.76316		5.71429	28.5714	2.85714	0	2.85714	60	2.54286
475	83.7209	13.9535	2.32558	0	0	0	5.81395		52.5641	37.1795	0	1.28205	0	8.97436	5.14103		95.5882	4.41176	0	0	0	0	5.95588		91.9355	8.06452	0	0	0	0	5.91935
476	0	0	0	0	5	95	1.05		0	0	0	0	20	80	1.2
478	21.0526	78.9474	0	0	0	0	5.21053		0	100	0	0	0	0	5
480	0	44.1176	5.88235	26.4706	0	23.5294	3.47059		0	34.2857	0	34.2857	14.2857	17.1429	3.2
482	11.3636	56.8182	0	0	0	31.8182	3.84091		2.43902	48.7805	0	14.6341	4.87805	29.2683	3.41463		0	50	0	18.1818	9.09091	22.7273	3.45455								0
483	96	4	0	0	0	0	5.96		6.25	92.1875	1.5625	0	0	0	5.04688		52.8571	47.1429	0	0	0	0	5.52857		22.807	61.4035	7.01754	8.77193	0	0	4.98246
486	35.4167	54.1667	0	0	2.08333	8.33333	4.95833		4.16667	81.25	2.08333	2.08333	2.08333	8.33333	4.58333								0								0
487	0	0	6.25	12.5	33.3333	47.9167	1.77083		0	0	0	4.16667	18.75	77.0833	1.27083		0	0	0	72.2222	27.7778	0	2.72222		0	0	0	5.55556	55.5556	38.8889	1.66667
488	42.8571	52.381	0	0	0	4.7619	5.2381		35.7143	57.1429	2.38095	0	0	4.7619	5.14286
489	40.9091	54.5455	0	0	0	4.54545	5.22727		22.7273	68.1818	4.54545	0	0	4.54545	5
490	11.6279	51.1628	0	2.32558	11.6279	23.2558	3.7907		9.52381	42.8571	0	11.9048	2.38095	33.3333	3.45238
491	0	95.122	0	4.87805	0	0	4.90244		0	51.2195	17.0732	24.3902	7.31707	0	4.12195
492	33.3333	52.7778	0	8.33333	5.55556	0	5		33.3333	33.3333	8.33333	13.8889	8.33333	2.77778	4.61111
495	5.26316	42.1053	0	5.26316	5.26316	42.1053	3.10526		5.40541	32.4324	5.40541	8.10811	10.8108	37.8378	3
496	32.5	30	0	5	10	22.5	4.025		17.5	32.5	0	15	15	20	3.625
497	13.1579	60.5263	5.26316	15.7895	0	5.26316	4.55263		5.55556	22.2222	13.8889	22.2222	30.5556	5.55556	3.33333
499	4.54545	52.2727	9.09091	9.09091	0	25	3.77273		5.71429	25.7143	2.85714	14.2857	20	31.4286	2.88571
500	40.4762	59.5238	0	0	0	0	5.40476		40.4762	59.5238	0	0	0	0	5.40476
501	25	52.7778	0	0	2.77778	19.4444	4.38889		5.88235	55.8824	0	14.7059	2.94118	20.5882	3.85294
502	46.875	28.125	0	0	0	25	4.46875		9.375	37.5	3.125	18.75	3.125	28.125	3.46875
504	65.7895	34.2105	0	0	0	0	5.65789		37.931	62.069	0	0	0	0	5.37931		47.7273	52.2727	0	0	0	0	5.47727		14.2857	80	5.71429	0	0	0	5.08571
505	89.4737	10.5263	0	0	0	0	5.89474		0	100	0	0	0	0	5		51.3158	48.6842	0	0	0	0	5.51316		0	97.9592	2.04082	0	0	0	4.97959
512	12.1951	2.43902	2.43902	9.7561	53.6585	19.5122	2.5122		5.40541	2.7027	0	0	56.7568	35.1351	1.94595
513	34.1463	36.5854	0	4.87805	2.43902	21.9512	4.29268		8.33333	50	5.55556	8.33333	8.33333	19.4444	3.83333
515	72.2222	0	0	0	5.55556	22.2222	4.66667		5.88235	64.7059	0	0	5.88235	23.5294	3.94118
516	100	0	0	0	0	0	6		84.7458	15.2542	0	0	0	0	5.84746		79.6296	20.3704	0	0	0	0	5.7963		67.6471	32.3529	0	0	0	0	5.67647
518	88.2353	11.7647	0	0	0	0	5.88235		47.0588	52.9412	0	0	0	0	5.47059		100	0	0	0	0	0	6		0	100	0	0	0	0	5
519	36.6667	36.6667	0	6.66667	5	15	4.48333		21.6667	41.6667	1.66667	8.33333	6.66667	20	4.03333		37.5	25	0	6.25	31.25	0	4.3125		31.25	31.25	0	0	6.25	31.25	3.875
520	86.1111	13.8889	0	0	0	0	5.86111		22.2222	77.7778	0	0	0	0	5.22222		80	20	0	0	0	0	5.8		17.1429	80	2.85714	0	0	0	5.14286
521	78.2609	21.7391	0	0	0	0	5.78261		34.7826	65.2174	0	0	0	0	5.34783		41.3043	58.6957	0	0	0	0	5.41304		13.0435	86.9565	0	0	0	0	5.13043
522	0	100	0	0	0	0	5		0	93.3333	5	1.66667	0	0	4.91667
524	23.5294	76.4706	0	0	0	0	5.23529		0	85.2941	8.82353	5.88235	0	0	4.79412
526	0	0	0	14.7059	52.9412	32.3529	1.82353		0	0	0	0	26.4706	73.5294	1.26471
527	0	70.7317	0	0	14.6341	14.6341	3.97561		0	50	7.5	12.5	0	30	3.475
529	0	40	25.7143	5.71429	11.4286	17.1429	3.6		0	31.5789	7.89474	21.0526	23.6842	15.7895	3.15789
530	39.1304	60.8696	0	0	0	0	5.3913		0	93.4783	2.17391	4.34783	0	0	4.8913		60	40	0	0	0	0	5.6		0	100	0	0	0	0	5
531	0	69.2308	0	0	0	30.7692	3.76923		0	69.2308	0	0	0	30.7692	3.76923
532	0	100	0	0	0	0	5		0	83.3333	0	10	6.66667	0	4.6
535	0	0	0	7.14286	33.3333	59.5238	1.47619		0	0	0	0	38.0952	61.9048	1.38095
536	0	33.3333	9.52381	33.3333	9.52381	14.2857	3.38095		0	23.8095	9.52381	26.1905	21.4286	19.0476	2.97619
538	14.2857	57.1429	0	0	16.6667	11.9048	4.16667		4.7619	57.1429	2.38095	7.14286	19.0476	9.52381	3.92857
539	5.88235	58.8235	8.82353	2.94118	2.94118	20.5882	4		0	41.1765	14.7059	14.7059	14.7059	14.7059	3.52941
540	5.12821	66.6667	0	6.41026	11.5385	10.2564	4.16667		3.27869	52.459	4.91803	16.3934	8.19672	14.7541	3.81967
541	93.5897	6.41026	0	0	0	0	5.9359		71.5909	28.4091	0	0	0	0	5.71591		59.7561	40.2439	0	0	0	0	5.59756		2.43902	97.561	0	0	0	0	5.02439
a1	23.0769	51.2821	0	20.5128	5.12821	0	4.66667		12.5	55	2.5	5	12.5	12.5	4.125
a2	45.4545	18.1818	9.09091	4.54545	22.7273	0	4.59091		31.8182	31.8182	0	9.09091	0	27.2727	4.04545
a3	12.5	57.5	0	0	15	15	4.075		7.5	45	7.5	10	10	20	3.7
a5_1	83.7838	5.40541	2.7027	8.10811	0	0	5.64865		27.027	35.1351	5.40541	10.8108	16.2162	5.40541	4.2973
a5_2	86.8421	2.63158	5.26316	5.26316	0	0	5.71053		21.0526	42.1053	0	15.7895	15.7895	5.26316	4.21053
EI - evaluation impossible due to contamination with other fungal pathogens and bacteria

## Sheet: legend
phenotyping	0 - Immune, no visible uredia
(Scale 0-5)	1 - Very resistant, hypersensitive flecks
	2 - Resistant, small uredia with necrosis
	3 - Resistant to moderately resistant, small to medium sized uredia with green islands and surrounded by necrosis or chlorosis
	4 - Moderately resistant moderately susceptible, medium sized uredia with or without chlorosis
	5 - Susceptible Large uredia without chlorosis
Genotype	♀	723_1
	♂	Pr3_1
phenotype description: values used in the association analysis (VAA) were calculated according to the following formula:
6 x value in column B/100 + 5 x value in column C/100+ 4 x value in column D/100 + 3 x value in column E/100 + 2 x value in column F/100 + 1 x value in column G/100
