# Supplementary material for: Identification of quantitative trait loci associated with leaf rust resistance in rye by precision mapping
Source: BMC Plant Biol. 2024 Apr 17;24:291. doi: 10.1186/s12870-024-04960-6 (PMC11022434; doi:10.1186/s12870-024-04960-6)
Supplement: Supplementary file 4 — Supplementary Material 4. [file 12870_2024_4960_MOESM4_ESM.csv]

Table S4. GWAS results for SNP-DArT markers associated with resposne to isolate S 10 dpi.
AlleleID	Chrom_Rye_v3	ChromPos_Rye_v3	pvalue_LMM_isolate_S_10_dpi
5034809|F|0-32:G>C-32:G>C	chromosome1R	111147729	21,38073421
3365190|F|0-64:C>G-64:C>G	chromosome1R	115176748	20,26914468
3363069|F|0-46:G>C-46:G>C	chromosome1R	110904308	20,0519167
3594357|F|0-29:A>C-29:A>C	chromosome1R	114605663	16,63291638
3742565|F|0-11:G>T-11:G>T	chromosome1R	112448945	16,57607498
3591362|F|0-11:A>C-11:A>C	chromosome1R	108660456	16,27180045
3345552|F|0-36:A>G-36:A>G	chromosome1R	109130631	16,0688917
3346038|F|0-56:G>T-56:G>T	chromosome1R	112448879	15,68046749
3595185|F|0-52:A>G-52:A>G	chromosome1R	115176689	15,55924697
5503602|F|0-26:A>G-26:A>G	NA	0	15,34768136
3364974|F|0-32:G>C-32:G>C	chromosome1R	109130285	14,58708314
3581268|F|0-23:A>G-23:A>G	chromosome1R	115572920	13,69858808
5211910|F|0-17:A>G-17:A>G	NA	0	13,00485048
3363709|F|0-41:T>C-41:T>C	chromosome1R	109080283	12,35820923
3365284|F|0-64:A>C-64:A>C	chromosome1R	115445669	11,80519875
7093596|F|0-6:C>G-6:C>G	chromosome1R	105715381	11,53461416
3363249|F|0-22:C>T-22:C>T	chromosome1R	108303393	11,07452381
7086498|F|0-15:T>C-15:T>C	NA	0	10,85483695
3601006|F|0-10:C>T-10:C>T	chromosome1R	115572854	10,65546327
7093596|F|0-8:G>A-8:G>A	chromosome1R	105715381	10,23903858
4496053|F|0-26:A>C-26:A>C	NA	0	10,11725705
3363524|F|0-53:T>A-53:T>A	chromosome1R	99955017	9,884828494
28857868|F|0-21:A>G-21:A>G	NA	0	9,377321343
3599283|F|0-55:A>G-55:A>G	NA	0	9,369990133
3603211|F|0-20:C>G-20:C>G	chromosome1R	86566724	9,002585966
3587847|F|0-44:C>A-44:C>A	chromosome1R	119156676	8,950547181
3362858|F|0-20:G>C-20:G>C	chromosome1R	82809999	8,903416214
5218135|F|0-26:A>C-26:A>C	NA	0	8,537026543
4494616|F|0-20:C>G-20:C>G	NA	0	8,489877957
48708686|F|0-46:G>C-46:G>C	chromosome1R	105715381	8,442433069
3593057|F|0-15:A>G-15:A>G	chromosome1R	92751238	8,416950488
3577414|F|0-37:G>T-37:G>T	chromosome1R	90592799	8,295486938
4496369|F|0-43:T>C-43:T>C	chromosome1R	115731699	8,203890613
3598494|F|0-13:C>T-13:C>T	chromosome1R	82322093	8,183778991
3902064|F|0-67:G>C-67:G>C	chromosome1R	97654491	8,160866457
3362489|F|0-62:A>C-62:A>C	chromosome1R	117468638	8,098280293
3596652|F|0-30:A>G-30:A>G	chromosome1R	100735094	8,091234363
4488102|F|0-10:T>C-10:T>C	chromosome1R	112679984	8,049574527
3597912|F|0-20:C>T-20:C>T	chromosome1R	93659576	7,899160816
3352303|F|0-7:T>C-7:T>C	NA	0	7,8725429
3730018|F|0-57:A>G-57:A>G	chromosome1R	82803484	7,855179843
5502518|F|0-23:C>T-23:C>T	chromosome1R	117468575	7,802019843
3598851|F|0-8:A>G-8:A>G	chromosome1R	100040446	7,79774937
3365312|F|0-19:C>T-19:C>T	chromosome2R	30451164	7,695972893
3364887|F|0-30:A>G-30:A>G	chromosome1R	124220878	7,681590789
3742656|F|0-10:A>G-10:A>G	chromosome1R	105804117	7,310003872
3591635|F|0-11:A>G-11:A>G	chromosome1R	88018210	7,236497544
7501891|F|0-29:T>G-29:T>G	NA	0	7,189889651
3582424|F|0-22:T>C-22:T>C	chromosome1R	82768277	7,120692577
3885329|F|0-37:C>T-37:C>T	chromosome1R	130788998	7,052687845
5203314|F|0-14:C>T-14:C>T	chromosome1R	86006833	6,978440352
7467766|F|0-6:T>G-6:T>G	chromosome1R	82476223	6,912152789
3353307|F|0-11:T>C-11:T>C	chromosome1R	140893901	6,821414399
3363066|F|0-31:A>G-31:A>G	chromosome1R	115568329	6,804610647
3586302|F|0-25:C>G-25:C>G	chromosome1R	124769563	6,65049163
7093596|F|0-44:T>G-44:T>G	chromosome1R	105715381	6,64942426
4488820|F|0-10:G>C-10:G>C	chromosome1R	91169609	6,543565402
3583372|F|0-59:G>C-59:G>C	chromosome1R	124769606	5,955813785
7414567|F|0-13:T>C-13:T>C	NA	0	5,794197378
5503350|F|0-5:G>A-5:G>A	chromosome1R	140611121	5,658877684
3576967|F|0-21:A>G-21:A>G	chromosome1R	92700817	5,593068688
3362434|F|0-19:C>T-19:C>T	chromosome1R	155846437	5,507570868
3906943|F|0-31:C>A-31:C>A	chromosome1R	90592976	5,426970279
48706103|F|0-6:G>C-6:G>C	chromosome1R	85359291	5,38602548
3360254|F|0-23:C>T-23:C>T	chromosome1R	380571002	5,366657308
3362078|F|0-60:C>G-60:C>G	chromosome1R	132826530	5,350362687
5502685|F|0-18:G>T-18:G>T	NA	0	5,291611593
4487076|F|0-17:C>T-17:C>T	NA	0	5,222386193
7358029|F|0-15:A>T-15:A>T	chromosome1R	411193503	5,132162414
3907484|F|0-52:C>T-52:C>T	chromosome1R	324897365	5,048564404
3581010|F|0-8:C>T-8:C>T	chromosome1R	370164125	4,989901443
3597685|F|0-8:T>C-8:T>C	chromosome1R	160024540	4,985927676
3349900|F|0-20:T>C-20:T>C	chromosome1R	132257012	4,925172314
29075901|F|0-19:C>T-19:C>T	chromosome1R	130790160	4,900398987
3363611|F|0-66:C>G-66:C>G	chromosome1R	374159297	4,840988209
3357747|F|0-6:C>T-6:C>T	chromosome1R	128649640	4,829611725
3596033|F|0-14:T>C-14:T>C	chromosome1R	99955159	4,802509081
4499517|F|0-17:C>G-17:C>G	chromosome1R	377290189	4,795643489
75511600|F|0-32:T>G-32:T>G	chromosome1R	135177129	4,691876486
3588061|F|0-43:C>T-43:C>T	chromosome1R	372917824	4,686525421
3345697|F|0-38:T>C-38:T>C	chromosome1R	372027529	4,626529521
3353145|F|0-41:T>C-41:T>C	chromosome1R	371771011	4,585402087
3580736|F|0-7:C>T-7:C>T	chromosome1R	314728738	4,556183099
7499019|F|0-12:C>T-12:C>T	NA	0	4,469334617
5502370|F|0-8:T>G-8:T>G	NA	0	4,366047924
3897097|F|0-40:A>G-40:A>G	chromosome1R	140610012	4,328524023
3355595|F|0-29:T>C-29:T>C	chromosome1R	334472847	4,324233093
3343443|F|0-8:C>G-8:C>G	chromosome1R	337767154	4,301393616
3589714|F|0-16:C>G-16:C>G	chromosome1R	131744614	4,254295804
3748268|F|0-11:A>G-11:A>G	chromosome1R	382697581	4,244460503
3344187|F|0-12:G>C-12:G>C	chromosome1R	132257078	4,114180249
3362553|F|0-61:A>G-61:A>G	chromosome1R	128646044	4,091058073
3601795|F|0-17:C>T-17:C>T	chromosome1R	403162840	4,044572549
5037333|F|0-8:T>C-8:T>C	chromosome1R	405121399	4,044572549
3743675|F|0-25:T>A-25:T>A	chromosome1R	372042147	4,038863648
3355434|F|0-19:T>A-19:T>A	chromosome1R	306572783	3,993093712
5486592|F|0-23:G>C-23:G>C	chromosome1R	389360038	3,939616997
3577685|F|0-50:T>C-50:T>C	chromosome1R	144859994	3,920426654
3894939|F|0-7:A>G-7:A>G	NA	0	3,913130912
3342407|F|0-58:A>G-58:A>G	chromosome1R	291247877	3,909647305
3362598|F|0-16:G>T-16:G>T	chromosome1R	377038293	3,895261575
5497873|F|0-50:T>C-50:T>C	chromosome1R	164974087	3,854504539
3362189|F|0-12:C>T-12:C>T	chromosome1R	153432582	3,786441284
3578391|F|0-13:C>G-13:C>G	chromosome1R	320936297	3,771700274
3743860|F|0-9:C>G-9:C>G	chromosome1R	306558908	3,758306026
3596143|F|0-38:A>C-38:A>C	chromosome1R	320936653	3,744501556
4498193|F|0-12:A>G-12:A>G	NA	0	3,739470307
3362241|F|0-27:C>T-27:C>T	chromosome1R	323818517	3,727787014
3345994|F|0-12:G>T-12:G>T	chromosome1R	82768216	3,666933842
3364910|F|0-67:G>T-67:G>T	chromosome1R	352833542	3,655658196
3356340|F|0-14:T>C-14:T>C	chromosome1R	141828827	3,618915027
3902899|F|0-27:G>A-27:G>A	NA	0	3,589674183
3594546|F|0-49:G>A-49:G>A	chromosome1R	332608649	3,551603145
3749639|F|0-46:T>C-46:T>C	chromosome1R	375847352	3,543624393
5206172|F|0-10:A>G-10:A>G	chromosome1R	140610932	3,489339156
3899895|F|0-56:G>A-56:G>A	chromosome1R	133009915	3,479871991
4491770|F|0-22:G>C-22:G>C	NA	0	3,466649
3346482|F|0-44:A>T-44:A>T	chromosome1R	306851490	3,429789022
3743046|F|0-60:T>A-60:T>A	chromosome1R	136413370	3,426521273
5210535|F|0-28:T>C-28:T>C	chromosome1R	53241837	3,347250128
7512988|F|0-18:A>G-18:A>G	chromosome1R	133009546	3,317673799
3363086|F|0-40:T>C-40:T>C	chromosome1R	137037066	3,296159148
3346309|F|0-43:G>C-43:G>C	NA	0	3,170605702
3596868|F|0-24:T>C-24:T>C	chromosome1R	404779809	3,091234571
3581691|F|0-6:G>C-6:G>C	chromosome1R	316522444	3,090528634
7467240|F|0-30:C>A-30:C>A	chromosome1R	132826499	3,090214288
3365009|F|0-7:A>G-7:A>G	chromosome1R	74788874	3,016949712
3577386|F|0-9:G>A-9:G>A	chromosome1R	404779109	3,00537173
5228300|F|0-23:G>A-23:G>A	NA	0	2,9921668
37707091|F|0-30:G>A-30:G>A	chromosome1R	38400052	2,989158912
7467220|F|0-12:C>T-12:C>T	NA	0	2,987069293
3362029|F|0-49:A>T-49:A>T	chromosome1R	334094015	2,985419518
3743881|F|0-48:G>T-48:G>T	chromosome1R	377733098	2,946929611
3744759|F|0-52:G>A-52:G>A	chromosome1R	407287390	2,930334549
3343401|F|0-67:C>G-67:C>G	chromosome1R	52479272	2,917444416
3362994|F|0-8:A>C-8:A>C	chromosome1R	381273498	2,916352858
5219863|F|0-20:A>C-20:A>C	NA	0	2,910809984
16513808|F|0-25:C>A-25:C>A	NA	0	2,899001147
3349991|F|0-29:G>A-29:G>A	chromosome1R	372047521	2,821085296
5498126|F|0-51:C>A-51:C>A	chromosome1R	386316923	2,818370729
3352542|F|0-8:G>A-8:G>A	chromosome1R	372036736	2,805255148
3355649|F|0-24:A>G-24:A>G	NA	0	2,798003941
3347673|F|0-41:A>G-41:A>G	chromosome1R	377042108	2,790614596
3591273|F|0-29:C>A-29:C>A	chromosome1R	392139518	2,790496215
3893964|F|0-61:T>G-61:T>G	chromosome1R	247907747	2,751013439
3351743|F|0-5:T>C-5:T>C	chromosome1R	388372166	2,750302541
3348995|F|0-6:G>A-6:G>A	chromosome7R	783964526	2,740014109
5801987|F|0-68:G>T-68:G>T	chromosome1R	324548072	2,7397477
29075975|F|0-18:C>T-18:C>T	chromosome1R	66903898	2,725320627
3348513|F|0-49:A>G-49:A>G	chromosome1R	136833192	2,722546582
3597238|F|0-43:G>C-43:G>C	chromosome1R	335370619	2,693602294
3596199|F|0-13:G>A-13:G>A	chromosome1R	169126162	2,639588538
7104339|F|0-12:T>C-12:T>C	chromosome1R	449234502	2,632949601
3362760|F|0-25:T>G-25:T>G	chromosome1R	376449419	2,627576561
39742085|F|0-58:G>T-58:G>T	chromosome4R	474281116	2,625801121
3349974|F|0-34:A>G-34:A>G	chromosome1R	51353066	2,610743305
5501536|F|0-62:T>G-62:T>G	chromosome1R	140894099	2,598739216
5800601|F|0-13:C>T-13:C>T	chromosome2R	908865173	2,566206868
3597169|F|0-16:G>A-16:G>A	chromosome1R	304299524	2,558605883
3362490|F|0-12:G>C-12:G>C	chromosome1R	377038236	2,546412234
5207650|F|0-11:C>T-11:C>T	chromosome1R	64853386	2,497009778
5789178|F|0-50:T>C-50:T>C	chromosome1R	156268952	2,494890345
3899279|F|0-40:C>G-40:C>G	chromosome1R	50824534	2,464436121
5207940|F|0-8:C>G-8:C>G	NA	0	2,44498402
3364611|F|0-24:G>A-24:G>A	chromosome1R	57295748	2,401867971
7091281|F|0-28:G>C-28:G>C	chromosome1R	420972237	2,399269286
3599183|F|0-13:G>T-13:G>T	chromosome1R	66318144	2,392634541
7097938|F|0-5:T>C-5:T>C	chromosome1R	375182406	2,38569304
3593524|F|0-21:G>C-21:G>C	chromosome1R	65016828	2,375376012
3739371|F|0-10:G>A-10:G>A	chromosome1R	387057579	2,371193846
3579356|F|0-14:C>T-14:C>T	NA	0	2,358363249
5220146|F|0-7:C>G-7:C>G	chromosome1R	65443367	2,343218247
5796653|F|0-52:C>T-52:C>T	chromosome1R	396966389	2,326784968
3362448|F|0-31:T>C-31:T>C	chromosome1R	59484124	2,323593007
3747051|F|0-25:T>A-25:T>A	NA	0	2,320658741
5487819|F|0-18:G>T-18:G>T	chromosome6R	321802044	2,317703434
3748080|F|0-61:G>A-61:G>A	chromosome1R	391532934	2,301013667
3892189|F|0-21:T>C-21:T>C	chromosome2R	698052332	2,298283327
3909365|F|0-45:G>A-45:G>A	chromosome1R	172288585	2,268789635
3746387|F|0-27:T>G-27:T>G	chromosome1R	422563056	2,244345035
3893335|F|0-46:G>C-46:G>C	chromosome1R	289171988	2,233178404
3908792|F|0-68:C>T-68:C>T	chromosome1R	426929972	2,2037158
3743103|F|0-38:C>T-38:C>T	chromosome1R	424464583	2,196563317
3344066|F|0-6:A>G-6:A>G	chromosome5R	458583916	2,177787959
3745512|F|0-9:C>T-9:C>T	chromosome1R	413736046	2,174027902
3908908|F|0-56:G>A-56:G>A	chromosome0R	100244872	2,172976388
3907027|F|0-40:C>T-40:C>T	chromosome1R	503836866	2,155046089
3743046|F|0-50:G>A-50:G>A	chromosome1R	136413370	2,147296725
3363701|F|0-34:T>C-34:T>C	chromosome4R	853424100	2,141268312
3744605|F|0-15:A>T-15:A>T	chromosome1R	393877981	2,122268359
3344489|F|0-22:A>G-22:A>G	chromosome5R	515768175	2,119984187
3734134|F|0-10:T>C-10:T>C	chromosome1R	51204687	2,105024023
3348441|F|0-10:T>C-10:T>C	chromosome1R	51204711	2,085730275
5500766|F|0-11:C>T-11:C>T	chromosome1R	608835512	2,081825548
39740653|F|0-35:G>C-35:G>C	chromosome1R	387693633	2,073289267
7094525|F|0-17:C>T-17:C>T	chromosome1R	53747631	2,064290514
3364898|F|0-63:T>A-63:T>A	chromosome1R	60016784	2,059626631
28856208|F|0-16:G>A-16:G>A	chromosome1R	377733164	2,055977469
3740291|F|0-66:T>C-66:T>C	chromosome7R	730293274	2,045897835
5211043|F|0-41:T>A-41:T>A	chromosome3R	737579550	2,025238975
5502630|F|0-12:A>G-12:A>G	NA	0	2,019585741
3358622|F|0-54:A>C-54:A>C	chromosome6R	142334403	1,995693576
3905963|F|0-17:C>T-17:C>T	chromosome1R	402316214	1,99057601
3365111|F|0-33:G>C-33:G>C	chromosome0R	13859341	1,987162415
3741007|F|0-24:G>T-24:G>T	chromosome1R	53748046	1,979687695
3588869|F|0-52:T>C-52:T>C	chromosome1R	372412828	1,969207838
75511368|F|0-24:G>A-24:G>A	NA	0	1,968334477
3356952|F|0-65:G>C-65:G>C	chromosome1R	406075050	1,960252991
5503254|F|0-46:G>A-46:G>A	chromosome2R	172333703	1,950342821
3599296|F|0-45:C>T-45:C>T	chromosome1R	395987686	1,944058116
3596152|F|0-15:T>A-15:T>A	chromosome1R	420970840	1,937514469
3342749|F|0-16:G>A-16:G>A	chromosome5R	857177005	1,933821362
3744883|F|0-42:C>T-42:C>T	chromosome1R	71174986	1,932531857
7103954|F|0-55:G>T-55:G>T	chromosome1R	60230227	1,932057833
5202389|F|0-17:G>A-17:G>A	chromosome7R	165213004	1,932042027
3364557|F|0-33:G>A-33:G>A	chromosome1R	406804922	1,927334888
3365044|F|0-13:A>C-13:A>C	chromosome1R	406074867	1,924978989
4104069|F|0-51:A>G-51:A>G	chromosome1R	61812180	1,922258866
5789343|F|0-34:C>T-34:C>T	chromosome3R	788049359	1,919835566
3745050|F|0-15:T>C-15:T>C	chromosome1R	66482340	1,917289192
3362283|F|0-32:T>C-32:T>C	NA	0	1,910954914
38791215|F|0-37:A>G-37:A>G	NA	0	1,90528116
3359617|F|0-13:G>A-13:G>A	chromosome0R	338644244	1,904649927
5225191|F|0-38:A>T-38:A>T	chromosome5R	524150154	1,901277969
3364155|F|0-41:C>G-41:C>G	chromosome1R	141387007	1,884054382
5209276|F|0-14:C>T-14:C>T	chromosome1R	141828827	1,873952074
3363861|F|0-28:A>G-28:A>G	chromosome0R	373487417	1,870701603
3344586|F|0-11:G>A-11:G>A	chromosome1R	388371067	1,851972747
3343546|F|0-68:T>C-68:T>C	chromosome6R	700920848	1,845275217
7357822|F|0-7:C>G-7:C>G	chromosome1R	412539193	1,841319405
3364120|F|0-46:A>T-46:A>T	chromosome1R	49737113	1,838950237
3750100|F|0-6:A>C-6:A>C	chromosome7R	805176063	1,836803633
3363893|F|0-42:C>T-42:C>T	chromosome1R	496087995	1,817687671
7415047|F|0-6:C>G-6:C>G	NA	0	1,813346252
3733484|F|0-5:G>C-5:G>C	chromosome3R	852592860	1,807856858
5139283|F|0-13:C>T-13:C>T	chromosome3R	716208332	1,806338207
3587760|F|0-65:C>T-65:C>T	chromosome1R	592513253	1,800361186
3577265|F|0-16:C>T-16:C>T	chromosome1R	414226408	1,791945558
5210535|F|0-66:T>C-66:T>C	chromosome1R	53241837	1,791315186
70187670|F|0-25:T>G-25:T>G	NA	0	1,770077668
3743531|F|0-52:T>C-52:T>C	chromosome1R	637269191	1,745712435
70186712|F|0-7:T>C-7:T>C	chromosome1R	500402808	1,74526539
7105944|F|0-20:G>A-20:G>A	chromosome5R	811006110	1,736518523
3576491|F|0-64:A>G-64:A>G	chromosome5R	522033704	1,733082892
4094234|F|0-32:T>C-32:T>C	chromosome6R	638033602	1,713626197
5224488|F|0-10:C>T-10:C>T	chromosome1R	427889570	1,71323094
3590866|F|0-16:A>G-16:A>G	chromosome6R	720148501	1,707268668
3748096|F|0-68:C>T-68:C>T	chromosome3R	10300902	1,705156257
3596879|F|0-56:A>C-56:A>C	chromosome1R	54861567	1,7039659
3355413|F|0-67:C>T-67:C>T	chromosome1R	713316885	1,697029702
5225086|F|0-7:T>G-7:T>G	chromosome1R	54861567	1,682486093
3342313|F|0-27:A>T-27:A>T	NA	0	1,68226244
5500450|F|0-5:A>G-5:A>G	NA	0	1,669983851
4484550|F|0-24:C>G-24:C>G	chromosome5R	810667285	1,657011303
3595436|F|0-46:A>C-46:A>C	chromosome1R	57295682	1,655563311
3364548|F|0-53:A>G-53:A>G	chromosome2R	159721068	1,654202717
7467540|F|0-60:C>G-60:C>G	chromosome3R	866828314	1,648341466
3734173|F|0-32:C>T-32:C>T	chromosome2R	589132961	1,641458685
3363655|F|0-36:C>T-36:C>T	chromosome1R	61300876	1,638497591
3746186|F|0-8:C>A-8:C>A	chromosome5R	510293420	1,633134647
3590658|F|0-6:A>G-6:A>G	chromosome1R	397801005	1,6307324
3357153|F|0-43:G>C-43:G>C	chromosome7R	694336980	1,628736118
3364083|F|0-62:A>G-62:A>G	chromosome6R	761598277	1,622980821
3593941|F|0-52:A>C-52:A>C	chromosome0R	75725333	1,619824118
3909367|F|0-50:A>G-50:A>G	chromosome1R	465049535	1,61682486
5036653|F|0-7:T>C-7:T>C	chromosome1R	449225713	1,609929183
3349247|F|0-63:G>A-63:G>A	chromosome1R	718456356	1,599627846
5217207|F|0-56:G>A-56:G>A	chromosome7R	51286817	1,599203178
5205961|F|0-26:G>A-26:G>A	chromosome1R	427368985	1,595978153
3363522|F|0-61:C>T-61:C>T	chromosome1R	62373431	1,58131032
3730729|F|0-59:A>T-59:A>T	chromosome5R	843813310	1,576694808
3363681|F|0-23:C>T-23:C>T	chromosome5R	510731278	1,575395724
3736595|F|0-39:A>C-39:A>C	chromosome1R	49246444	1,570186121
3891521|F|0-24:T>C-24:T>C	NA	0	1,569562609
5500168|F|0-38:A>C-38:A>C	chromosome5R	741775111	1,568751493
3602561|F|0-10:A>G-10:A>G	NA	0	1,567288888
3908032|F|0-6:G>A-6:G>A	chromosome2R	276486481	1,560867147
41118155|F|0-67:T>A-67:T>A	chromosome5R	499599474	1,543484098
3584357|F|0-46:C>G-46:C>G	chromosome1R	45564478	1,543372441
3364040|F|0-28:T>G-28:T>G	chromosome2R	753763787	1,53517854
3352303|F|0-58:T>C-58:T>C	NA	0	1,534298285
5504894|F|0-11:A>C-11:A>C	chromosome2R	585254560	1,532404808
5789167|F|0-30:T>G-30:T>G	chromosome0R	215241953	1,528558019
3363993|F|0-37:C>T-37:C>T	chromosome7R	37201749	1,527510612
3580032|F|0-32:A>C-32:A>C	chromosome7R	55122961	1,526687094
3730818|F|0-14:G>C-14:G>C	chromosome5R	508665876	1,526053615
5213097|F|0-67:T>C-67:T>C	chromosome2R	19983018	1,519502758
3905768|F|0-7:T>G-7:T>G	chromosome1R	62911032	1,50970502
75511328|F|0-31:T>C-31:T>C	NA	0	1,507498571
3580936|F|0-32:A>G-32:A>G	NA	0	1,503689701
5501148|F|0-40:G>A-40:G>A	chromosome6R	780821137	1,500008928
3362286|F|0-8:C>T-8:C>T	chromosome1R	65443301	1,49937537
28857328|F|0-14:A>G-14:A>G	chromosome1R	412539346	1,498581805
7093608|F|0-20:T>C-20:T>C	chromosome6R	13760026	1,496867664
5227167|F|0-17:G>A-17:G>A	chromosome5R	415913565	1,493867378
3744904|F|0-43:C>A-43:C>A	chromosome6R	669931285	1,488978507
3362156|F|0-26:G>A-26:G>A	chromosome1R	376286446	1,485855228
3360805|F|0-12:G>A-12:G>A	chromosome5R	806985168	1,483785548
5802101|F|0-8:C>G-8:C>G	NA	0	1,482799472
7096780|F|0-11:C>T-11:C>T	NA	0	1,47796783
3749859|F|0-35:C>T-35:C>T	chromosome1R	427196431	1,470140366
3365334|F|0-16:G>A-16:G>A	chromosome5R	462611772	1,468184661
3348932|F|0-22:G>A-22:G>A	NA	0	1,464452508
3353596|F|0-7:A>G-7:A>G	chromosome5R	810667415	1,456372523
3596184|F|0-21:T>C-21:T>C	chromosome1R	467424045	1,454122623
5501685|F|0-56:T>A-56:T>A	chromosome5R	673626007	1,449709846
28522868|F|0-21:C>T-21:C>T	NA	0	1,449383351
5804789|F|0-18:T>C-18:T>C	chromosome5R	447133742	1,449229357
3362400|F|0-48:C>T-48:C>T	chromosome7R	780775669	1,435715068
7093260|F|0-12:C>A-12:C>A	NA	0	1,432741214
3742267|F|0-59:C>A-59:C>A	chromosome1R	128651431	1,426556815
5503666|F|0-7:C>G-7:C>G	NA	0	1,426284361
7468179|F|0-54:C>G-54:C>G	chromosome1R	463113313	1,425710135
3746150|F|0-5:C>A-5:C>A	chromosome5R	420457810	1,424788026
3895888|F|0-46:A>G-46:A>G	chromosome1R	499697123	1,421933942
5217207|F|0-5:G>C-5:G>C	chromosome7R	51286817	1,420123451
3365313|F|0-22:G>C-22:G>C	chromosome2R	819746318	1,419511702
3592895|F|0-20:C>G-20:C>G	chromosome1R	43827364	1,414591034
5221643|F|0-16:A>T-16:A>T	NA	0	1,401982086
5802621|F|0-28:A>G-28:A>G	chromosome5R	419115571	1,401847266
3909642|F|0-23:A>C-23:A>C	chromosome5R	375895900	1,401064947
5498978|F|0-33:A>G-33:A>G	chromosome4R	836969882	1,399513068
5503656|F|0-16:G>A-16:G>A	NA	0	1,39930425
3354390|F|0-19:T>C-19:T>C	chromosome0R	63882041	1,38987821
3909819|F|0-56:T>C-56:T>C	chromosome7R	757211030	1,38719885
4486670|F|0-16:G>C-16:G>C	chromosome5R	810242754	1,386315364
3352259|F|0-7:C>T-7:C>T	NA	0	1,38286554
3364003|F|0-52:C>A-52:C>A	chromosome6R	647026632	1,381381486
3581231|F|0-14:C>T-14:C>T	chromosome7R	848870743	1,380978771
3904762|F|0-8:T>A-8:T>A	NA	0	1,37507929
5796665|F|0-31:C>G-31:C>G	chromosome3R	807549079	1,37167584
3364140|F|0-30:T>C-30:T>C	chromosome1R	59597318	1,363985436
3594947|F|0-36:G>C-36:G>C	chromosome3R	906090786	1,363083563
3364202|F|0-21:G>A-21:G>A	chromosome2R	843226492	1,361513535
3577591|F|0-64:C>G-64:C>G	NA	0	1,355177311
3577403|F|0-29:A>G-29:A>G	chromosome1R	562209919	1,354105358
4489380|F|0-36:G>T-36:G>T	chromosome5R	803553501	1,349399035
16519303|F|0-10:T>C-10:T>C	chromosome1R	420741815	1,348376123
3745891|F|0-32:T>C-32:T>C	chromosome1R	621199531	1,346830579
3580282|F|0-23:A>C-23:A>C	chromosome1R	427192230	1,345802767
3909003|F|0-10:C>T-10:C>T	chromosome5R	560487157	1,344515179
41118336|F|0-13:T>C-13:T>C	chromosome1R	496023097	1,343050191
3601559|F|0-56:C>G-56:C>G	chromosome5R	429996242	1,342720175
3884840|F|0-26:C>T-26:C>T	NA	0	1,342443018
3597645|F|0-50:T>C-50:T>C	chromosome2R	775520252	1,339772667
3909261|F|0-28:T>C-28:T>C	chromosome2R	844232598	1,339159796
4490055|F|0-38:A>G-38:A>G	chromosome7R	163065191	1,335388655
3589913|F|0-18:A>G-18:A>G	chromosome4R	617980558	1,335219523
3362032|F|0-31:C>T-31:C>T	chromosome1R	422563564	1,332404469
3908601|F|0-37:C>G-37:C>G	chromosome2R	844232749	1,329536048
3730362|F|0-22:A>G-22:A>G	chromosome2R	4664724	1,3228411
3358408|F|0-36:G>T-36:G>T	chromosome6R	714316112	1,320289284
3362637|F|0-13:A>G-13:A>G	chromosome4R	483561072	1,319634056
3743721|F|0-9:T>A-9:T>A	chromosome2R	910866786	1,31822003
75511085|F|0-32:C>G-32:C>G	chromosome5R	799097496	1,318213614
3345150|F|0-46:C>A-46:C>A	chromosome1R	562768244	1,316268029
3353330|F|0-59:T>C-59:T>C	chromosome5R	442594466	1,315680091
5213630|F|0-66:G>T-66:G>T	NA	0	1,311800733
3597390|F|0-21:T>C-21:T>C	chromosome1R	554388598	1,302305879
3747866|F|0-58:G>A-58:G>A	chromosome6R	853311318	1,30190719
7091285|F|0-26:T>C-26:T>C	chromosome3R	79039260	1,301831138
3352311|F|0-24:T>C-24:T>C	chromosome7R	175660729	1,301400246
3903598|F|0-8:C>T-8:C>T	chromosome4R	619309193	1,29421935
7467395|F|0-7:A>G-7:A>G	NA	0	1,291573484
7094560|F|0-12:G>C-12:G>C	NA	0	1,290599121
5228048|F|0-14:A>T-14:A>T	NA	0	1,2900615
7415177|F|0-8:A>C-8:A>C	chromosome5R	524341626	1,289204177
3364920|F|0-65:A>G-65:A>G	chromosome7R	728742744	1,28514958
7101433|F|0-15:G>A-15:G>A	NA	0	1,284676322
5504237|F|0-14:G>T-14:G>T	NA	0	1,280970044
3734483|F|0-15:G>A-15:G>A	NA	0	1,280117356
3576247|F|0-31:T>C-31:T>C	chromosome2R	607462235	1,276681286
5207018|F|0-64:G>A-64:G>A	chromosome4R	280916861	1,275426203
3363992|F|0-52:T>C-52:T>C	chromosome1R	374584921	1,275399352
5503087|F|0-13:T>G-13:T>G	chromosome1R	53587658	1,273882505
4093876|F|0-46:G>C-46:G>C	chromosome2R	589439281	1,271038997
3359431|F|0-13:T>C-13:T>C	chromosome5R	741948739	1,26900995
3360032|F|0-36:C>T-36:C>T	chromosome4R	750243193	1,267976545
3343424|F|0-16:T>C-16:T>C	chromosome3R	33229883	1,267644925
3584858|F|0-65:A>C-65:A>C	chromosome4R	595903704	1,266121712
3749348|F|0-10:G>T-10:G>T	NA	0	1,265832936
5215065|F|0-19:G>A-19:G>A	NA	0	1,262825143
3597586|F|0-7:G>A-7:G>A	chromosome5R	466283950	1,261088405
70187427|F|0-12:T>C-12:T>C	NA	0	1,258643281
5223723|F|0-12:G>C-12:G>C	chromosome3R	865558841	1,257843358
3594601|F|0-65:C>G-65:C>G	chromosome1R	407287446	1,257683059
3364019|F|0-49:C>T-49:C>T	chromosome2R	581234636	1,257622631
3906722|F|0-8:A>G-8:A>G	chromosome2R	857949297	1,252262253
3343896|F|0-65:A>T-65:A>T	NA	0	1,249087886
3352139|F|0-16:C>G-16:C>G	chromosome5R	813577422	1,248274497
3365309|F|0-67:G>C-67:G>C	chromosome1R	394997690	1,246970519
3363142|F|0-34:A>G-34:A>G	chromosome5R	360990024	1,245381687
3743641|F|0-15:C>T-15:C>T	chromosome5R	809999634	1,242776814
5223296|F|0-44:T>C-44:T>C	chromosome1R	408165044	1,242459007
7415407|F|0-7:C>T-7:C>T	NA	0	1,241552464
3359534|F|0-8:T>C-8:T>C	chromosome1R	131458945	1,238559522
75511185|F|0-29:C>G-29:C>G	chromosome6R	501781892	1,235999315
3601856|F|0-33:G>C-33:G>C	chromosome1R	41605908	1,235530062
3364472|F|0-10:A>G-10:A>G	chromosome1R	55061313	1,234242128
5501301|F|0-22:C>G-22:C>G	chromosome1R	136484486	1,23333063
3584984|F|0-6:A>G-6:A>G	NA	0	1,233215814
5788995|F|0-62:T>G-62:T>G	chromosome1R	336045605	1,231915779
3745614|F|0-58:T>G-58:T>G	chromosome6R	769597457	1,226795307
16521497|F|0-10:C>G-10:C>G	NA	0	1,22036203
3361972|F|0-20:C>G-20:C>G	chromosome5R	419949797	1,219950887
3578819|F|0-17:C>G-17:C>G	chromosome1R	718456422	1,219881135
3353922|F|0-17:G>C-17:G>C	chromosome6R	551650923	1,219756867
7096867|F|0-14:G>C-14:G>C	NA	0	1,21824384
3601472|F|0-46:C>G-46:C>G	chromosome0R	365629953	1,217201491
3364360|F|0-17:T>G-17:T>G	chromosome4R	689073405	1,217060174
3740935|F|0-42:T>C-42:T>C	chromosome3R	102447377	1,216291112
3597708|F|0-43:G>A-43:G>A	chromosome5R	482273666	1,215324307
3908491|F|0-43:T>C-43:T>C	chromosome2R	804568910	1,21367164
37705598|F|0-43:G>C-43:G>C	NA	0	1,212408902
3577014|F|0-13:C>T-13:C>T	chromosome5R	440233522	1,212136458
3732701|F|0-9:T>C-9:T>C	chromosome5R	810667336	1,211077768
5037910|F|0-11:C>G-11:C>G	chromosome4R	851727036	1,210059209
3736012|F|0-33:T>C-33:T>C	chromosome2R	576143940	1,209951119
3744932|F|0-13:C>A-13:C>A	chromosome1R	562766137	1,209040904
3363421|F|0-58:T>C-58:T>C	chromosome7R	180242264	1,205872573
12699537|F|0-6:C>A-6:C>A	chromosome3R	812611785	1,204827741
5206997|F|0-15:G>C-15:G>C	NA	0	1,201822694
3364431|F|0-67:A>G-67:A>G	chromosome4R	61869089	1,196492145
3745566|F|0-17:C>T-17:C>T	chromosome6R	465504870	1,196376328
5498640|F|0-5:T>G-5:T>G	chromosome1R	372916945	1,195054997
5218148|F|0-31:G>A-31:G>A	chromosome7R	885087497	1,191137316
3907911|F|0-14:G>A-14:G>A	chromosome2R	819746318	1,189281163
5210981|F|0-15:T>C-15:T>C	chromosome3R	871816792	1,18834554
3738894|F|0-62:A>G-62:A>G	chromosome2R	867675020	1,18396532
3578161|F|0-9:G>A-9:G>A	chromosome3R	865903059	1,182653991
5211374|F|0-7:T>C-7:T>C	chromosome4R	819235176	1,180924247
37705655|F|0-67:T>C-67:T>C	chromosome1R	436782352	1,179773748
3742116|F|0-8:A>C-8:A>C	chromosome6R	783058255	1,179658848
3595207|F|0-42:C>G-42:C>G	chromosome2R	819568034	1,174757503
3597471|F|0-51:G>C-51:G>C	chromosome1R	43129230	1,173531931
3748195|F|0-15:T>C-15:T>C	NA	0	1,173020786
5137617|F|0-20:A>G-20:A>G	chromosome7R	803298824	1,169827176
3908553|F|0-16:C>G-16:C>G	chromosome1R	621228360	1,168812372
3364346|F|0-53:G>C-53:G>C	chromosome5R	501663753	1,167130851
5225092|F|0-10:T>C-10:T>C	NA	0	1,167083836
3733729|F|0-65:T>G-65:T>G	chromosome5R	508665729	1,166230326
3592234|F|0-9:T>C-9:T>C	chromosome5R	809971112	1,166000066
5224031|F|0-6:A>G-6:A>G	chromosome1R	602386181	1,164772362
3589122|F|0-11:T>A-11:T>A	chromosome1R	477785344	1,163319106
16520991|F|0-14:T>A-14:T>A	NA	0	1,161760676
5041802|F|0-23:G>T-23:G>T	NA	0	1,157390938
3365165|F|0-46:A>C-46:A>C	chromosome1R	57295697	1,155954983
3365077|F|0-19:G>C-19:G>C	chromosome5R	820102675	1,155825642
7103609|F|0-7:A>G-7:A>G	NA	0	1,154859418
3363090|F|0-14:G>A-14:G>A	chromosome3R	778878938	1,154202048
5224426|F|0-56:G>C-56:G>C	chromosome4R	25398232	1,151956428
3599224|F|0-32:A>T-32:A>T	NA	0	1,149850455
3739505|F|0-65:G>C-65:G>C	chromosome5R	856089520	1,149137691
3351135|F|0-14:A>G-14:A>G	chromosome4R	826720020	1,148887603
5221689|F|0-16:G>A-16:G>A	NA	0	1,148084894
5214850|F|0-17:A>G-17:A>G	chromosome7R	892691592	1,145544808
3601460|F|0-10:A>G-10:A>G	chromosome7R	873310907	1,145356946
3354487|F|0-8:T>C-8:T>C	chromosome4R	589576118	1,144532371
3363233|F|0-17:C>T-17:C>T	chromosome1R	314449438	1,144364553
3353136|F|0-11:C>G-11:C>G	NA	0	1,142305055
3362819|F|0-48:T>A-48:T>A	chromosome1R	573632796	1,140976471
3595398|F|0-26:C>G-26:C>G	chromosome1R	581290457	1,14037001
4489868|F|0-35:C>T-35:C>T	chromosome1R	449230251	1,140348401
3595120|F|0-14:C>G-14:C>G	chromosome1R	577209340	1,138338872
3361002|F|0-23:A>T-23:A>T	chromosome1R	613143934	1,138320853
5218768|F|0-19:T>A-19:T>A	chromosome4R	764999408	1,137910575
3597339|F|0-65:G>C-65:G>C	chromosome6R	568918154	1,136196705
5045953|F|0-18:A>T-18:A>T	NA	0	1,135344454
3740241|F|0-7:C>A-7:C>A	chromosome5R	447497971	1,133335401
37707024|F|0-66:A>T-66:A>T	chromosome4R	834372368	1,131674698
3349423|F|0-12:G>A-12:G>A	chromosome3R	34886651	1,131579113
5501210|F|0-18:G>C-18:G>C	NA	0	1,13035535
5504975|F|0-11:A>C-11:A>C	NA	0	1,129792272
5497279|F|0-18:A>G-18:A>G	chromosome2R	687805909	1,129120988
3745850|F|0-19:T>C-19:T>C	NA	0	1,127120683
3595720|F|0-17:A>G-17:A>G	chromosome6R	56772929	1,124756973
3595763|F|0-28:C>G-28:C>G	chromosome4R	661716620	1,124747433
5222916|F|0-66:C>A-66:C>A	chromosome1R	459562415	1,124339862
3364688|F|0-42:G>A-42:G>A	chromosome5R	69411068	1,122063383
3363225|F|0-62:A>G-62:A>G	chromosome1R	587445982	1,120943849
3357325|F|0-23:G>A-23:G>A	NA	0	1,11946693
3364972|F|0-14:G>C-14:G>C	chromosome5R	433031380	1,119377223
3364302|F|0-55:G>T-55:G>T	chromosome7R	232254675	1,116698213
28857742|F|0-11:G>A-11:G>A	chromosome1R	56072268	1,113986476
3346024|F|0-5:G>C-5:G>C	chromosome5R	691329584	1,112462844
3595352|F|0-41:C>G-41:C>G	chromosome1R	55277663	1,112260123
3363566|F|0-54:C>G-54:C>G	chromosome1R	406073969	1,108500192
3346745|F|0-34:T>C-34:T>C	chromosome5R	807224780	1,10841572
7103913|F|0-51:A>T-51:A>T	chromosome5R	762591434	1,107754135
75511172|F|0-10:C>A-10:C>A	chromosome4R	768427836	1,101064621
3350849|F|0-30:T>A-30:T>A	chromosome5R	416568513	1,097109663
3587193|F|0-46:G>A-46:G>A	chromosome4R	40562202	1,093575037
5503746|F|0-17:A>G-17:A>G	NA	0	1,092866899
4094268|F|0-14:T>G-14:T>G	chromosome4R	901341879	1,091460306
5497661|F|0-19:T>C-19:T>C	chromosome5R	673548244	1,090472713
3362740|F|0-46:A>G-46:A>G	chromosome5R	508253427	1,089039304
3363961|F|0-68:C>G-68:C>G	chromosome1R	497046579	1,08792249
3743323|F|0-21:A>G-21:A>G	chromosome1R	49917748	1,087500187
3354866|F|0-21:C>T-21:C>T	chromosome7R	42174531	1,085997707
3596212|F|0-52:C>T-52:C>T	chromosome4R	654488651	1,085725161
3365021|F|0-26:A>G-26:A>G	chromosome1R	438358361	1,085327965
3743622|F|0-32:G>C-32:G>C	chromosome1R	439419732	1,085327965
37706534|F|0-6:G>A-6:G>A	chromosome3R	851717796	1,084677646
3354555|F|0-16:G>A-16:G>A	chromosome5R	526633172	1,082484016
7414327|F|0-13:C>T-13:C>T	chromosome6R	827119966	1,080208747
3909579|F|0-49:A>G-49:A>G	chromosome1R	414156658	1,079815684
7575830|F|0-9:C>T-9:C>T	NA	0	1,07897549
4100539|F|0-22:C>G-22:C>G	chromosome2R	843659456	1,07876679
4487170|F|0-43:C>A-43:C>A	chromosome6R	788260105	1,077421003
3595569|F|0-13:G>T-13:G>T	chromosome5R	122459356	1,076543441
3895717|F|0-20:A>T-20:A>T	chromosome1R	56624017	1,076460841
5203145|F|0-9:A>G-9:A>G	NA	0	1,076309457
3594375|F|0-34:A>T-34:A>T	NA	0	1,075980136
3746535|F|0-55:G>C-55:G>C	chromosome4R	755801536	1,075618698
3744203|F|0-11:A>C-11:A>C	chromosome5R	843552942	1,075574235
3594874|F|0-27:C>T-27:C>T	chromosome1R	718427584	1,070854448
3359773|F|0-12:G>A-12:G>A	chromosome5R	534747496	1,070773458
4485693|F|0-19:C>T-19:C>T	NA	0	1,070249611
3598569|F|0-5:C>T-5:C>T	NA	0	1,06773298
3345150|F|0-66:T>A-66:T>A	chromosome1R	562768244	1,066959242
5222566|F|0-38:G>C-38:G>C	chromosome1R	415367225	1,063743412
3597510|F|0-11:C>G-11:C>G	chromosome4R	733092446	1,063483378
3581153|F|0-42:A>T-42:A>T	chromosome5R	457299418	1,062519116
7069118|F|0-15:T>C-15:T>C	chromosome5R	448785065	1,062232403
3577658|F|0-35:C>G-35:C>G	chromosome2R	885301638	1,061917229
3579570|F|0-38:G>A-38:G>A	NA	0	1,059571144
3347757|F|0-27:T>A-27:T>A	chromosome1R	41600624	1,056688267
5203790|F|0-8:T>C-8:T>C	NA	0	1,056417877
5497188|F|0-64:T>C-64:T>C	chromosome5R	747451803	1,054118059
5046208|F|0-15:G>A-15:G>A	chromosome5R	787046029	1,053709317
3587420|F|0-8:A>G-8:A>G	chromosome6R	812557192	1,051074136
5803107|F|0-14:C>T-14:C>T	chromosome1R	43158102	1,050995929
5504150|F|0-28:T>C-28:T>C	chromosome6R	646270401	1,049654721
3363562|F|0-41:A>G-41:A>G	chromosome7R	884710112	1,048985005
4499573|F|0-15:T>C-15:T>C	NA	0	1,047305498
3596838|F|0-10:A>C-10:A>C	chromosome7R	163079468	1,046921971
3906275|F|0-19:C>G-19:C>G	chromosome2R	27473722	1,046393056
3748447|F|0-68:C>T-68:C>T	chromosome3R	888512224	1,044457107
4488237|F|0-11:A>C-11:A>C	NA	0	1,041502926
7414658|F|0-15:T>C-15:T>C	NA	0	1,040236297
3365220|F|0-22:G>C-22:G>C	chromosome1R	145158025	1,039823614
3908504|F|0-38:G>C-38:G>C	chromosome1R	450996435	1,039787387
5202258|F|0-10:G>A-10:G>A	chromosome2R	193811234	1,039698279
7466065|F|0-43:G>T-43:G>T	chromosome7R	181156263	1,038348928
3595553|F|0-13:T>G-13:T>G	chromosome5R	377611691	1,036879581
39742085|F|0-23:G>A-23:G>A	chromosome4R	474281116	1,034271384
3884241|F|0-40:T>C-40:T>C	chromosome1R	660707374	1,033204732
3737183|F|0-27:C>A-27:C>A	chromosome6R	727741644	1,033099802
3597104|F|0-47:T>G-47:T>G	chromosome5R	381285947	1,032893234
3595699|F|0-44:G>A-44:G>A	chromosome4R	811938951	1,031260989
3356401|F|0-15:T>C-15:T>C	chromosome7R	760486646	1,030903294
3590176|F|0-68:G>C-68:G>C	chromosome5R	501585578	1,030200417
7091647|F|0-23:G>C-23:G>C	NA	0	1,029150536
3363482|F|0-59:G>C-59:G>C	chromosome2R	618484865	1,028810002
3584595|F|0-43:A>G-43:A>G	NA	0	1,027711708
4499333|F|0-19:A>G-19:A>G	chromosome3R	789115759	1,027654516
3742800|F|0-30:T>C-30:T>C	chromosome7R	56743531	1,024979119
3598126|F|0-10:G>T-10:G>T	chromosome1R	43827422	1,023372467
3599327|F|0-27:T>C-27:T>C	NA	0	1,022498035
3363991|F|0-16:G>A-16:G>A	chromosome5R	842350359	1,021941385
3895313|F|0-13:A>C-13:A>C	chromosome2R	259248344	1,021301951
3891246|F|0-8:T>G-8:T>G	chromosome7R	169935547	1,021195177
3362831|F|0-9:G>C-9:G>C	chromosome3R	922208503	1,020220709
3598716|F|0-50:T>C-50:T>C	chromosome2R	820240529	1,019081149
37706854|F|0-44:T>C-44:T>C	chromosome5R	586158811	1,0187655
3359856|F|0-67:G>C-67:G>C	chromosome7R	875360618	1,017390159
3744794|F|0-50:C>T-50:C>T	chromosome1R	564900517	1,016969476
7063733|F|0-5:C>T-5:C>T	NA	0	1,01644098
3343876|F|0-19:A>T-19:A>T	chromosome6R	718217743	1,014824735
3596052|F|0-12:T>A-12:T>A	chromosome2R	607904421	1,014708686
4486686|F|0-9:A>G-9:A>G	NA	0	1,01315696
3352888|F|0-64:T>C-64:T>C	chromosome7R	790892802	1,013092833
3887271|F|0-18:A>G-18:A>G	chromosome1R	364652722	1,011787314
5218442|F|0-23:C>T-23:C>T	NA	0	1,011433506
3603204|F|0-15:T>C-15:T>C	chromosome1R	404768306	1,010169846
3741326|F|0-5:G>T-5:G>T	NA	0	1,008685803
3363447|F|0-68:G>C-68:G>C	chromosome5R	522466655	1,007920832
5214379|F|0-19:C>T-19:C>T	NA	0	1,006546827
3587005|F|0-40:C>G-40:C>G	NA	0	1,004195641
3906044|F|0-37:C>T-37:C>T	chromosome5R	43226410	1,002821575
3363995|F|0-36:A>G-36:A>G	chromosome1R	578669711	1,00218721
37705125|F|0-22:G>A-22:G>A	chromosome6R	477711446	1,001439379
3362873|F|0-5:T>C-5:T>C	chromosome7R	531916947	1,000102831
3360201|F|0-17:C>T-17:C>T	chromosome5R	806991017	0,998368855
3352594|F|0-8:G>C-8:G>C	chromosome3R	102667435	0,996170279
7105625|F|0-13:T>C-13:T>C	chromosome1R	554388783	0,995543375
3351236|F|0-43:C>T-43:C>T	NA	0	0,995071776
3580572|F|0-10:G>A-10:G>A	NA	0	0,994543067
16522224|F|0-10:T>C-10:T>C	chromosome7R	13040606	0,994190802
5202512|F|0-23:T>C-23:T>C	chromosome5R	822029320	0,988453109
3586095|F|0-9:A>G-9:A>G	chromosome0R	523354959	0,987392176
3742995|F|0-60:A>G-60:A>G	chromosome3R	217012490	0,986988323
3746683|F|0-20:T>C-20:T>C	chromosome5R	846019708	0,986634963
5504225|F|0-15:C>T-15:C>T	NA	0	0,984797097
3744087|F|0-48:C>T-48:C>T	chromosome3R	926119989	0,984007987
3893052|F|0-62:G>A-62:G>A	chromosome1R	564890731	0,983811902
5502150|F|0-39:A>G-39:A>G	chromosome4R	816885777	0,983532195
4103317|F|0-38:A>C-38:A>C	chromosome0R	454865551	0,983302203
3595858|F|0-22:G>C-22:G>C	chromosome3R	703051405	0,981506518
3359180|F|0-31:G>C-31:G>C	chromosome1R	723960401	0,981387848
3580273|F|0-10:A>G-10:A>G	chromosome1R	12334370	0,98061816
3364324|F|0-65:C>T-65:C>T	chromosome5R	867611861	0,979882266
3743891|F|0-45:G>C-45:G>C	NA	0	0,979535886
5213179|F|0-21:G>A-21:G>A	chromosome0R	331309475	0,97850663
3891193|F|0-14:C>A-14:C>A	NA	0	0,978242684
5493673|F|0-5:C>G-5:C>G	chromosome5R	527432783	0,977637419
7468501|F|0-11:A>G-11:A>G	chromosome2R	94942425	0,975024967
3736225|F|0-51:T>C-51:T>C	chromosome2R	897745179	0,974479871
3589591|F|0-16:G>T-16:G>T	chromosome4R	590000756	0,973333147
3362723|F|0-43:T>C-43:T>C	chromosome2R	821612128	0,973276517
3350533|F|0-17:T>C-17:T>C	NA	0	0,972863245
5203673|F|0-66:G>T-66:G>T	chromosome7R	40208228	0,972119342
3909227|F|0-11:G>A-11:G>A	chromosome7R	20005152	0,971976497
3363368|F|0-16:T>C-16:T>C	chromosome2R	451922716	0,970958056
3592677|F|0-8:T>C-8:T>C	NA	0	0,968860746
3365002|F|0-67:C>G-67:C>G	chromosome5R	511466908	0,968669793
3363690|F|0-23:A>G-23:A>G	chromosome5R	759241328	0,968207879
28857052|F|0-39:T>C-39:T>C	chromosome6R	749023887	0,965275126
3365404|F|0-50:C>G-50:C>G	chromosome5R	688693537	0,964466322
3343174|F|0-11:A>G-11:A>G	NA	0	0,963394013
5037575|F|0-15:G>A-15:G>A	chromosome1R	561708096	0,962464032
3733726|F|0-12:G>A-12:G>A	chromosome5R	509350460	0,961282997
5044409|F|0-17:T>C-17:T>C	chromosome4R	617980492	0,960881545
17362019|F|0-12:A>G-12:A>G	NA	0	0,960688122
3591375|F|0-30:C>T-30:C>T	NA	0	0,960672904
5500266|F|0-57:C>T-57:C>T	chromosome5R	689417318	0,959696585
4096899|F|0-32:C>A-32:C>A	chromosome7R	58657973	0,958553613
3363463|F|0-9:T>C-9:T>C	chromosome5R	529585266	0,958373383
5503787|F|0-17:A>T-17:A>T	NA	0	0,957333209
5226961|F|0-17:C>T-17:C>T	chromosome2R	39503100	0,956781268
7094161|F|0-11:T>C-11:T>C	NA	0	0,956303035
3744584|F|0-61:G>A-61:G>A	chromosome0R	114917258	0,955212933
3350444|F|0-9:C>T-9:C>T	chromosome5R	536204231	0,953921463
5501617|F|0-27:G>A-27:G>A	chromosome6R	827606767	0,953135697
3586945|F|0-37:C>A-37:C>A	chromosome7R	829999839	0,951040197
3907259|F|0-52:G>A-52:G>A	chromosome6R	741462719	0,949180195
3741625|F|0-29:C>G-29:C>G	chromosome1R	12390510	0,948643094
3364266|F|0-61:G>T-61:G>T	chromosome1R	717873635	0,948420685
3364240|F|0-14:G>T-14:G>T	chromosome6R	659032121	0,948069885
3589078|F|0-12:C>T-12:C>T	chromosome5R	679005468	0,947975864
3900398|F|0-29:A>G-29:A>G	chromosome6R	578188080	0,947013642
3745193|F|0-66:C>G-66:C>G	chromosome3R	943568635	0,946376629
3343487|F|0-56:A>G-56:A>G	chromosome5R	807508603	0,946030162
7103630|F|0-31:T>C-31:T>C	chromosome7R	55123027	0,945120378
3905464|F|0-14:G>T-14:G>T	chromosome4R	872825715	0,943582959
3355314|F|0-8:T>C-8:T>C	chromosome6R	786881732	0,943043043
3363236|F|0-51:G>A-51:G>A	chromosome7R	717321349	0,942613083
3589418|F|0-64:A>G-64:A>G	chromosome4R	682425513	0,941526259
3364097|F|0-53:C>A-53:C>A	chromosome7R	755360635	0,941126311
4497919|F|0-22:T>C-22:T>C	NA	0	0,940822287
3346988|F|0-27:G>A-27:G>A	chromosome5R	761923965	0,939630352
3746020|F|0-19:G>A-19:G>A	chromosome5R	333473417	0,938751834
3735374|F|0-38:G>T-38:G>T	chromosome1R	169133426	0,937809245
6211860|F|0-24:G>C-24:G>C	chromosome4R	370170236	0,937300901
3364663|F|0-13:A>G-13:A>G	chromosome6R	875378291	0,937095133
7098208|F|0-64:A>G-64:A>G	NA	0	0,936079454
3356806|F|0-35:C>A-35:C>A	chromosome7R	733007592	0,934761325
5046710|F|0-41:C>T-41:C>T	chromosome1R	416863491	0,934532043
3594169|F|0-38:T>C-38:T>C	chromosome4R	617020036	0,93432606
3363280|F|0-34:C>T-34:C>T	chromosome3R	858886011	0,934221316
3576891|F|0-16:T>C-16:T>C	chromosome2R	686903535	0,932624252
3743736|F|0-17:C>G-17:C>G	chromosome5R	501667186	0,931441455
3356550|F|0-58:A>T-58:A>T	chromosome2R	876589122	0,931375384
3732870|F|0-14:C>G-14:C>G	chromosome7R	38255531	0,930617221
28857624|F|0-35:G>T-35:G>T	chromosome4R	893265551	0,930540174
5214136|F|0-36:A>G-36:A>G	chromosome4R	898046179	0,92766303
4488371|F|0-25:T>C-25:T>C	NA	0	0,925552214
3898498|F|0-11:G>T-11:G>T	NA	0	0,92552485
3363349|F|0-60:T>A-60:T>A	chromosome4R	513751229	0,925238543
3884863|F|0-44:G>C-44:G>C	chromosome5R	440986225	0,925151642
5499917|F|0-10:A>C-10:A>C	NA	0	0,924255232
5804007|F|0-39:T>C-39:T>C	chromosome2R	842247200	0,923869553
3351608|F|0-23:T>G-23:T>G	NA	0	0,923443361
3743858|F|0-40:T>A-40:T>A	chromosome5R	830038008	0,922871651
3584651|F|0-36:A>T-36:A>T	chromosome1R	642910897	0,922797874
5202608|F|0-33:T>C-33:T>C	chromosome7R	44005710	0,920377426
3731502|F|0-65:C>G-65:C>G	chromosome1R	565128190	0,918637801
3749609|F|0-8:C>G-8:C>G	chromosome4R	811602629	0,916059835
16525197|F|0-20:A>C-20:A>C	chromosome1R	715513560	0,915153771
3584341|F|0-9:T>C-9:T>C	chromosome6R	63395399	0,91502243
3596867|F|0-16:G>A-16:G>A	chromosome7R	582807247	0,914204383
5201710|F|0-11:G>A-11:G>A	NA	0	0,913491582
3595544|F|0-23:G>C-23:G>C	chromosome1R	603066595	0,912658378
7088630|F|0-20:A>G-20:A>G	chromosome5R	465859460	0,912563543
75511233|F|0-51:C>A-51:C>A	chromosome1R	616311526	0,911195466
3596610|F|0-23:G>A-23:G>A	chromosome1R	566802671	0,910640756
59544351|F|0-7:T>G-7:T>G	chromosome4R	874957366	0,909486137
3907968|F|0-67:C>T-67:C>T	chromosome1R	261278845	0,908672141
4493592|F|0-22:G>C-22:G>C	NA	0	0,907322103
3583920|F|0-25:C>G-25:C>G	chromosome7R	57345998	0,906954879
16524686|F|0-19:C>A-19:C>A	NA	0	0,90620701
5800023|F|0-46:C>T-46:C>T	chromosome7R	75522542	0,906104969
5210071|F|0-56:T>G-56:T>G	chromosome1R	54089344	0,905919362
3748156|F|0-64:A>G-64:A>G	chromosome6R	28763158	0,905648877
3341816|F|0-16:T>C-16:T>C	NA	0	0,905524436
7507204|F|0-8:C>G-8:C>G	NA	0	0,905153544
3744559|F|0-11:G>C-11:G>C	chromosome3R	883144509	0,90495687
3354402|F|0-12:A>G-12:A>G	chromosome6R	772946925	0,903740654
41118368|F|0-49:C>G-49:C>G	chromosome5R	568501330	0,903076714
3344259|F|0-20:G>A-20:G>A	NA	0	0,902867701
3585779|F|0-25:A>G-25:A>G	NA	0	0,902792823
3907102|F|0-8:T>A-8:T>A	chromosome2R	844452539	0,902674727
29075382|F|0-19:G>A-19:G>A	chromosome2R	108231156	0,902666737
3902805|F|0-12:C>G-12:C>G	chromosome7R	16870267	0,902619156
3361976|F|0-13:G>C-13:G>C	chromosome7R	760804137	0,902207258
3365191|F|0-36:A>G-36:A>G	chromosome3R	897989605	0,898205864
5221584|F|0-19:G>T-19:G>T	NA	0	0,897733423
3343626|F|0-18:G>T-18:G>T	chromosome3R	913374012	0,897361415
75511190|F|0-32:G>T-32:G>T	chromosome3R	923414454	0,897173278
3349174|F|0-8:G>C-8:G>C	chromosome1R	543356629	0,896163143
3342218|F|0-18:A>T-18:A>T	chromosome4R	544855702	0,895013865
3345548|F|0-28:C>T-28:C>T	chromosome1R	562204716	0,89484973
3892160|F|0-65:G>C-65:G>C	chromosome2R	832637413	0,894756551
3363980|F|0-16:G>T-16:G>T	chromosome3R	919969888	0,894723623
3361627|F|0-38:G>C-38:G>C	chromosome2R	870912553	0,89421333
3595408|F|0-14:G>T-14:G>T	NA	0	0,893751654
3345369|F|0-45:G>C-45:G>C	chromosome4R	37704544	0,893352616
3362729|F|0-61:G>A-61:G>A	chromosome2R	809403249	0,891640684
3741740|F|0-59:T>C-59:T>C	chromosome7R	842761309	0,8907817
3599950|F|0-22:C>A-22:C>A	chromosome1R	557225761	0,89027637
5203433|F|0-47:C>G-47:C>G	chromosome1R	542490503	0,889760645
4493100|F|0-23:T>C-23:T>C	NA	0	0,888545352
3742603|F|0-33:G>C-33:G>C	chromosome1R	463105910	0,888135538
3586446|F|0-37:A>T-37:A>T	chromosome4R	682425447	0,885744809
3364395|F|0-57:T>G-57:T>G	chromosome2R	854136599	0,885712982
5210315|F|0-20:T>C-20:T>C	NA	0	0,885452669
3601438|F|0-46:G>C-46:G>C	chromosome3R	95596434	0,885401703
3596300|F|0-55:C>G-55:C>G	chromosome7R	881374994	0,884927901
5210189|F|0-7:C>G-7:C>G	chromosome3R	11155228	0,884831365
5205853|F|0-13:G>A-13:G>A	chromosome7R	807787653	0,884827053
3584579|F|0-67:G>A-67:G>A	chromosome6R	761961612	0,88444205
5207986|F|0-23:G>T-23:G>T	chromosome6R	714882388	0,884259267
3350567|F|0-34:A>G-34:A>G	chromosome3R	857282147	0,883841206
3597063|F|0-51:A>G-51:A>G	NA	0	0,883388502
3730853|F|0-23:G>A-23:G>A	chromosome5R	20445286	0,882866547
5498301|F|0-40:G>A-40:G>A	chromosome3R	679428186	0,882351765
38787525|F|0-28:T>C-28:T>C	chromosome5R	520798496	0,881815875
5217264|F|0-47:A>G-47:A>G	chromosome7R	181392915	0,88142139
3588563|F|0-11:T>C-11:T>C	chromosome4R	101289908	0,88126169
48707285|F|0-14:C>T-14:C>T	chromosome2R	140772721	0,881084242
3743625|F|0-41:C>A-41:C>A	chromosome4R	743055155	0,880952714
3908689|F|0-62:G>C-62:G>C	chromosome5R	781933565	0,880843559
3362407|F|0-46:C>T-46:C>T	chromosome6R	779445278	0,880164419
4498523|F|0-14:C>A-14:C>A	NA	0	0,879557032
7105590|F|0-9:C>T-9:C>T	chromosome7R	36920528	0,878180896
3350022|F|0-38:C>A-38:C>A	chromosome3R	912623927	0,877792114
3602649|F|0-38:T>G-38:T>G	chromosome2R	588175544	0,877291914
3735125|F|0-23:C>G-23:C>G	NA	0	0,876772771
5223440|F|0-21:G>A-21:G>A	chromosome7R	759129206	0,87643617
3747202|F|0-46:G>A-46:G>A	chromosome4R	776793758	0,875517527
38790010|F|0-9:G>A-9:G>A	chromosome1R	537275352	0,875031504
3749506|F|0-16:C>T-16:C>T	chromosome0R	240700475	0,874883102
3891475|F|0-10:C>T-10:C>T	NA	0	0,874637957
3597476|F|0-9:C>T-9:C>T	chromosome4R	680591897	0,874119613
3744932|F|0-40:C>T-40:C>T	chromosome1R	562766137	0,874092973
3349272|F|0-63:T>C-63:T>C	chromosome3R	865396239	0,872067969
3738589|F|0-24:T>C-24:T>C	NA	0	0,87200469
3896499|F|0-47:A>G-47:A>G	chromosome4R	655277348	0,871817429
5047410|F|0-8:G>A-8:G>A	chromosome4R	817953785	0,871483534
3596863|F|0-12:C>G-12:C>G	chromosome2R	876570193	0,871407587
3745405|F|0-48:C>T-48:C>T	chromosome3R	66193662	0,871353279
52146280|F|0-24:T>G-24:T>G	chromosome2R	939164213	0,870328404
5226291|F|0-48:G>A-48:G>A	chromosome5R	818767532	0,868228607
4104816|F|0-55:T>C-55:T>C	chromosome7R	237238789	0,868186021
3600474|F|0-27:A>G-27:A>G	chromosome1R	1786320	0,868005743
5228148|F|0-36:T>C-36:T>C	chromosome3R	951321927	0,867584482
3745888|F|0-39:A>G-39:A>G	chromosome2R	854388351	0,867505078
41118480|F|0-36:T>G-36:T>G	chromosome0R	525058339	0,86638032
3364248|F|0-53:T>C-53:T>C	chromosome7R	192373260	0,86523746
3363461|F|0-62:C>A-62:C>A	chromosome4R	642770501	0,864902653
3356303|F|0-6:A>C-6:A>C	chromosome6R	574521303	0,864871881
3747855|F|0-20:T>G-20:T>G	chromosome2R	868245276	0,864761748
3745004|F|0-58:C>G-58:C>G	chromosome2R	571556603	0,864276696
3363363|F|0-65:C>T-65:C>T	chromosome6R	185314727	0,863516644
3356286|F|0-8:G>C-8:G>C	NA	0	0,863113912
3908613|F|0-25:C>T-25:C>T	chromosome4R	687638590	0,862890602
7467773|F|0-24:A>T-24:A>T	chromosome2R	65178209	0,862787505
3596494|F|0-40:G>A-40:G>A	chromosome1R	427440209	0,862416547
3730852|F|0-13:G>T-13:G>T	chromosome7R	35391424	0,862366386
3580380|F|0-7:C>G-7:C>G	chromosome4R	689073454	0,86122401
3354604|F|0-53:C>T-53:C>T	chromosome3R	922126151	0,861074838
3363586|F|0-61:C>T-61:C>T	chromosome3R	863585037	0,860786509
3362625|F|0-29:C>T-29:C>T	chromosome3R	858457498	0,86047989
3742477|F|0-54:G>A-54:G>A	NA	0	0,859490332
5202820|F|0-40:T>C-40:T>C	chromosome6R	87356346	0,859359187
3598570|F|0-19:A>C-19:A>C	chromosome1R	612139942	0,858923577
3575993|F|0-50:C>T-50:C>T	NA	0	0,858293383
3342039|F|0-29:T>A-29:T>A	chromosome7R	863569691	0,857672077
3895852|F|0-5:T>C-5:T>C	chromosome1R	649285157	0,857391711
3347858|F|0-64:C>A-64:C>A	chromosome3R	851111161	0,856424301
3363152|F|0-45:A>G-45:A>G	chromosome1R	602426478	0,855903893
3595869|F|0-65:C>T-65:C>T	chromosome7R	123570566	0,854793806
5225597|F|0-40:C>G-40:C>G	chromosome7R	748326163	0,854209096
5502639|F|0-32:A>T-32:A>T	chromosome1R	584779306	0,853499082
3360064|F|0-11:G>A-11:G>A	chromosome2R	575377203	0,85183965
37705908|F|0-29:G>C-29:G>C	chromosome4R	806672691	0,8516471
75511092|F|0-27:C>T-27:C>T	chromosome7R	175660795	0,850729597
3897501|F|0-15:C>T-15:C>T	chromosome1R	514329861	0,850706118
3598716|F|0-35:C>T-35:C>T	chromosome2R	820240529	0,850104783
5501144|F|0-11:A>G-11:A>G	NA	0	0,848898316
5139158|F|0-9:C>G-9:C>G	chromosome4R	635625162	0,848214198
5202752|F|0-15:C>G-15:C>G	chromosome2R	650913396	0,847593517
5209610|F|0-39:T>C-39:T>C	NA	0	0,846947127
5492931|F|0-7:T>A-7:T>A	NA	0	0,84630969
3363753|F|0-7:G>C-7:G>C	chromosome5R	449296187	0,84590075
12321767|F|0-12:A>G-12:A>G	NA	0	0,845626454
5228071|F|0-24:C>T-24:C>T	NA	0	0,84531167
39741714|F|0-6:C>T-6:C>T	chromosome3R	32271704	0,844745797
3351537|F|0-16:A>G-16:A>G	chromosome4R	755805210	0,844078754
3746126|F|0-66:G>A-66:G>A	NA	0	0,843216988
3352182|F|0-17:G>T-17:G>T	NA	0	0,842961152
3364842|F|0-35:G>C-35:G>C	chromosome7R	879051250	0,842350186
3746409|F|0-57:A>G-57:A>G	chromosome2R	909339505	0,84222003
75511515|F|0-8:C>G-8:C>G	NA	0	0,841361034
3362480|F|0-36:G>A-36:G>A	chromosome2R	809992847	0,840495969
7105768|F|0-53:G>A-53:G>A	NA	0	0,840309467
3746703|F|0-45:G>A-45:G>A	chromosome1R	567828631	0,840208871
3906514|F|0-46:C>T-46:C>T	chromosome2R	583531821	0,840087478
3359818|F|0-56:C>A-56:C>A	NA	0	0,839697291
5788754|F|0-43:T>C-43:T>C	chromosome4R	803237527	0,839321677
3742136|F|0-48:G>C-48:G>C	chromosome5R	510730060	0,83773813
70187725|F|0-7:G>A-7:G>A	NA	0	0,836207508
3592083|F|0-41:T>G-41:T>G	chromosome5R	802807186	0,836053981
7504967|F|0-15:A>G-15:A>G	chromosome4R	888800045	0,83560244
3745213|F|0-35:A>C-35:A>C	chromosome4R	849042832	0,835213665
3589253|F|0-55:C>G-55:C>G	chromosome5R	786872158	0,834893427
3362010|F|0-22:G>A-22:G>A	chromosome5R	43410070	0,834385969
3356684|F|0-47:C>G-47:C>G	chromosome5R	813577356	0,834044651
3348790|F|0-15:A>C-15:A>C	chromosome2R	872106492	0,833322887
3906100|F|0-63:T>C-63:T>C	chromosome7R	758891189	0,832749218
39740433|F|0-38:A>G-38:A>G	chromosome1R	637718255	0,831395213
5217223|F|0-27:G>C-27:G>C	chromosome4R	721295108	0,831122584
3735084|F|0-27:C>T-27:C>T	NA	0	0,830046414
5498035|F|0-41:T>C-41:T>C	chromosome5R	673551671	0,82929115
3346163|F|0-24:A>C-24:A>C	NA	0	0,82894201
5500191|F|0-13:G>A-13:G>A	chromosome7R	41195234	0,828103757
3583513|F|0-41:T>G-41:T>G	chromosome5R	510752335	0,828014889
75511012|F|0-28:C>T-28:C>T	NA	0	0,827654951
3744510|F|0-64:C>A-64:C>A	chromosome2R	665521410	0,827509522
3746077|F|0-19:A>C-19:A>C	chromosome3R	937180666	0,827503354
38789466|F|0-67:T>G-67:T>G	chromosome2R	877784187	0,826696985
3576962|F|0-28:C>T-28:C>T	chromosome1R	631634856	0,825682164
3345719|F|0-53:G>A-53:G>A	NA	0	0,825167293
3363035|F|0-14:A>G-14:A>G	chromosome4R	819237588	0,824433844
75511366|F|0-14:C>T-14:C>T	NA	0	0,824361151
4490720|F|0-16:T>C-16:T>C	chromosome0R	240700461	0,824192305
4494430|F|0-17:G>T-17:G>T	NA	0	0,823918494
5222319|F|0-11:T>C-11:T>C	NA	0	0,823122215
5214194|F|0-68:C>G-68:C>G	chromosome5R	735913980	0,822987082
3592913|F|0-10:A>C-10:A>C	chromosome5R	691329644	0,822965525
3597176|F|0-59:C>G-59:C>G	chromosome0R	184538485	0,822190453
3342684|F|0-23:C>A-23:C>A	NA	0	0,821305694
5221849|F|0-22:T>G-22:T>G	NA	0	0,821303647
3363801|F|0-66:G>T-66:G>T	chromosome1R	559716939	0,820634386
5503568|F|0-9:G>A-9:G>A	chromosome7R	892522530	0,820611827
5202655|F|0-32:A>G-32:A>G	chromosome1R	574968354	0,820028166
4499279|F|0-15:G>T-15:G>T	NA	0	0,819844956
3885754|F|0-34:C>T-34:C>T	chromosome5R	95337955	0,819747374
3364941|F|0-15:A>G-15:A>G	chromosome1R	450993744	0,818046487
3356876|F|0-20:G>A-20:G>A	NA	0	0,817434487
5803492|F|0-20:A>G-20:A>G	chromosome0R	355864791	0,817385788
37705254|F|0-56:T>A-56:T>A	chromosome7R	845164276	0,817321086
5226125|F|0-19:G>C-19:G>C	chromosome5R	766833097	0,817238227
3357462|F|0-35:G>T-35:G>T	chromosome5R	809999634	0,817238143
5137509|F|0-27:T>C-27:T>C	NA	0	0,816880937
3906942|F|0-37:C>T-37:C>T	chromosome1R	428515810	0,816611048
5045286|F|0-28:T>C-28:T>C	NA	0	0,816459534
5216740|F|0-10:G>C-10:G>C	chromosome7R	39023757	0,816269667
3362718|F|0-13:T>G-13:T>G	chromosome6R	37938172	0,816246214
7413389|F|0-28:G>A-28:G>A	chromosome7R	68669056	0,81603445
5219300|F|0-52:C>T-52:C>T	chromosome2R	775521140	0,81508364
75511365|F|0-9:A>G-9:A>G	NA	0	0,814922311
7093629|F|0-62:G>A-62:G>A	NA	0	0,813502422
3364698|F|0-45:A>G-45:A>G	chromosome7R	141972010	0,813242033
70187444|F|0-44:C>G-44:C>G	chromosome6R	777442004	0,813185984
16518235|F|0-22:T>G-22:T>G	NA	0	0,81304728
5227897|F|0-41:T>C-41:T>C	chromosome6R	612398427	0,812956025
3586149|F|0-19:C>G-19:C>G	chromosome7R	863752883	0,812865931
3595402|F|0-37:G>C-37:G>C	chromosome1R	516223990	0,812653288
5221742|F|0-16:G>C-16:G>C	NA	0	0,81144252
41118461|F|0-21:A>G-21:A>G	chromosome2R	857334078	0,810880989
7413261|F|0-35:G>C-35:G>C	NA	0	0,810716879
3596512|F|0-18:A>G-18:A>G	chromosome5R	780841524	0,81051107
3361916|F|0-22:A>G-22:A>G	NA	0	0,809671938
5214879|F|0-56:A>G-56:A>G	chromosome7R	751419364	0,808965271
75511324|F|0-31:A>G-31:A>G	NA	0	0,808942407
4491027|F|0-23:G>C-23:G>C	chromosome1R	557138838	0,808014631
3591729|F|0-7:A>G-7:A>G	NA	0	0,807541603
3351845|F|0-35:C>T-35:C>T	chromosome2R	68611554	0,807479847
5204744|F|0-31:C>G-31:C>G	chromosome4R	881755267	0,807472864
3343171|F|0-68:C>T-68:C>T	NA	0	0,807078488
3594451|F|0-11:C>A-11:C>A	chromosome7R	881374945	0,80665394
3365245|F|0-20:A>C-20:A>C	NA	0	0,806246076
3364917|F|0-56:T>G-56:T>G	chromosome5R	794321380	0,806023581
3589952|F|0-40:G>A-40:G>A	chromosome1R	545634839	0,805912955
4489824|F|0-29:C>G-29:C>G	chromosome7R	892508025	0,804473107
28857567|F|0-39:T>C-39:T>C	chromosome7R	722205942	0,80443004
3358060|F|0-13:G>T-13:G>T	chromosome2R	11311892	0,802956103
3890234|F|0-29:C>T-29:C>T	NA	0	0,802838177
3585191|F|0-37:A>G-37:A>G	chromosome2R	229425910	0,801383704
3750733|F|0-14:A>G-14:A>G	chromosome3R	862318064	0,801279831
7091874|F|0-20:C>T-20:C>T	NA	0	0,801237742
7468826|F|0-7:G>C-7:G>C	NA	0	0,801045523
3582836|F|0-11:C>T-11:C>T	chromosome3R	789868427	0,800756635
5789415|F|0-14:G>T-14:G>T	chromosome7R	797029740	0,800542863
7104705|F|0-20:G>A-20:G>A	NA	0	0,800231724
3593680|F|0-12:G>C-12:G>C	chromosome5R	844556258	0,799156198
3345182|F|0-36:G>C-36:G>C	NA	0	0,798482407
3602921|F|0-32:C>T-32:C>T	chromosome5R	510293476	0,798280631
7103909|F|0-20:C>T-20:C>T	chromosome0R	467704248	0,797433878
5796221|F|0-16:G>C-16:G>C	chromosome1R	565321008	0,797413067
5804436|F|0-39:A>G-39:A>G	chromosome4R	803341496	0,797384496
3742254|F|0-29:C>G-29:C>G	chromosome1R	675724422	0,797170338
3362437|F|0-30:A>C-30:A>C	chromosome3R	892056942	0,79709397
5217054|F|0-10:A>G-10:A>G	chromosome1R	14752594	0,796882355
5497148|F|0-20:A>G-20:A>G	NA	0	0,795846124
3739093|F|0-18:T>G-18:T>G	chromosome5R	490740529	0,795396261
3734396|F|0-9:C>G-9:C>G	chromosome7R	874228954	0,795316899
38789251|F|0-26:C>G-26:C>G	chromosome1R	722617514	0,79513099
3584000|F|0-24:C>T-24:C>T	chromosome1R	580185305	0,795074836
5208518|F|0-7:C>G-7:C>G	chromosome4R	662737761	0,794773361
5041423|F|0-35:T>A-35:T>A	chromosome2R	287988454	0,793375168
5218832|F|0-53:A>T-53:A>T	chromosome0R	455634557	0,792901247
3744896|F|0-55:C>A-55:C>A	chromosome2R	130025783	0,792390372
3906474|F|0-14:C>T-14:C>T	chromosome7R	650231281	0,792374225
3579053|F|0-34:C>T-34:C>T	chromosome1R	565128044	0,791700867
3579748|F|0-43:G>T-43:G>T	chromosome6R	721241285	0,791224651
3597324|F|0-8:G>C-8:G>C	chromosome4R	661715789	0,791207973
5496975|F|0-31:G>T-31:G>T	chromosome2R	440531615	0,789852681
3347765|F|0-53:A>G-53:A>G	chromosome7R	788002024	0,789590289
3745717|F|0-33:T>G-33:T>G	chromosome1R	646918468	0,789310187
3597197|F|0-68:G>C-68:G>C	chromosome6R	140124058	0,788871126
3737250|F|0-67:C>G-67:C>G	chromosome1R	678154080	0,788551599
3592247|F|0-28:G>T-28:G>T	NA	0	0,788423348
3352695|F|0-63:G>C-63:G>C	chromosome4R	822577089	0,788354047
5204003|F|0-62:G>A-62:G>A	chromosome6R	850560063	0,787493736
3343011|F|0-47:C>T-47:C>T	NA	0	0,786248913
3348806|F|0-33:T>G-33:T>G	chromosome3R	908134762	0,785812732
5497289|F|0-6:T>A-6:T>A	NA	0	0,784912787
7415663|F|0-19:C>G-19:C>G	NA	0	0,784616223
3733559|F|0-13:T>C-13:T>C	NA	0	0,784301576
3889901|F|0-18:A>G-18:A>G	chromosome5R	787875510	0,783390378
3905945|F|0-63:T>G-63:T>G	chromosome0R	69193043	0,783331233
3350676|F|0-58:T>C-58:T>C	NA	0	0,782799426
3594687|F|0-33:G>A-33:G>A	chromosome6R	700925254	0,782660549
7088390|F|0-18:A>G-18:A>G	chromosome6R	644888680	0,782345103
7105579|F|0-52:G>T-52:G>T	chromosome1R	622149305	0,782046094
3730530|F|0-40:A>G-40:A>G	chromosome5R	430094796	0,780657499
3362437|F|0-16:G>T-16:G>T	chromosome3R	892168121	0,780456298
5201176|F|0-7:A>G-7:A>G	NA	0	0,78042296
3907530|F|0-53:C>G-53:C>G	chromosome7R	87206852	0,780102071
3735686|F|0-11:G>A-11:G>A	chromosome7R	450842724	0,778716893
3597421|F|0-15:A>G-15:A>G	chromosome5R	446822409	0,778639468
3363854|F|0-19:G>A-19:G>A	chromosome1R	460525015	0,778530414
3344119|F|0-14:G>A-14:G>A	chromosome3R	668593071	0,778419114
3746178|F|0-67:A>G-67:A>G	NA	0	0,778193235
3347990|F|0-39:A>C-39:A>C	NA	0	0,777775367
3901135|F|0-8:C>G-8:C>G	chromosome4R	838409793	0,777638249
5227297|F|0-13:C>T-13:C>T	NA	0	0,777597051
3352272|F|0-6:A>G-6:A>G	NA	0	0,777355676
3735179|F|0-7:T>G-7:T>G	chromosome1R	679578642	0,777097561
3349720|F|0-36:A>G-36:A>G	chromosome1R	562766729	0,776060659
4489676|F|0-14:G>C-14:G>C	chromosome0R	112383084	0,775901757
3343240|F|0-60:G>A-60:G>A	chromosome1R	595976057	0,775746865
3601955|F|0-55:C>T-55:C>T	chromosome7R	135203043	0,775045863
3357705|F|0-28:A>G-28:A>G	chromosome6R	420283545	0,774782591
3743360|F|0-27:G>A-27:G>A	chromosome3R	872333353	0,774250788
3599895|F|0-45:C>G-45:C>G	chromosome7R	99354740	0,77402146
7103669|F|0-14:C>T-14:C>T	chromosome4R	609450701	0,773747576
3363341|F|0-56:C>A-56:C>A	chromosome5R	683844100	0,772944041
5205137|F|0-17:C>T-17:C>T	chromosome2R	568623423	0,771562549
3363182|F|0-20:A>G-20:A>G	chromosome7R	757109737	0,770544903
3735084|F|0-14:C>G-14:C>G	NA	0	0,769949107
3743684|F|0-7:C>T-7:C>T	chromosome6R	875698099	0,768548048
70187453|F|0-41:C>T-41:C>T	NA	0	0,767248892
3600749|F|0-10:C>T-10:C>T	chromosome5R	528874663	0,767088243
5206918|F|0-20:C>T-20:C>T	chromosome7R	287008583	0,766955765
3735414|F|0-17:G>A-17:G>A	NA	0	0,766541558
5792331|F|0-14:T>C-14:T>C	chromosome6R	76878786	0,766062571
3347649|F|0-13:C>T-13:C>T	NA	0	0,765959617
3362187|F|0-38:A>G-38:A>G	chromosome5R	721912095	0,765553251
3592344|F|0-7:G>A-7:G>A	chromosome7R	58175990	0,765217386
3342767|F|0-17:T>A-17:T>A	NA	0	0,764066487
4490357|F|0-30:T>C-30:T>C	chromosome6R	679317022	0,762968239
75511070|F|0-10:A>C-10:A>C	NA	0	0,762855641
3355815|F|0-6:G>C-6:G>C	chromosome3R	859680051	0,762278076
5224491|F|0-67:G>C-67:G>C	chromosome1R	592461177	0,761983596
3908056|F|0-35:A>T-35:A>T	chromosome6R	486231715	0,761967852
5498170|F|0-23:C>T-23:C>T	chromosome1R	582239208	0,761594145
3584233|F|0-28:C>T-28:C>T	chromosome6R	646664097	0,76090172
3744397|F|0-61:T>C-61:T>C	chromosome2R	92857079	0,759822992
3349361|F|0-28:T>C-28:T>C	chromosome2R	605244442	0,759516023
3902147|F|0-11:G>C-11:G>C	chromosome2R	844232340	0,758747197
3584255|F|0-7:A>G-7:A>G	chromosome5R	100646846	0,7585629
7506316|F|0-10:C>G-10:C>G	NA	0	0,758531205
3364674|F|0-54:A>G-54:A>G	chromosome2R	708297588	0,75812827
3741421|F|0-43:G>C-43:G>C	chromosome7R	45971905	0,75784546
5222216|F|0-29:C>T-29:C>T	chromosome2R	185972542	0,757311308
3363622|F|0-18:A>G-18:A>G	chromosome0R	414223317	0,757041689
3909482|F|0-54:C>A-54:C>A	chromosome7R	812403084	0,757040506
3744628|F|0-13:G>T-13:G>T	chromosome7R	885644309	0,756265061
3362474|F|0-30:C>A-30:C>A	chromosome6R	729566909	0,756160605
7103965|F|0-14:C>A-14:C>A	NA	0	0,756124936
5205183|F|0-5:C>T-5:C>T	chromosome7R	894502739	0,75603876
3599483|F|0-5:C>T-5:C>T	chromosome5R	522410840	0,755911952
5228220|F|0-11:G>A-11:G>A	chromosome7R	721439954	0,755363165
3364105|F|0-11:G>A-11:G>A	chromosome2R	866010096	0,755138926
3899596|F|0-10:T>C-10:T>C	chromosome6R	749023821	0,754214079
3745694|F|0-59:A>C-59:A>C	chromosome2R	900773612	0,752881512
75511325|F|0-44:C>T-44:C>T	NA	0	0,752731054
3597320|F|0-29:T>C-29:T>C	chromosome4R	529841379	0,752069745
3352689|F|0-17:C>T-17:C>T	chromosome1R	40269070	0,751370012
3743819|F|0-54:T>C-54:T>C	chromosome4R	33790923	0,751075911
3342581|F|0-9:A>G-9:A>G	chromosome5R	442477884	0,750781732
5226948|F|0-14:A>C-14:A>C	NA	0	0,749695304
3743579|F|0-38:C>G-38:C>G	chromosome2R	867517404	0,748754422
7104406|F|0-14:T>C-14:T>C	chromosome2R	908865206	0,748543415
3581473|F|0-25:C>T-25:C>T	chromosome2R	871740326	0,748482511
3585143|F|0-41:C>T-41:C>T	chromosome2R	929208168	0,748394965
3594835|F|0-7:C>G-7:C>G	chromosome3R	96307258	0,748338618
3742964|F|0-48:T>C-48:T>C	chromosome2R	453938713	0,748278499
3344768|F|0-45:G>T-45:G>T	chromosome5R	802422759	0,748220423
5216192|F|0-16:G>C-16:G>C	chromosome4R	860915576	0,74794245
7415997|F|0-10:T>A-10:T>A	chromosome6R	839340111	0,747749593
3365010|F|0-33:C>G-33:C>G	chromosome3R	906967825	0,747623524
3745105|F|0-37:C>T-37:C>T	chromosome6R	147108768	0,747257844
3737253|F|0-7:T>G-7:T>G	NA	0	0,747050958
3346275|F|0-15:T>C-15:T>C	chromosome5R	527480512	0,746967356
3885112|F|0-9:T>C-9:T>C	chromosome7R	803297477	0,74558029
3365371|F|0-42:A>G-42:A>G	chromosome7R	125303747	0,745356407
3744195|F|0-17:C>G-17:C>G	chromosome2R	253297497	0,745291845
3352754|F|0-62:T>C-62:T>C	chromosome6R	631385649	0,7449704
5046824|F|0-17:G>A-17:G>A	NA	0	0,74474738
3363280|F|0-10:C>T-10:C>T	chromosome3R	858886011	0,744433336
3582367|F|0-10:A>T-10:A>T	NA	0	0,743688649
28857860|F|0-22:T>A-22:T>A	chromosome4R	895666930	0,743580975
3745096|F|0-28:T>C-28:T>C	chromosome5R	821305180	0,742982547
3364151|F|0-56:A>G-56:A>G	chromosome5R	498978181	0,742739775
5219063|F|0-27:C>T-27:C>T	chromosome6R	877892301	0,742422505
5226078|F|0-25:T>C-25:T>C	chromosome2R	20779099	0,742068608
3364371|F|0-23:T>C-23:T>C	NA	0	0,741656641
5500343|F|0-5:A>T-5:A>T	chromosome4R	501684710	0,741049443
7070700|F|0-6:G>T-6:G>T	NA	0	0,74070186
4490584|F|0-23:A>G-23:A>G	chromosome6R	556667252	0,739531692
3735301|F|0-64:G>A-64:G>A	chromosome0R	112059337	0,739512856
3749006|F|0-38:G>C-38:G>C	chromosome5R	579888200	0,739126014
3750813|F|0-27:A>G-27:A>G	chromosome3R	52248458	0,739112671
3909380|F|0-15:G>A-15:G>A	chromosome5R	42039927	0,739050937
3352159|F|0-35:T>C-35:T>C	chromosome1R	615278822	0,738465798
3362330|F|0-58:T>C-58:T>C	chromosome7R	281179541	0,73845467
5204885|F|0-16:T>C-16:T>C	chromosome5R	536244853	0,738266703
3345840|F|0-52:C>T-52:C>T	chromosome5R	318426519	0,738225265
5801008|F|0-30:T>C-30:T>C	NA	0	0,738173239
5499971|F|0-27:G>A-27:G>A	chromosome1R	649740067	0,737687425
37705494|F|0-61:A>G-61:A>G	chromosome1R	500023626	0,737603364
3363119|F|0-25:C>G-25:C>G	NA	0	0,737520727
3588837|F|0-10:C>A-10:C>A	chromosome1R	663429184	0,73748136
3361815|F|0-21:C>T-21:C>T	chromosome7R	876617292	0,737370793
3365023|F|0-43:C>A-43:C>A	chromosome6R	802175807	0,736343106
5223303|F|0-10:T>C-10:T>C	chromosome4R	1584707	0,736298406
3345310|F|0-39:T>C-39:T>C	chromosome6R	719668563	0,736075787
5138822|F|0-17:G>C-17:G>C	chromosome5R	466577141	0,73462274
3360141|F|0-8:C>T-8:C>T	chromosome1R	675427993	0,733922944
3745107|F|0-44:T>C-44:T>C	chromosome1R	680137888	0,733859902
5501943|F|0-67:A>G-67:A>G	NA	0	0,733529452
3908309|F|0-36:T>C-36:T>C	chromosome1R	557413500	0,733193187
70187835|F|0-33:G>A-33:G>A	chromosome2R	905762740	0,733086001
37706907|F|0-16:A>T-16:A>T	chromosome5R	388115722	0,732309026
3595315|F|0-18:A>G-18:A>G	chromosome7R	890528699	0,731995899
3731849|F|0-25:A>G-25:A>G	NA	0	0,731795605
3743250|F|0-15:T>A-15:T>A	chromosome2R	888756555	0,731623371
3592876|F|0-59:C>G-59:C>G	chromosome5R	834353868	0,73114366
7093137|F|0-6:A>C-6:A>C	chromosome4R	794785348	0,730485834
3736507|F|0-11:A>G-11:A>G	chromosome7R	682341133	0,730151149
3345281|F|0-6:A>G-6:A>G	chromosome7R	761007331	0,729968457
5206263|F|0-67:G>T-67:G>T	chromosome6R	68315295	0,729497025
3749925|F|0-35:A>G-35:A>G	chromosome0R	323515	0,728963167
7415063|F|0-8:G>A-8:G>A	chromosome5R	438906847	0,728491379
5501153|F|0-31:G>C-31:G>C	chromosome3R	114629673	0,728167959
3734497|F|0-19:C>T-19:C>T	chromosome1R	551134973	0,727340239
5498263|F|0-67:T>C-67:T>C	chromosome3R	82368500	0,72729553
3886068|F|0-29:C>T-29:C>T	chromosome4R	634538302	0,727104879
3595349|F|0-59:T>A-59:T>A	chromosome2R	94941750	0,726937268
3589543|F|0-52:T>C-52:T>C	NA	0	0,726144952
3357387|F|0-9:T>G-9:T>G	chromosome7R	756456186	0,72546771
5224292|F|0-18:T>C-18:T>C	NA	0	0,725330144
3363550|F|0-11:A>G-11:A>G	chromosome3R	763351560	0,724092807
3364033|F|0-14:A>G-14:A>G	chromosome7R	596276006	0,724015648
5211156|F|0-52:T>C-52:T>C	chromosome4R	147779328	0,723790544
3750558|F|0-18:C>A-18:C>A	chromosome1R	595986954	0,72361513
3363649|F|0-20:T>C-20:T>C	chromosome7R	99353345	0,723400388
4497735|F|0-11:G>C-11:G>C	chromosome7R	649476993	0,72330389
7414243|F|0-14:G>A-14:G>A	chromosome5R	636295810	0,723035359
3353501|F|0-31:T>C-31:T>C	chromosome4R	502998036	0,722363859
3742418|F|0-48:A>T-48:A>T	chromosome2R	70675748	0,722005811
5497809|F|0-14:G>A-14:G>A	chromosome3R	866015176	0,72198544
3342785|F|0-61:G>A-61:G>A	chromosome1R	55204150	0,721939814
7468494|F|0-32:G>C-32:G>C	NA	0	0,721737749
4498950|F|0-13:A>G-13:A>G	chromosome1R	675077742	0,720708224
3362920|F|0-44:G>A-44:G>A	chromosome7R	722744020	0,720573285
3595910|F|0-8:T>C-8:T>C	chromosome6R	795832777	0,720300063
3602541|F|0-37:T>C-37:T>C	NA	0	0,720184782
3361150|F|0-25:T>G-25:T>G	NA	0	0,720068709
3346935|F|0-66:A>G-66:A>G	chromosome5R	526702849	0,719876967
12323529|F|0-18:A>G-18:A>G	NA	0	0,71982941
3591969|F|0-40:G>A-40:G>A	chromosome6R	77507082	0,719818425
3346331|F|0-7:G>C-7:G>C	chromosome1R	688069203	0,719744505
3362195|F|0-17:T>C-17:T>C	chromosome7R	754869610	0,71958732
4486335|F|0-17:G>T-17:G>T	NA	0	0,719553589
3364822|F|0-16:G>C-16:G>C	chromosome1R	683302763	0,718041173
3596459|F|0-25:C>G-25:C>G	chromosome7R	75357212	0,717550762
3741708|F|0-18:G>A-18:G>A	chromosome6R	537627728	0,717493382
3584802|F|0-56:G>A-56:G>A	chromosome4R	734339151	0,71717519
3362599|F|0-55:A>G-55:A>G	chromosome0R	69198450	0,716962587
5043321|F|0-5:G>C-5:G>C	chromosome1R	644957280	0,716487859
3362347|F|0-47:T>G-47:T>G	chromosome6R	838364443	0,715682545
3363845|F|0-12:C>T-12:C>T	chromosome4R	818744810	0,715551622
5221044|F|0-27:C>G-27:C>G	NA	0	0,714784389
3905935|F|0-28:T>C-28:T>C	chromosome2R	610370019	0,714636251
3598716|F|0-59:C>T-59:C>T	chromosome2R	820048121	0,714616233
3745418|F|0-20:T>C-20:T>C	chromosome2R	879223473	0,714482146
3347752|F|0-13:C>G-13:C>G	chromosome2R	838494697	0,714315552
3589465|F|0-36:C>T-36:C>T	chromosome1R	2248497	0,713998845
3595227|F|0-38:T>G-38:T>G	chromosome5R	826539026	0,713934841
7091042|F|0-47:A>G-47:A>G	chromosome3R	96773071	0,712876957
3899896|F|0-10:A>C-10:A>C	NA	0	0,712188652
3362667|F|0-35:T>C-35:T>C	chromosome1R	703325485	0,711890299
3365316|F|0-8:C>T-8:C>T	chromosome4R	588567613	0,711828089
3350577|F|0-63:C>T-63:C>T	chromosome5R	774104513	0,710722823
7103587|F|0-16:A>C-16:A>C	NA	0	0,709613901
5499969|F|0-22:T>A-22:T>A	NA	0	0,709478823
5498243|F|0-26:A>C-26:A>C	chromosome4R	674321919	0,70938726
5036676|F|0-7:A>C-7:A>C	chromosome1R	10153623	0,708561178
3578291|F|0-11:T>C-11:T>C	chromosome2R	888738838	0,708450748
3582805|F|0-38:A>G-38:A>G	chromosome7R	117501860	0,707912539
4495722|F|0-25:T>G-25:T>G	NA	0	0,707822225
5804182|F|0-21:A>G-21:A>G	NA	0	0,707652723
3585834|F|0-59:A>C-59:A>C	chromosome4R	657193743	0,707425196
3352979|F|0-10:A>C-10:A>C	chromosome5R	691038098	0,706762461
7413212|F|0-22:A>G-22:A>G	chromosome2R	145009337	0,706646092
3348901|F|0-45:A>G-45:A>G	chromosome7R	165650068	0,706412368
3353867|F|0-11:A>G-11:A>G	chromosome3R	724369761	0,706315833
7103734|F|0-21:A>G-21:A>G	NA	0	0,705689593
3743589|F|0-8:A>G-8:A>G	chromosome0R	275854893	0,705307846
3362506|F|0-24:G>A-24:G>A	chromosome3R	800967177	0,705073654
3348229|F|0-36:C>A-36:C>A	chromosome2R	13738351	0,703518086
3600840|F|0-41:C>A-41:C>A	chromosome2R	843660938	0,703187915
3733492|F|0-22:C>A-22:C>A	chromosome2R	699816391	0,703179084
5498952|F|0-28:C>T-28:C>T	chromosome5R	824785330	0,703055751
3583356|F|0-8:A>G-8:A>G	NA	0	0,703044042
3602505|F|0-51:T>G-51:T>G	chromosome6R	729893584	0,702743783
3909402|F|0-51:G>A-51:G>A	chromosome7R	41201434	0,701318112
3364702|F|0-62:C>T-62:C>T	chromosome6R	668516018	0,7004028
3357203|F|0-19:A>T-19:A>T	chromosome3R	918674093	0,700370336
3739606|F|0-11:A>C-11:A>C	chromosome6R	538541051	0,700330083
4485060|F|0-5:A>C-5:A>C	chromosome7R	878428792	0,700047903
7103652|F|0-41:G>C-41:G>C	chromosome5R	508459701	0,699806314
3887806|F|0-48:G>A-48:G>A	chromosome7R	803293749	0,699800762
3592491|F|0-9:C>G-9:C>G	NA	0	0,699420403
3357325|F|0-24:T>C-24:T>C	NA	0	0,698808428
3597068|F|0-11:A>T-11:A>T	chromosome1R	446210124	0,698536095
3588188|F|0-23:C>T-23:C>T	NA	0	0,697455521
3347237|F|0-36:G>C-36:G>C	chromosome6R	511820969	0,696847886
5217410|F|0-38:G>T-38:G>T	chromosome1R	670395776	0,696723814
3896252|F|0-11:C>A-11:C>A	NA	0	0,696675671
5499962|F|0-30:A>G-30:A>G	chromosome7R	884720336	0,696671051
3362412|F|0-27:A>G-27:A>G	chromosome4R	474164052	0,696464826
3891918|F|0-5:T>C-5:T>C	NA	0	0,696432811
3355566|F|0-11:C>G-11:C>G	chromosome5R	755227532	0,695568235
3745526|F|0-16:A>G-16:A>G	chromosome0R	8256126	0,695547781
3347482|F|0-42:C>G-42:C>G	chromosome7R	27062214	0,695515706
3597539|F|0-46:C>G-46:C>G	chromosome2R	857948690	0,695382968
3909970|F|0-31:C>T-31:C>T	chromosome2R	181805204	0,693871644
3344847|F|0-27:C>A-27:C>A	chromosome6R	764689140	0,693035513
5504921|F|0-41:C>T-41:C>T	chromosome4R	214866357	0,692949656
3908772|F|0-55:C>T-55:C>T	chromosome1R	584220578	0,692594604
3908482|F|0-46:C>G-46:C>G	chromosome1R	601134599	0,691919597
3362317|F|0-35:G>A-35:G>A	chromosome6R	780120792	0,691906019
7106247|F|0-21:G>A-21:G>A	chromosome0R	78331440	0,69177362
7512607|F|0-21:C>T-21:C>T	NA	0	0,69157079
3352338|F|0-28:T>G-28:T>G	chromosome7R	207778764	0,69117355
75511331|F|0-6:C>G-6:C>G	chromosome7R	654031805	0,691125624
3363776|F|0-16:G>A-16:G>A	chromosome3R	150961229	0,69084554
7415479|F|0-17:T>G-17:T>G	chromosome6R	676535329	0,690259709
3736829|F|0-54:G>C-54:G>C	chromosome6R	82623781	0,689976588
3601659|F|0-33:C>T-33:C>T	chromosome5R	44466779	0,689885714
7093207|F|0-20:G>A-20:G>A	NA	0	0,689828368
5486198|F|0-15:T>A-15:T>A	NA	0	0,689526477
5209779|F|0-27:A>G-27:A>G	chromosome3R	846313059	0,688482136
75511404|F|0-68:C>T-68:C>T	chromosome1R	551132092	0,687936769
3351024|F|0-33:C>G-33:C>G	chromosome6R	700920782	0,687566418
3361300|F|0-39:A>G-39:A>G	chromosome0R	328794762	0,687493314
3364577|F|0-21:C>G-21:C>G	chromosome1R	13031110	0,686884492
3599378|F|0-8:A>C-8:A>C	NA	0	0,686861079
3348154|F|0-7:A>T-7:A>T	chromosome5R	525923926	0,686446703
3738237|F|0-25:C>T-25:C>T	chromosome2R	595856320	0,685286954
5789567|F|0-27:T>C-27:T>C	chromosome5R	516993651	0,685092132
5039057|F|0-12:A>C-12:A>C	chromosome4R	353910468	0,684989723
3748290|F|0-16:G>A-16:G>A	chromosome6R	625574803	0,684122933
3746332|F|0-6:T>G-6:T>G	chromosome5R	477102239	0,683962945
3364054|F|0-62:G>A-62:G>A	chromosome5R	278766067	0,683899348
3744835|F|0-45:A>C-45:A>C	chromosome3R	955985237	0,683645422
5486062|F|0-9:A>G-9:A>G	chromosome2R	878084400	0,683572015
3361209|F|0-19:C>T-19:C>T	chromosome2R	844965357	0,683356836
3733245|F|0-11:G>A-11:G>A	NA	0	0,683151809
3364520|F|0-22:A>G-22:A>G	chromosome1R	664854494	0,683109413
3735382|F|0-24:T>C-24:T>C	chromosome2R	873772897	0,682428817
3350347|F|0-14:T>C-14:T>C	chromosome7R	33988281	0,682366263
3362070|F|0-65:A>C-65:A>C	chromosome4R	63059404	0,682340138
5046915|F|0-19:T>C-19:T>C	NA	0	0,681886378
5219406|F|0-7:G>A-7:G>A	chromosome5R	821631668	0,681765007
3585537|F|0-24:G>A-24:G>A	NA	0	0,680609186
3342483|F|0-11:G>A-11:G>A	chromosome5R	457299293	0,680520512
55881508|F|0-7:C>G-7:C>G	NA	0	0,680331863
5796020|F|0-23:T>G-23:T>G	chromosome4R	502998394	0,680322157
3344670|F|0-49:C>G-49:C>G	NA	0	0,679828713
3364087|F|0-35:C>G-35:C>G	chromosome5R	823076243	0,679564175
3729915|F|0-39:A>T-39:A>T	chromosome5R	269459750	0,679488074
3591119|F|0-36:T>C-36:T>C	chromosome5R	651142349	0,679397857
5035026|F|0-49:C>T-49:C>T	chromosome5R	478023819	0,679091026
3592246|F|0-32:A>G-32:A>G	chromosome3R	956898733	0,678368951
3910061|F|0-13:G>A-13:G>A	chromosome3R	102446522	0,677999258
3352736|F|0-25:G>T-25:G>T	chromosome6R	690081048	0,67786725
31722677|F|0-32:G>C-32:G>C	chromosome1R	685503435	0,677530031
3364242|F|0-53:C>A-53:C>A	chromosome5R	526840534	0,677200403
3363543|F|0-52:C>T-52:C>T	chromosome4R	689252370	0,677128806
3364668|F|0-31:T>C-31:T>C	chromosome2R	898896202	0,676911385
5208243|F|0-23:C>T-23:C>T	chromosome3R	814413837	0,676881308
5221914|F|0-19:T>C-19:T>C	chromosome2R	117289604	0,676773491
3357518|F|0-29:G>T-29:G>T	chromosome7R	849916930	0,676611614
5215279|F|0-19:A>G-19:A>G	chromosome2R	876974360	0,676536982
3365067|F|0-59:C>T-59:C>T	chromosome4R	122272825	0,676348951
3885229|F|0-23:G>C-23:G>C	chromosome6R	839371889	0,676228885
3730517|F|0-24:G>A-24:G>A	NA	0	0,676159497
3743825|F|0-50:T>C-50:T>C	chromosome7R	859638619	0,675824247
3362605|F|0-49:A>G-49:A>G	chromosome4R	824034400	0,675662294
3362462|F|0-21:G>A-21:G>A	chromosome2R	932633035	0,675584183
3744008|F|0-36:T>A-36:T>A	chromosome4R	878771552	0,674807567
3362200|F|0-16:C>T-16:C>T	chromosome5R	524341997	0,674739151
3596166|F|0-36:C>G-36:C>G	chromosome5R	522032691	0,674586878
3348235|F|0-56:C>G-56:C>G	chromosome5R	508231103	0,674551372
3348917|F|0-27:G>A-27:G>A	chromosome0R	393496381	0,67424733
3363675|F|0-9:C>A-9:C>A	NA	0	0,673688523
3906592|F|0-19:T>C-19:T>C	chromosome2R	612950922	0,67341496
3586666|F|0-8:C>A-8:C>A	chromosome1R	581297071	0,672936972
3580303|F|0-7:A>G-7:A>G	chromosome1R	576882736	0,672766513
5805309|F|0-18:A>G-18:A>G	chromosome6R	731240013	0,672682856
4096091|F|0-10:C>T-10:C>T	chromosome1R	557859078	0,67216737
3738041|F|0-64:G>C-64:G>C	chromosome7R	130405467	0,671802009
3748804|F|0-11:A>T-11:A>T	NA	0	0,671694191
3362722|F|0-55:C>T-55:C>T	chromosome4R	163122749	0,671545661
3577951|F|0-43:T>C-43:T>C	chromosome1R	543266982	0,671456325
3342767|F|0-25:C>G-25:C>G	NA	0	0,671319567
3588314|F|0-5:C>G-5:C>G	chromosome7R	777317409	0,671293169
3365122|F|0-32:A>C-32:A>C	NA	0	0,671078199
3596340|F|0-56:A>T-56:A>T	chromosome5R	865368600	0,670570424
5227044|F|0-30:A>G-30:A>G	NA	0	0,670356574
5207118|F|0-61:G>T-61:G>T	chromosome0R	275855198	0,669786867
3360170|F|0-9:T>C-9:T>C	chromosome7R	889398200	0,669595711
3344550|F|0-8:G>A-8:G>A	chromosome4R	37181235	0,668993295
4095088|F|0-10:G>A-10:G>A	chromosome4R	513944601	0,668827067
3363351|F|0-27:A>T-27:A>T	chromosome6R	780648756	0,668397096
3886328|F|0-40:C>G-40:C>G	chromosome1R	611760187	0,667373969
3364005|F|0-23:T>C-23:T>C	chromosome3R	81005386	0,667265662
3744126|F|0-10:A>G-10:A>G	chromosome6R	554024360	0,667161204
5503202|F|0-44:G>C-44:G>C	chromosome0R	77480504	0,666688577
5034594|F|0-66:T>A-66:T>A	chromosome1R	562766729	0,665981342
5500522|F|0-5:C>G-5:C>G	NA	0	0,665523735
3883990|F|0-17:A>G-17:A>G	chromosome7R	882633401	0,665480851
5035074|F|0-64:C>T-64:C>T	chromosome0R	89204984	0,664968298
7091653|F|0-5:A>G-5:A>G	NA	0	0,66487073
4485068|F|0-13:G>A-13:G>A	NA	0	0,66469045
3362246|F|0-8:C>T-8:C>T	chromosome7R	804821141	0,664513411
5497413|F|0-18:A>G-18:A>G	chromosome4R	540376477	0,66426634
3580518|F|0-8:C>T-8:C>T	chromosome7R	19712631	0,664124962
3362154|F|0-9:C>T-9:C>T	chromosome7R	692890573	0,663997993
3745877|F|0-56:G>C-56:G>C	chromosome5R	868161464	0,663790017
3908014|F|0-34:G>C-34:G>C	chromosome5R	843983446	0,663725158
3745563|F|0-10:A>G-10:A>G	chromosome3R	949928305	0,663388553
4488920|F|0-9:A>G-9:A>G	NA	0	0,662552673
3746396|F|0-61:G>C-61:G>C	chromosome3R	925491483	0,661933729
41118513|F|0-42:G>C-42:G>C	chromosome2R	73178356	0,661677952
3362556|F|0-64:C>T-64:C>T	chromosome6R	645848786	0,661475625
3601328|F|0-9:A>G-9:A>G	chromosome2R	102752792	0,661304219
3900153|F|0-34:G>C-34:G>C	chromosome5R	802410731	0,661247031
7416093|F|0-8:T>C-8:T>C	NA	0	0,661091467
3599081|F|0-21:A>G-21:A>G	chromosome1R	5234139	0,661088694
3577772|F|0-52:C>T-52:C>T	chromosome7R	849730242	0,660233852
5041743|F|0-8:A>G-8:A>G	chromosome7R	259077296	0,659955358
3362251|F|0-30:T>C-30:T>C	chromosome6R	758957396	0,659790746
3363911|F|0-20:C>T-20:C>T	chromosome0R	379917451	0,65972902
7093712|F|0-64:A>G-64:A>G	chromosome5R	650187808	0,659421463
7088712|F|0-38:C>G-38:C>G	chromosome6R	145690671	0,659062017
7500103|F|0-13:T>C-13:T>C	chromosome7R	758892035	0,658730021
3580061|F|0-10:A>G-10:A>G	chromosome6R	771931533	0,658548426
3344651|F|0-18:A>G-18:A>G	NA	0	0,65830721
4497836|F|0-14:T>C-14:T>C	NA	0	0,658242709
4491690|F|0-14:T>G-14:T>G	NA	0	0,657315199
3584073|F|0-21:C>T-21:C>T	chromosome0R	292243081	0,657162445
3595437|F|0-19:C>G-19:C>G	chromosome5R	449111751	0,657007127
3583716|F|0-10:C>T-10:C>T	chromosome2R	777099747	0,656925053
3588536|F|0-8:T>C-8:T>C	chromosome5R	90916995	0,656872618
3350835|F|0-25:T>A-25:T>A	NA	0	0,656698842
5042932|F|0-14:A>T-14:A>T	NA	0	0,656420777
5212501|F|0-10:T>A-10:T>A	NA	0	0,656390554
3353993|F|0-8:C>G-8:C>G	chromosome6R	772944601	0,655942901
3362161|F|0-67:A>C-67:A>C	chromosome1R	723090828	0,655630544
3363680|F|0-11:A>C-11:A>C	chromosome2R	25454168	0,655274248
5223995|F|0-24:G>A-24:G>A	NA	0	0,655091759
5501482|F|0-19:G>C-19:G>C	chromosome1R	427890179	0,655091759
3364166|F|0-44:T>C-44:T>C	chromosome0R	33627509	0,654711676
3595691|F|0-40:T>C-40:T>C	chromosome1R	589004683	0,654584277
4490802|F|0-16:C>T-16:C>T	NA	0	0,654419525
5211566|F|0-8:C>G-8:C>G	NA	0	0,653840874
5223925|F|0-20:C>G-20:C>G	chromosome4R	897442121	0,653746515
3580789|F|0-20:T>C-20:T>C	chromosome5R	736674780	0,653039391
3363434|F|0-59:T>C-59:T>C	chromosome7R	722364523	0,652903398
3598716|F|0-56:C>G-56:C>G	chromosome2R	820240529	0,65279976
3586389|F|0-21:T>C-21:T>C	chromosome7R	722364589	0,652651935
3744814|F|0-48:G>C-48:G>C	chromosome3R	779129681	0,652395019
5210831|F|0-25:A>G-25:A>G	chromosome1R	565260926	0,652253568
3347386|F|0-19:A>C-19:A>C	chromosome7R	76331513	0,651866594
3596901|F|0-9:G>A-9:G>A	chromosome7R	222696769	0,65160886
5200989|F|0-18:C>T-18:C>T	NA	0	0,651561723
3745113|F|0-17:T>G-17:T>G	chromosome6R	65401681	0,651528966
3734867|F|0-11:G>C-11:G>C	NA	0	0,650560778
5046242|F|0-10:T>C-10:T>C	chromosome7R	802109563	0,650488683
4485698|F|0-21:T>A-21:T>A	NA	0	0,650360057
5802094|F|0-10:A>G-10:A>G	chromosome1R	609698109	0,65032279
16524995|F|0-10:G>T-10:G>T	NA	0	0,650044617
4484684|F|0-5:G>C-5:G>C	NA	0	0,649691202
3347277|F|0-13:A>T-13:A>T	chromosome6R	883999799	0,649309252
3587059|F|0-50:G>T-50:G>T	chromosome5R	821305114	0,649266503
3907610|F|0-10:A>G-10:A>G	chromosome4R	761830472	0,64923608
3599494|F|0-43:A>G-43:A>G	chromosome4R	106438632	0,648983159
5497034|F|0-9:T>C-9:T>C	chromosome5R	360331432	0,648908501
3735409|F|0-40:A>T-40:A>T	chromosome7R	298831723	0,648841969
3732199|F|0-8:G>C-8:G>C	NA	0	0,648583269
5210059|F|0-35:G>T-35:G>T	chromosome2R	888586973	0,648507957
3586590|F|0-51:C>A-51:C>A	chromosome6R	740025107	0,648484048
3746837|F|0-27:A>G-27:A>G	chromosome3R	32271638	0,648425133
5041551|F|0-16:A>G-16:A>G	NA	0	0,648279627
5500426|F|0-19:T>C-19:T>C	NA	0	0,648102847
3350246|F|0-8:C>A-8:C>A	NA	0	0,64803046
3357341|F|0-36:T>A-36:T>A	chromosome4R	37701552	0,64752886
3739667|F|0-18:A>G-18:A>G	NA	0	0,647486125
3362418|F|0-29:C>T-29:C>T	chromosome2R	844769114	0,647102573
3588150|F|0-19:C>A-19:C>A	chromosome3R	34275976	0,646094979
4491812|F|0-27:G>A-27:G>A	chromosome6R	790611316	0,646077013
3733563|F|0-6:A>C-6:A>C	NA	0	0,644190505
3359798|F|0-10:A>G-10:A>G	chromosome2R	804546149	0,644104771
4492307|F|0-56:A>G-56:A>G	chromosome1R	43396220	0,644028163
5796089|F|0-46:C>T-46:C>T	chromosome7R	559553276	0,643915987
3749326|F|0-14:G>A-14:G>A	chromosome1R	621228443	0,643808446
7464317|F|0-16:A>G-16:A>G	NA	0	0,643285195
5225742|F|0-10:T>C-10:T>C	NA	0	0,643247698
3742853|F|0-8:C>G-8:C>G	chromosome4R	563811431	0,642878443
3745880|F|0-14:G>T-14:G>T	chromosome2R	247499376	0,642344674
3363428|F|0-31:G>A-31:G>A	chromosome5R	519505940	0,641413894
3732399|F|0-20:C>T-20:C>T	chromosome1R	707881279	0,640843365
3580315|F|0-23:G>A-23:G>A	NA	0	0,640072863
3583747|F|0-10:T>C-10:T>C	chromosome7R	847191894	0,640033796
3580880|F|0-36:G>A-36:G>A	chromosome4R	763605574	0,63981132
7093700|F|0-55:G>C-55:G>C	chromosome5R	673633166	0,639227361
5227701|F|0-21:C>T-21:C>T	NA	0	0,639206536
3890565|F|0-6:T>C-6:T>C	chromosome2R	843659522	0,638707608
3343505|F|0-8:C>A-8:C>A	chromosome2R	199966831	0,638691807
4495966|F|0-23:G>C-23:G>C	chromosome4R	656355578	0,638136248
3589890|F|0-14:A>C-14:A>C	chromosome2R	241952307	0,637962287
3356792|F|0-16:C>T-16:C>T	NA	0	0,637871926
5504461|F|0-19:C>T-19:C>T	chromosome7R	841216308	0,637771612
3740665|F|0-5:T>C-5:T>C	NA	0	0,637340053
5219437|F|0-43:G>C-43:G>C	chromosome4R	662737761	0,637334698
3362221|F|0-20:A>T-20:A>T	chromosome5R	629398563	0,637093978
5218372|F|0-65:A>G-65:A>G	chromosome7R	130281656	0,637087523
3589625|F|0-66:G>A-66:G>A	chromosome3R	937409313	0,636824572
7093672|F|0-43:C>G-43:C>G	chromosome7R	316410295	0,636379086
3732046|F|0-23:T>C-23:T>C	chromosome4R	33683873	0,636158097
3357021|F|0-67:C>T-67:C>T	NA	0	0,635803099
7091141|F|0-40:G>C-40:G>C	chromosome4R	872825715	0,635282296
3597228|F|0-25:A>G-25:A>G	chromosome2R	921469243	0,635028731
3364815|F|0-38:G>A-38:G>A	chromosome7R	770823297	0,634348915
3364250|F|0-44:A>G-44:A>G	chromosome7R	20212784	0,634213264
3733934|F|0-20:T>C-20:T>C	NA	0	0,633833962
3362916|F|0-29:G>A-29:G>A	chromosome2R	290840640	0,633416581
3733462|F|0-7:G>C-7:G>C	chromosome6R	731240013	0,633389177
3906838|F|0-14:G>T-14:G>T	chromosome0R	190608280	0,633295097
5205664|F|0-14:G>C-14:G>C	chromosome1R	701448683	0,633219208
3596536|F|0-62:G>C-62:G>C	chromosome7R	194468697	0,633092164
3362625|F|0-8:G>C-8:G>C	chromosome3R	858457498	0,632958148
3593184|F|0-35:A>G-35:A>G	chromosome7R	760394768	0,632375662
7468032|F|0-10:A>C-10:A>C	NA	0	0,632165962
7094769|F|0-16:C>G-16:C>G	NA	0	0,631645894
3593428|F|0-19:T>C-19:T>C	chromosome2R	227081466	0,631416115
3352065|F|0-42:A>G-42:A>G	chromosome4R	905125309	0,630091907
3589418|F|0-16:C>T-16:C>T	chromosome4R	682425513	0,62947285
3600642|F|0-14:C>T-14:C>T	chromosome1R	542948913	0,629342747
3355620|F|0-23:A>G-23:A>G	chromosome2R	898476718	0,628535479
3363891|F|0-35:C>G-35:C>G	NA	0	0,627885753
3582535|F|0-51:T>A-51:T>A	chromosome7R	13053995	0,627864442
5799951|F|0-22:T>G-22:T>G	chromosome4R	784569891	0,627711102
12323193|F|0-29:C>G-29:C>G	chromosome1R	680638291	0,627475012
3742564|F|0-10:C>G-10:C>G	chromosome3R	902307818	0,627251848
3584201|F|0-19:G>A-19:G>A	chromosome0R	67612869	0,627089959
3748288|F|0-34:A>G-34:A>G	chromosome1R	693771899	0,626955111
3907099|F|0-15:T>C-15:T>C	chromosome5R	818757800	0,626817674
3745782|F|0-37:A>C-37:A>C	chromosome7R	130998861	0,626770991
3349210|F|0-57:C>A-57:C>A	chromosome0R	312241369	0,626251949
3365383|F|0-45:G>A-45:G>A	chromosome6R	646457163	0,626210939
3594332|F|0-39:T>C-39:T>C	chromosome2R	895381173	0,626027787
3357526|F|0-26:G>A-26:G>A	chromosome7R	757855582	0,625738365
5205704|F|0-12:T>G-12:T>G	chromosome1R	614692279	0,625401285
3585445|F|0-68:C>G-68:C>G	chromosome3R	25704558	0,625291938
5500020|F|0-10:T>C-10:T>C	chromosome7R	112313155	0,625185179
3362486|F|0-35:T>A-35:T>A	chromosome0R	324125251	0,624985762
3364269|F|0-54:C>T-54:C>T	chromosome4R	704714683	0,624357579
3353649|F|0-20:G>C-20:G>C	NA	0	0,624331117
4488802|F|0-14:A>G-14:A>G	NA	0	0,623853242
4493714|F|0-55:T>G-55:T>G	chromosome2R	172343110	0,623823748
3346527|F|0-44:A>T-44:A>T	chromosome3R	848129545	0,623444931
3887717|F|0-19:T>A-19:T>A	chromosome1R	9797813	0,622933394
3742545|F|0-57:T>C-57:T>C	chromosome5R	365459258	0,622755513
3745447|F|0-13:G>C-13:G>C	chromosome1R	573006102	0,622501099
3355472|F|0-27:C>A-27:C>A	chromosome0R	272880810	0,622349711
3342942|F|0-30:G>A-30:G>A	chromosome4R	544892079	0,622083683
3582946|F|0-59:C>A-59:C>A	chromosome1R	5794204	0,621852494
3346333|F|0-26:G>C-26:G>C	chromosome4R	812390790	0,621691557
3602887|F|0-25:G>T-25:G>T	chromosome2R	605101987	0,621685306
3362079|F|0-55:C>T-55:C>T	chromosome4R	525869963	0,621655512
5222154|F|0-45:A>G-45:A>G	chromosome7R	814537081	0,621639697
5220040|F|0-19:G>A-19:G>A	NA	0	0,6216145
3735612|F|0-21:A>G-21:A>G	chromosome1R	603244506	0,621523007
4485206|F|0-8:C>G-8:C>G	chromosome7R	192768880	0,62127801
3891415|F|0-32:T>G-32:T>G	chromosome6R	482563396	0,62126755
3361986|F|0-19:A>T-19:A>T	NA	0	0,621095301
3908920|F|0-53:G>C-53:G>C	chromosome1R	428622459	0,621039466
5796603|F|0-32:T>G-32:T>G	chromosome2R	906057427	0,620950255
3883193|F|0-17:G>A-17:G>A	NA	0	0,620704074
3349999|F|0-45:A>C-45:A>C	chromosome1R	649740001	0,620425194
3346733|F|0-46:A>C-46:A>C	chromosome2R	36275146	0,62030324
5210632|F|0-5:C>A-5:C>A	chromosome2R	873965587	0,620276659
5207707|F|0-13:C>T-13:C>T	chromosome2R	942660435	0,620191672
3743126|F|0-36:G>C-36:G>C	NA	0	0,619902471
3362741|F|0-9:T>C-9:T>C	chromosome4R	502957799	0,619823034
5497624|F|0-6:A>C-6:A>C	chromosome1R	674935117	0,619705259
3356331|F|0-22:T>C-22:T>C	chromosome0R	413088187	0,619602978
3355064|F|0-62:G>A-62:G>A	chromosome7R	697551131	0,619576
7104761|F|0-19:G>C-19:G>C	chromosome1R	680638264	0,619553176
7093920|F|0-7:T>C-7:T>C	chromosome3R	567387527	0,61944368
3357783|F|0-25:C>T-25:C>T	chromosome3R	942605516	0,619073896
3597504|F|0-14:A>G-14:A>G	chromosome2R	888769235	0,618944289
3598850|F|0-40:A>G-40:A>G	chromosome2R	243092818	0,618529071
3364893|F|0-30:C>A-30:C>A	chromosome5R	781932027	0,618505732
3742809|F|0-44:C>T-44:C>T	chromosome2R	73255671	0,618146032
3359049|F|0-34:C>A-34:C>A	chromosome7R	747840685	0,617847752
3882473|F|0-5:T>C-5:T>C	chromosome3R	672532422	0,617381432
5045913|F|0-29:G>A-29:G>A	chromosome7R	863063976	0,61726052
3585024|F|0-68:G>A-68:G>A	chromosome5R	362959338	0,617170646
3903405|F|0-25:T>G-25:T>G	NA	0	0,617134539
5497722|F|0-5:A>C-5:A>C	chromosome3R	858879096	0,616722849
3350241|F|0-28:G>T-28:G>T	chromosome7R	254141407	0,616622417
3733887|F|0-36:G>C-36:G>C	chromosome5R	365459040	0,616614856
3744577|F|0-5:C>G-5:C>G	chromosome2R	914311625	0,616089305
3734451|F|0-10:A>T-10:A>T	chromosome5R	857403137	0,616048262
5500008|F|0-7:A>G-7:A>G	chromosome1R	626732577	0,615970858
3351574|F|0-9:G>A-9:G>A	chromosome7R	221636607	0,615710994
3589285|F|0-43:C>T-43:C>T	chromosome5R	536300922	0,615384543
5504030|F|0-16:G>C-16:G>C	chromosome4R	41466269	0,615120695
3586782|F|0-13:A>G-13:A>G	chromosome1R	553547534	0,614910766
3354573|F|0-36:C>G-36:C>G	chromosome7R	842177976	0,61481524
3745009|F|0-65:C>G-65:C>G	chromosome7R	45292180	0,614716187
3363063|F|0-63:C>T-63:C>T	chromosome7R	242012322	0,614714817
3586449|F|0-13:T>C-13:T>C	chromosome5R	595053160	0,614311414
3364332|F|0-19:G>C-19:G>C	chromosome7R	5203272	0,61415802
3365102|F|0-38:A>C-38:A>C	chromosome5R	748580362	0,61408608
7106228|F|0-12:G>T-12:G>T	NA	0	0,613911143
3364756|F|0-44:G>C-44:G>C	chromosome2R	808250382	0,613795127
5503163|F|0-68:G>A-68:G>A	NA	0	0,61350062
3352964|F|0-60:C>T-60:C>T	chromosome3R	109525702	0,613237624
3907005|F|0-15:C>T-15:C>T	chromosome6R	851116064	0,613070884
3362215|F|0-34:C>G-34:C>G	chromosome5R	4405244	0,612929112
3364352|F|0-23:T>C-23:T>C	chromosome6R	791236710	0,612344414
3363105|F|0-56:C>A-56:C>A	chromosome7R	171129880	0,61227442
3578752|F|0-20:G>A-20:G>A	chromosome1R	47323613	0,612021511
3592313|F|0-41:C>G-41:C>G	chromosome4R	876102055	0,611869896
3735942|F|0-8:T>C-8:T>C	chromosome5R	820681737	0,611756247
3895307|F|0-33:A>C-33:A>C	chromosome5R	42712536	0,611447938
3357676|F|0-28:G>C-28:G>C	chromosome3R	736601806	0,611447737
3739545|F|0-12:T>A-12:T>A	chromosome6R	537680625	0,61112328
3590496|F|0-17:T>A-17:T>A	chromosome6R	875378500	0,610853477
5209329|F|0-15:A>G-15:A>G	chromosome4R	129101392	0,610705847
3342597|F|0-25:A>G-25:A>G	chromosome2R	844463882	0,610176789
5218637|F|0-12:G>C-12:G>C	chromosome7R	193330120	0,609920766
3590602|F|0-31:G>A-31:G>A	chromosome5R	500728839	0,609896198
3733736|F|0-14:C>T-14:C>T	NA	0	0,609735472
3362991|F|0-30:T>C-30:T>C	NA	0	0,609732163
3595844|F|0-11:T>C-11:T>C	chromosome7R	51693359	0,609595611
3745392|F|0-68:C>G-68:C>G	chromosome4R	749922392	0,609459381
7093591|F|0-65:A>G-65:A>G	chromosome6R	731020876	0,609149466
3742257|F|0-48:A>T-48:A>T	chromosome5R	534059771	0,609111553
3909648|F|0-62:C>A-62:C>A	chromosome7R	89343595	0,609006848
3342996|F|0-23:G>A-23:G>A	chromosome1R	465050358	0,608923624
28856976|F|0-59:G>C-59:G>C	chromosome6R	857405631	0,608845595
5206459|F|0-12:G>A-12:G>A	NA	0	0,608844027
38790062|F|0-68:A>G-68:A>G	chromosome4R	897442121	0,60822799
3742617|F|0-19:T>G-19:T>G	chromosome7R	128733050	0,607871409
5225841|F|0-12:C>T-12:C>T	NA	0	0,607455458
7413393|F|0-36:G>T-36:G>T	chromosome7R	875816580	0,607322509
3735802|F|0-34:C>T-34:C>T	chromosome0R	337645980	0,607122858
3579869|F|0-12:G>A-12:G>A	chromosome5R	552115288	0,607037657
5046630|F|0-56:A>G-56:A>G	chromosome1R	650405914	0,606912943
3354072|F|0-22:G>C-22:G>C	chromosome5R	827963974	0,606869666
3599416|F|0-18:A>C-18:A>C	chromosome6R	17607581	0,606708086
3595559|F|0-8:C>G-8:C>G	chromosome4R	656356124	0,606393507
3356998|F|0-43:A>G-43:A>G	chromosome5R	766491811	0,606315752
3356063|F|0-15:C>A-15:C>A	chromosome4R	821092365	0,606024171
3596838|F|0-36:C>T-36:C>T	chromosome7R	163079468	0,605546129
3363574|F|0-14:A>G-14:A>G	chromosome1R	13313002	0,605118063
3601645|F|0-49:G>C-49:G>C	chromosome6R	792989205	0,605114165
3345578|F|0-15:C>T-15:C>T	NA	0	0,604999508
3595342|F|0-50:C>A-50:C>A	chromosome1R	580840029	0,604901174
3735301|F|0-65:A>G-65:A>G	chromosome0R	112059337	0,603965318
3346576|F|0-7:C>G-7:C>G	NA	0	0,603685001
3346407|F|0-19:A>G-19:A>G	NA	0	0,603649064
3906934|F|0-19:C>G-19:C>G	chromosome2R	793690930	0,603549255
5202731|F|0-6:G>C-6:G>C	chromosome2R	92245786	0,603392016
3362212|F|0-19:G>A-19:G>A	chromosome4R	656354311	0,603383407
3748472|F|0-43:G>T-43:G>T	chromosome7R	889362530	0,603131895
3585026|F|0-22:G>A-22:G>A	chromosome7R	565830321	0,602816815
3362511|F|0-27:A>T-27:A>T	chromosome5R	224889692	0,602734371
3907031|F|0-43:C>A-43:C>A	chromosome7R	231824073	0,60224734
3363918|F|0-61:A>G-61:A>G	chromosome2R	895370939	0,601984574
5500081|F|0-5:C>T-5:C>T	NA	0	0,601635021
3595408|F|0-29:G>A-29:G>A	chromosome2R	896738203	0,601576876
5796401|F|0-62:G>T-62:G>T	chromosome2R	781643472	0,601387459
3585435|F|0-47:T>A-47:T>A	chromosome7R	698909537	0,601081619
5040570|F|0-5:C>G-5:C>G	chromosome1R	444489535	0,600690839
4498961|F|0-26:G>A-26:G>A	NA	0	0,600330259
3595737|F|0-12:C>A-12:C>A	chromosome2R	862907850	0,60013273
3363017|F|0-5:C>T-5:C>T	chromosome7R	680525367	0,599488219
3595448|F|0-44:G>A-44:G>A	chromosome6R	761785854	0,599408399
5503648|F|0-10:C>A-10:C>A	chromosome7R	745643270	0,599014022
3750667|F|0-20:C>G-20:C>G	chromosome7R	565830371	0,598914968
3736195|F|0-8:T>A-8:T>A	chromosome3R	913374078	0,598858601
5138321|F|0-59:T>C-59:T>C	chromosome1R	612140293	0,598633417
3342347|F|0-9:G>A-9:G>A	chromosome7R	33753511	0,598390553
3906019|F|0-32:T>C-32:T>C	chromosome7R	292409574	0,598359131
3344207|F|0-67:C>T-67:C>T	chromosome4R	565464794	0,597826522
3745792|F|0-21:G>A-21:G>A	chromosome7R	124927979	0,597710959
3362973|F|0-31:A>G-31:A>G	chromosome7R	610307576	0,597634145
5217619|F|0-36:A>G-36:A>G	chromosome1R	580185371	0,597516393
3363473|F|0-55:C>G-55:C>G	chromosome6R	646664405	0,597494868
37706317|F|0-68:C>G-68:C>G	chromosome7R	235981311	0,596260729
3348191|F|0-19:C>G-19:C>G	chromosome3R	396943175	0,596064557
5139158|F|0-54:G>T-54:G>T	chromosome4R	635625162	0,596030615
5503518|F|0-14:A>G-14:A>G	chromosome4R	504728441	0,595900005
7069971|F|0-23:G>A-23:G>A	NA	0	0,59585706
3362731|F|0-52:C>T-52:C>T	chromosome5R	673551939	0,595207258
5212672|F|0-10:C>G-10:C>G	NA	0	0,594714473
3909243|F|0-7:A>T-7:A>T	chromosome7R	726809749	0,594505187
16404758|F|0-65:T>G-65:T>G	NA	0	0,594323513
3745204|F|0-67:A>G-67:A>G	chromosome7R	731949982	0,593808017
3905293|F|0-24:C>A-24:C>A	chromosome7R	178206678	0,593607242
3909938|F|0-64:T>C-64:T>C	NA	0	0,593548478
7414625|F|0-24:T>C-24:T>C	NA	0	0,593489159
3364318|F|0-12:T>C-12:T>C	chromosome4R	687634619	0,592566191
3354274|F|0-11:C>T-11:C>T	chromosome6R	806784610	0,592203688
3346560|F|0-23:A>G-23:A>G	NA	0	0,59213348
3743368|F|0-34:A>G-34:A>G	chromosome3R	919969822	0,591840266
3587053|F|0-33:C>T-33:C>T	chromosome5R	843983512	0,591623799
3744497|F|0-45:T>A-45:T>A	chromosome5R	597805996	0,59127424
3357468|F|0-56:C>G-56:C>G	chromosome1R	163714849	0,590607114
3356013|F|0-38:A>G-38:A>G	chromosome0R	63954726	0,590196002
3362362|F|0-28:C>T-28:C>T	chromosome4R	754157462	0,589917866
3891802|F|0-36:A>C-36:A>C	chromosome2R	170001180	0,58985254
3899520|F|0-29:C>T-29:C>T	chromosome1R	723667298	0,589772356
3363824|F|0-25:C>T-25:C>T	chromosome6R	699149438	0,589534222
3582297|F|0-20:A>G-20:A>G	chromosome0R	304029157	0,589477824
3744263|F|0-50:G>T-50:G>T	chromosome4R	739149592	0,58921583
3348996|F|0-11:T>G-11:T>G	chromosome5R	838916390	0,58910222
3600682|F|0-31:C>G-31:C>G	chromosome4R	587804857	0,588993766
3737170|F|0-9:G>A-9:G>A	chromosome6R	644783192	0,588712716
5205377|F|0-7:A>G-7:A>G	chromosome7R	764206513	0,588107995
28854868|F|0-52:G>C-52:G>C	NA	0	0,587727368
39741259|F|0-25:A>G-25:A>G	chromosome0R	290158466	0,586954815
3742648|F|0-32:C>G-32:C>G	chromosome5R	276648507	0,586472759
3578836|F|0-60:T>C-60:T>C	chromosome5R	787475935	0,586442862
6211685|F|0-37:C>T-37:C>T	chromosome2R	239680121	0,586423923
3737874|F|0-31:C>G-31:C>G	chromosome6R	722279735	0,586416643
4491769|F|0-48:G>A-48:G>A	chromosome1R	503835511	0,586108536
75511291|F|0-15:C>T-15:C>T	NA	0	0,586083043
5799977|F|0-38:C>G-38:C>G	chromosome2R	678104791	0,586076353
3363764|F|0-30:C>G-30:C>G	chromosome1R	540311419	0,585658069
5200458|F|0-26:C>G-26:C>G	chromosome5R	846753943	0,585348803
3362979|F|0-17:G>A-17:G>A	chromosome5R	564756946	0,585269018
3737425|F|0-30:G>C-30:G>C	chromosome7R	732796540	0,584368255
3362686|F|0-22:C>T-22:C>T	chromosome5R	440655258	0,584052069
7104739|F|0-5:T>C-5:T>C	NA	0	0,583879003
7093665|F|0-8:A>T-8:A>T	NA	0	0,58349884
5208884|F|0-7:T>C-7:T>C	chromosome7R	813855963	0,583457728
3581102|F|0-68:A>C-68:A>C	chromosome7R	567445005	0,583139786
3365195|F|0-58:T>G-58:T>G	chromosome1R	637366844	0,583068344
5201549|F|0-14:C>T-14:C>T	NA	0	0,583049949
3749507|F|0-20:C>T-20:C>T	chromosome7R	36486538	0,582702764
4103190|F|0-35:G>A-35:G>A	chromosome7R	44865221	0,582181314
3581429|F|0-32:C>G-32:C>G	chromosome7R	67030713	0,582176468
3364715|F|0-29:T>C-29:T>C	chromosome7R	852259959	0,582131197
3587184|F|0-28:A>G-28:A>G	chromosome6R	851105394	0,581984892
3358221|F|0-21:T>C-21:T>C	chromosome2R	932050832	0,581378356
3363054|F|0-20:T>G-20:T>G	chromosome7R	44002061	0,581285414
3362762|F|0-12:T>C-12:T>C	chromosome2R	714241536	0,581266
3347731|F|0-14:C>T-14:C>T	chromosome3R	718305356	0,580445812
7063288|F|0-8:G>T-8:G>T	chromosome6R	723331013	0,579492251
3349880|F|0-12:A>G-12:A>G	chromosome4R	717172258	0,579233323
5223030|F|0-38:A>G-38:A>G	chromosome7R	777842377	0,57900346
7104746|F|0-16:A>G-16:A>G	NA	0	0,578623546
3363749|F|0-47:C>T-47:C>T	chromosome1R	4566523	0,578375592
3362470|F|0-38:T>C-38:T>C	chromosome3R	855900155	0,577481992
3593479|F|0-38:T>C-38:T>C	chromosome4R	23863536	0,577296797
3900896|F|0-5:C>T-5:C>T	chromosome3R	773186464	0,577267662
3583024|F|0-14:C>G-14:C>G	chromosome7R	125824756	0,577182139
3742814|F|0-17:T>G-17:T>G	chromosome2R	255490163	0,577147533
3346333|F|0-7:C>G-7:C>G	chromosome4R	812390790	0,576930498
5200156|F|0-6:G>C-6:G>C	NA	0	0,576898131
3350396|F|0-46:G>C-46:G>C	chromosome5R	740069469	0,576539575
5788894|F|0-7:G>A-7:G>A	chromosome1R	721489533	0,57648574
3596269|F|0-48:C>A-48:C>A	chromosome5R	163890601	0,576248155
5213142|F|0-19:T>A-19:T>A	chromosome2R	19186878	0,575515729
3580719|F|0-31:C>T-31:C>T	chromosome1R	555653065	0,575492519
3588169|F|0-57:A>G-57:A>G	chromosome3R	825550109	0,575240497
5502414|F|0-14:G>C-14:G>C	NA	0	0,574466544
3735983|F|0-14:G>C-14:G>C	chromosome7R	161353793	0,574143617
3597696|F|0-28:T>C-28:T>C	chromosome3R	858457120	0,574130065
3362163|F|0-24:A>G-24:A>G	chromosome3R	854659168	0,573682673
3356080|F|0-55:G>C-55:G>C	chromosome5R	33591063	0,573361741
3342205|F|0-59:C>G-59:C>G	chromosome3R	912758625	0,573051335
3364229|F|0-32:G>A-32:G>A	chromosome3R	115374905	0,572680901
3906111|F|0-10:C>T-10:C>T	chromosome5R	624085993	0,572457684
3597702|F|0-38:G>A-38:G>A	chromosome2R	872776263	0,572450413
3588724|F|0-9:T>C-9:T>C	chromosome5R	436584072	0,572352984
3597651|F|0-47:G>C-47:G>C	chromosome6R	762590590	0,572289746
3596123|F|0-43:T>C-43:T>C	chromosome6R	448391670	0,57193007
3348913|F|0-16:G>A-16:G>A	NA	0	0,571909964
3345421|F|0-29:G>A-29:G>A	chromosome7R	320789782	0,571692686
3597358|F|0-46:A>C-46:A>C	chromosome5R	826411587	0,571177033
3745846|F|0-40:G>C-40:G>C	chromosome1R	484190521	0,570920123
3344169|F|0-30:C>G-30:C>G	chromosome6R	702051149	0,57081237
3745757|F|0-26:C>G-26:C>G	NA	0	0,57076124
3579113|F|0-14:T>G-14:T>G	chromosome4R	524901842	0,570759928
3365216|F|0-67:C>A-67:C>A	chromosome4R	576849709	0,570754138
5213249|F|0-19:A>G-19:A>G	chromosome6R	753774409	0,570568199
7468357|F|0-12:A>G-12:A>G	NA	0	0,57031196
3745779|F|0-26:C>A-26:C>A	chromosome1R	552845972	0,569804225
3354804|F|0-46:G>C-46:G>C	chromosome3R	15146506	0,569457007
3597705|F|0-26:C>T-26:C>T	chromosome6R	707091195	0,569347966
3742564|F|0-22:C>A-22:C>A	chromosome3R	902307818	0,56904871
3750569|F|0-11:A>G-11:A>G	chromosome4R	585491447	0,568937476
3357615|F|0-22:T>A-22:T>A	chromosome3R	109401301	0,568822406
7094790|F|0-16:C>G-16:C>G	chromosome1R	621228360	0,568714634
3348925|F|0-7:T>A-7:T>A	chromosome2R	877964064	0,568214585
3364932|F|0-17:C>T-17:C>T	chromosome0R	528119811	0,567816383
5202737|F|0-31:C>G-31:C>G	NA	0	0,567765156
5044344|F|0-17:C>G-17:C>G	chromosome4R	677376187	0,567494564
3362500|F|0-21:C>A-21:C>A	NA	0	0,567126879
5498844|F|0-6:T>C-6:T>C	chromosome3R	696478298	0,566657544
3736706|F|0-28:G>A-28:G>A	chromosome3R	895612843	0,566360536
3906957|F|0-14:G>A-14:G>A	chromosome3R	900909654	0,566223472
5504780|F|0-29:A>T-29:A>T	chromosome1R	701738870	0,566042468
3742208|F|0-6:T>C-6:T>C	NA	0	0,565638238
3363577|F|0-31:C>T-31:C>T	chromosome3R	87290354	0,564641338
3902225|F|0-17:C>A-17:C>A	chromosome1R	568803877	0,564632373
3364954|F|0-26:G>A-26:G>A	chromosome3R	943501520	0,564214798
3599741|F|0-50:G>T-50:G>T	chromosome1R	626632430	0,563686362
6211314|F|0-7:C>T-7:C>T	NA	0	0,563447586
3596314|F|0-48:G>A-48:G>A	chromosome0R	72248399	0,563423496
3352599|F|0-37:C>T-37:C>T	chromosome7R	679649063	0,563333224
3364436|F|0-48:C>T-48:C>T	chromosome4R	592157906	0,563293037
3742826|F|0-34:A>T-34:A>T	chromosome4R	806986984	0,562956477
3360814|F|0-16:A>G-16:A>G	NA	0	0,56282025
3742521|F|0-9:A>G-9:A>G	chromosome6R	790872666	0,562526729
3739192|F|0-64:C>G-64:C>G	chromosome4R	744998049	0,56242328
3593358|F|0-35:A>G-35:A>G	chromosome3R	35130117	0,562303742
3365275|F|0-23:A>G-23:A>G	NA	0	0,562149141
3743751|F|0-13:T>C-13:T>C	chromosome4R	109015491	0,5616157
3904363|F|0-56:G>A-56:G>A	chromosome7R	304437224	0,561477014
3347676|F|0-54:T>C-54:T>C	chromosome7R	786657219	0,561378478
7466637|F|0-39:A>G-39:A>G	chromosome4R	741198321	0,561079078
5041798|F|0-34:C>T-34:C>T	chromosome1R	613012229	0,560984778
3362191|F|0-13:T>C-13:T>C	chromosome6R	815384236	0,560983619
3737041|F|0-5:C>G-5:C>G	NA	0	0,560793136
3348476|F|0-34:C>G-34:C>G	chromosome5R	728114785	0,560604754
5502485|F|0-5:C>G-5:C>G	chromosome7R	827518928	0,560554878
3909123|F|0-15:G>C-15:G>C	chromosome1R	709723548	0,560215777
3596602|F|0-22:C>G-22:C>G	NA	0	0,56014917
4484950|F|0-17:A>T-17:A>T	NA	0	0,559960814
3354313|F|0-38:C>G-38:C>G	chromosome4R	100179829	0,559604098
3586113|F|0-9:C>T-9:C>T	chromosome7R	804904240	0,559172878
4493698|F|0-46:T>G-46:T>G	chromosome5R	821634472	0,55860083
5225814|F|0-21:G>A-21:G>A	chromosome5R	78343881	0,558407268
3356028|F|0-23:C>G-23:C>G	chromosome1R	587905912	0,558206637
3747271|F|0-14:T>C-14:T>C	NA	0	0,557865989
3740114|F|0-8:T>G-8:T>G	NA	0	0,557822269
5789310|F|0-60:C>T-60:C>T	chromosome5R	625073306	0,557789489
3362534|F|0-40:C>G-40:C>G	chromosome7R	78319245	0,557384231
3342641|F|0-53:G>A-53:G>A	chromosome1R	587905997	0,556709851
3906312|F|0-57:A>C-57:A>C	chromosome4R	709835402	0,556332339
3578356|F|0-12:T>G-12:T>G	chromosome5R	734065654	0,55630424
3362261|F|0-9:A>T-9:A>T	chromosome3R	735704172	0,556302681
3356074|F|0-27:A>G-27:A>G	chromosome7R	843307512	0,556297284
5497497|F|0-7:A>G-7:A>G	chromosome6R	16455784	0,556132816
37706750|F|0-19:G>C-19:G>C	chromosome3R	810458184	0,55607475
3907547|F|0-8:G>C-8:G>C	chromosome7R	852164594	0,555874048
3352269|F|0-40:T>G-40:T>G	chromosome3R	923470218	0,555750624
5202635|F|0-12:G>A-12:G>A	chromosome6R	660429069	0,555502302
3358098|F|0-38:G>T-38:G>T	chromosome2R	905455392	0,555058502
3363974|F|0-68:T>G-68:T>G	chromosome3R	117159224	0,554757143
3744052|F|0-5:C>G-5:C>G	chromosome5R	373815852	0,553987635
5792437|F|0-15:C>T-15:C>T	chromosome0R	376535034	0,553898651
3349948|F|0-27:C>G-27:C>G	chromosome7R	891195338	0,553783204
3364108|F|0-25:T>C-25:T>C	chromosome5R	787746257	0,553372499
5226453|F|0-14:A>G-14:A>G	NA	0	0,553362671
3898483|F|0-44:A>T-44:A>T	chromosome0R	388928986	0,552376246
3595809|F|0-25:T>C-25:T>C	chromosome5R	430634124	0,551722994
5498574|F|0-52:T>G-52:T>G	chromosome7R	1521536	0,551214876
3587155|F|0-14:A>C-14:A>C	chromosome6R	875378434	0,551094277
70187277|F|0-64:G>C-64:G>C	chromosome5R	731510186	0,551039828
3590647|F|0-27:G>C-27:G>C	chromosome2R	572614773	0,55070604
3732693|F|0-14:T>C-14:T>C	NA	0	0,550703846
3589281|F|0-19:C>G-19:C>G	chromosome7R	767243193	0,550256818
5503038|F|0-11:C>T-11:C>T	chromosome6R	820824971	0,549555772
5223860|F|0-26:C>T-26:C>T	NA	0	0,549233865
5201706|F|0-64:C>G-64:C>G	NA	0	0,549136932
3576434|F|0-9:C>G-9:C>G	chromosome5R	733427788	0,549135627
5047395|F|0-6:T>C-6:T>C	chromosome5R	862693594	0,548968649
3602627|F|0-9:C>T-9:C>T	chromosome2R	198748692	0,548552794
3364541|F|0-42:T>G-42:T>G	chromosome4R	118074590	0,548052146
3601997|F|0-35:T>C-35:T>C	chromosome3R	727726388	0,54794059
3342983|F|0-7:C>T-7:C>T	chromosome5R	818911201	0,547786822
3601957|F|0-36:C>T-36:C>T	chromosome4R	836602644	0,547529694
3601222|F|0-11:G>C-11:G>C	chromosome5R	822029269	0,547500933
3906066|F|0-14:C>G-14:C>G	chromosome2R	854988053	0,547457982
3597038|F|0-38:C>G-38:C>G	chromosome2R	711552964	0,547328865
3583013|F|0-56:G>T-56:G>T	chromosome2R	920999308	0,547172001
5137489|F|0-10:C>T-10:C>T	chromosome7R	609297229	0,546795907
3743804|F|0-47:G>A-47:G>A	chromosome2R	902997924	0,546794748
5504024|F|0-29:G>A-29:G>A	chromosome6R	659920328	0,546776216
3741129|F|0-30:A>G-30:A>G	chromosome4R	864734390	0,546731046
3364786|F|0-50:C>T-50:C>T	chromosome2R	871740392	0,546728325
3730928|F|0-40:A>G-40:A>G	chromosome7R	645706747	0,54672056
3750079|F|0-12:C>T-12:C>T	chromosome7R	803151173	0,546624009
3362269|F|0-22:A>G-22:A>G	chromosome1R	442233292	0,546614542
5202240|F|0-24:G>A-24:G>A	chromosome6R	669104732	0,546343332
3584224|F|0-41:C>G-41:C>G	chromosome2R	821653486	0,546036613
3364795|F|0-44:G>T-44:G>T	chromosome3R	86116283	0,545995597
5214674|F|0-16:T>A-16:T>A	chromosome4R	820701510	0,545507098
3740874|F|0-25:G>A-25:G>A	chromosome7R	806468510	0,545111271
3363646|F|0-67:C>G-67:C>G	chromosome7R	221634001	0,544672794
7106366|F|0-25:T>C-25:T>C	NA	0	0,544447747
3584973|F|0-27:G>C-27:G>C	chromosome7R	763560241	0,544309078
5498088|F|0-59:A>C-59:A>C	chromosome3R	938679543	0,544249212
3597099|F|0-6:A>G-6:A>G	chromosome5R	699405561	0,543845685
3895447|F|0-8:G>A-8:G>A	chromosome2R	815154194	0,543483936
3365213|F|0-6:A>G-6:A>G	chromosome2R	590582464	0,543478079
3600327|F|0-14:C>T-14:C>T	chromosome7R	122529383	0,542179875
3364014|F|0-36:G>A-36:G>A	chromosome2R	855929529	0,542137035
5224063|F|0-42:A>G-42:A>G	chromosome3R	3236727	0,542109691
38789356|F|0-16:T>C-16:T>C	chromosome2R	148014987	0,541762129
3346090|F|0-21:T>C-21:T>C	chromosome2R	74986209	0,541530097
3907419|F|0-66:A>G-66:A>G	chromosome1R	531281003	0,541123516
3362502|F|0-39:A>G-39:A>G	chromosome5R	478011760	0,540497131
3363085|F|0-22:A>G-22:A>G	chromosome2R	440531549	0,540412978
3736083|F|0-10:C>A-10:C>A	chromosome1R	2164160	0,540154577
5216922|F|0-15:A>G-15:A>G	NA	0	0,540124779
5211775|F|0-38:T>G-38:T>G	chromosome3R	727121726	0,539935486
3745753|F|0-27:T>C-27:T>C	chromosome3R	942656087	0,539859792
5210308|F|0-8:A>G-8:A>G	chromosome2R	213224150	0,539656144
3729915|F|0-37:T>A-37:T>A	chromosome5R	269459750	0,539185479
3744387|F|0-49:G>A-49:G>A	chromosome4R	818545655	0,539012099
3346615|F|0-38:C>T-38:C>T	chromosome4R	689428567	0,538897773
5805744|F|0-10:G>C-10:G>C	chromosome2R	871357387	0,538823781
3342219|F|0-52:T>C-52:T>C	chromosome4R	615129376	0,53862429
4099735|F|0-31:G>A-31:G>A	chromosome7R	184434666	0,53855862
5047231|F|0-7:G>A-7:G>A	chromosome3R	724369368	0,538417981
3583690|F|0-35:A>G-35:A>G	chromosome7R	754784930	0,538412347
7357878|F|0-16:C>T-16:C>T	NA	0	0,5382227
7104827|F|0-32:C>G-32:C>G	chromosome5R	847291654	0,538119187
3731192|F|0-27:G>A-27:G>A	chromosome1R	21182350	0,53759353
4497068|F|0-29:A>G-29:A>G	chromosome1R	675080042	0,537294378
3365381|F|0-51:A>G-51:A>G	chromosome3R	902945686	0,537148187
3352058|F|0-11:A>T-11:A>T	NA	0	0,53705465
5201967|F|0-15:A>G-15:A>G	NA	0	0,536865631
3736426|F|0-8:G>C-8:G>C	chromosome5R	597690476	0,536563314
3732261|F|0-19:C>T-19:C>T	chromosome4R	806672757	0,536298493
5226106|F|0-6:A>T-6:A>T	NA	0	0,536254595
3586861|F|0-11:G>A-11:G>A	chromosome2R	772751564	0,535876473
75511562|F|0-11:C>T-11:C>T	chromosome4R	353900355	0,535821031
28856295|F|0-16:C>G-16:C>G	chromosome7R	698909603	0,535658114
3731858|F|0-14:C>A-14:C>A	NA	0	0,535491966
3357794|F|0-12:T>C-12:T>C	chromosome6R	597969738	0,535356857
3593381|F|0-19:T>C-19:T>C	chromosome7R	842124337	0,535175727
24841040|F|0-33:G>C-33:G>C	chromosome7R	626297211	0,535026879
5501756|F|0-42:G>T-42:G>T	chromosome1R	680639522	0,53479094
3746391|F|0-13:A>C-13:A>C	NA	0	0,534678373
5035820|F|0-21:G>C-21:G>C	chromosome0R	395691394	0,534602537
3743347|F|0-7:A>G-7:A>G	chromosome5R	730880495	0,534208581
3580095|F|0-7:A>G-7:A>G	NA	0	0,534053694
3598598|F|0-39:G>A-39:G>A	chromosome2R	924418254	0,533800989
3746117|F|0-7:G>A-7:G>A	chromosome2R	889120147	0,533694237
3884167|F|0-58:T>C-58:T>C	chromosome2R	798109358	0,533396009
5206615|F|0-15:G>C-15:G>C	chromosome3R	938981111	0,533293927
5801991|F|0-41:T>G-41:T>G	chromosome1R	440557172	0,532724803
5501574|F|0-11:T>G-11:T>G	NA	0	0,532695833
3344170|F|0-22:T>C-22:T>C	chromosome6R	795649982	0,532543558
3745348|F|0-19:C>G-19:C>G	chromosome4R	635367750	0,532500228
70186995|F|0-18:T>C-18:T>C	chromosome7R	795639886	0,532079423
3596622|F|0-32:G>C-32:G>C	chromosome1R	644703099	0,532068097
3898770|F|0-19:T>C-19:T>C	NA	0	0,53192237
3364172|F|0-31:C>T-31:C>T	chromosome7R	797471016	0,531420336
5225348|F|0-34:C>T-34:C>T	chromosome7R	182481261	0,531352854
3582169|F|0-7:A>G-7:A>G	chromosome0R	285587196	0,530802247
3362940|F|0-54:A>C-54:A>C	chromosome6R	536588324	0,530757749
5045670|F|0-19:A>T-19:A>T	chromosome4R	851708767	0,530630765
3597876|F|0-15:C>G-15:C>G	chromosome1R	460406480	0,530161728
3355582|F|0-67:T>C-67:T>C	chromosome1R	610812448	0,529187467
3363406|F|0-27:T>C-27:T>C	chromosome4R	678502302	0,528868662
5500579|F|0-6:G>A-6:G>A	NA	0	0,528598888
4495898|F|0-8:G>A-8:G>A	NA	0	0,528584867
5200860|F|0-59:A>G-59:A>G	chromosome4R	705684798	0,528405716
5209258|F|0-13:T>G-13:T>G	NA	0	0,528249208
3589314|F|0-14:T>C-14:T>C	chromosome7R	38272712	0,528085765
3362668|F|0-28:C>T-28:C>T	chromosome2R	264559748	0,527766456
5201179|F|0-28:T>G-28:T>G	chromosome6R	611933758	0,527659882
3729924|F|0-8:T>A-8:T>A	chromosome1R	621199468	0,527441465
3593358|F|0-26:C>G-26:C>G	chromosome3R	35130117	0,527360337
3354935|F|0-50:C>T-50:C>T	chromosome5R	839260920	0,5271838
7104337|F|0-16:C>T-16:C>T	chromosome7R	57346850	0,527031565
7105575|F|0-25:G>A-25:G>A	chromosome5R	46679504	0,5270206
3343828|F|0-36:A>G-36:A>G	chromosome2R	585553591	0,526678403
3583168|F|0-16:T>A-16:T>A	chromosome5R	629072060	0,526605538
5798530|F|0-35:A>G-35:A>G	chromosome2R	103326645	0,5265845
3742294|F|0-13:G>C-13:G>C	chromosome4R	513747729	0,526016546
3736884|F|0-43:T>C-43:T>C	chromosome4R	831789599	0,525958981
3595747|F|0-10:T>C-10:T>C	chromosome1R	699627355	0,525559735
5498884|F|0-44:G>A-44:G>A	chromosome5R	736674846	0,525276495
70186629|F|0-28:G>C-28:G>C	chromosome5R	868161617	0,52509413
5042847|F|0-42:C>T-42:C>T	chromosome4R	850259657	0,524967709
5228013|F|0-31:A>G-31:A>G	chromosome7R	842177405	0,524879249
3586618|F|0-14:G>C-14:G>C	chromosome4R	853441185	0,524811062
3906802|F|0-55:C>A-55:C>A	chromosome7R	771863317	0,524784212
37706180|F|0-49:T>C-49:T>C	chromosome7R	41981225	0,52453856
3352795|F|0-33:A>G-33:A>G	NA	0	0,524535321
3750968|F|0-54:C>T-54:C>T	chromosome2R	259169428	0,524212863
7091268|F|0-62:G>T-62:G>T	chromosome4R	657602477	0,524209045
3592832|F|0-41:A>G-41:A>G	chromosome5R	455652460	0,524148313
3361697|F|0-22:G>C-22:G>C	NA	0	0,523946835
3745294|F|0-35:G>A-35:G>A	chromosome7R	16186622	0,523823163
3749953|F|0-33:T>A-33:T>A	chromosome7R	650226751	0,523579406
3356465|F|0-26:T>C-26:T>C	chromosome2R	9208139	0,523541731
3743123|F|0-59:T>C-59:T>C	chromosome2R	189385689	0,522954816
70187307|F|0-59:G>C-59:G>C	NA	0	0,522954369
3358196|F|0-19:A>G-19:A>G	chromosome7R	129575654	0,522503305
3887007|F|0-51:T>A-51:T>A	chromosome6R	524666916	0,522145714
57158891|F|0-17:A>T-17:A>T	chromosome6R	790875425	0,522086672
3362935|F|0-28:T>C-28:T>C	chromosome1R	504533337	0,521809364
4492183|F|0-35:C>T-35:C>T	chromosome2R	927907685	0,521666344
3745900|F|0-59:G>A-59:G>A	chromosome1R	43388291	0,521560908
3365060|F|0-32:G>C-32:G>C	chromosome6R	529986429	0,52147464
3351155|F|0-18:A>C-18:A>C	NA	0	0,521366062
7413731|F|0-37:G>C-37:G>C	chromosome5R	874694215	0,521293155
3345798|F|0-15:T>C-15:T>C	NA	0	0,521119862
3597635|F|0-8:T>C-8:T>C	chromosome3R	686722963	0,521062997
37704725|F|0-58:C>A-58:C>A	chromosome6R	819900222	0,521054414
3358868|F|0-9:A>G-9:A>G	NA	0	0,520832294
3594359|F|0-39:G>C-39:G>C	chromosome6R	590110031	0,520812969
3355301|F|0-6:C>T-6:C>T	chromosome7R	5148204	0,52066992
3743797|F|0-41:C>T-41:C>T	chromosome2R	895806066	0,520617008
3909302|F|0-61:G>A-61:G>A	chromosome3R	60471785	0,520177629
3592302|F|0-67:C>T-67:C>T	chromosome1R	568613396	0,519737285
3355967|F|0-18:A>G-18:A>G	NA	0	0,519465714
3741858|F|0-18:T>C-18:T>C	NA	0	0,519389244
3363330|F|0-59:G>T-59:G>T	chromosome1R	724070859	0,51938091
3596380|F|0-14:C>G-14:C>G	chromosome7R	851294734	0,519340083
3364010|F|0-58:A>G-58:A>G	chromosome2R	934343867	0,519299041
3355197|F|0-35:A>C-35:A>C	chromosome6R	50496444	0,519297594
5498133|F|0-47:T>C-47:T>C	chromosome4R	713613255	0,519253953
3888561|F|0-26:G>T-26:G>T	chromosome4R	657961549	0,519025284
3742470|F|0-13:C>T-13:C>T	chromosome1R	553940295	0,519013316
3354257|F|0-28:G>C-28:G>C	chromosome3R	914735095	0,518953559
3736062|F|0-67:G>A-67:G>A	chromosome5R	839204714	0,51881475
5208933|F|0-56:G>C-56:G>C	chromosome5R	23928735	0,518708147
5503139|F|0-32:A>G-32:A>G	chromosome6R	19447316	0,518698456
3346079|F|0-28:A>C-28:A>C	chromosome5R	47100818	0,518392662
3740801|F|0-19:G>C-19:G>C	chromosome7R	882359724	0,518249361
3735373|F|0-18:G>C-18:G>C	chromosome5R	778381808	0,518048693
5224468|F|0-62:T>C-62:T>C	chromosome7R	749095742	0,518019507
3742850|F|0-11:G>A-11:G>A	chromosome5R	649399100	0,517941412
5223743|F|0-17:C>T-17:C>T	chromosome2R	703894241	0,517847399
7094522|F|0-17:T>C-17:T>C	chromosome1R	702491033	0,517846028
5504312|F|0-5:T>G-5:T>G	chromosome4R	749529389	0,517646095
3747821|F|0-45:G>C-45:G>C	chromosome5R	461102893	0,517478989
3351911|F|0-5:C>G-5:C>G	chromosome4R	812390790	0,516841334
7414208|F|0-67:C>A-67:C>A	chromosome1R	5526679	0,516565358
3733332|F|0-14:G>A-14:G>A	chromosome6R	662081508	0,51641945
3365219|F|0-14:C>T-14:C>T	chromosome5R	827127827	0,516389241
5042252|F|0-35:G>C-35:G>C	chromosome1R	12390774	0,516178072
38788178|F|0-17:A>G-17:A>G	NA	0	0,515942457
5222316|F|0-24:T>A-24:T>A	chromosome5R	837639184	0,515803353
3356225|F|0-36:T>C-36:T>C	chromosome2R	772245098	0,515719166
4490641|F|0-24:A>G-24:A>G	chromosome7R	286556380	0,515478647
3744368|F|0-57:G>T-57:G>T	chromosome7R	182900213	0,515178616
3749708|F|0-42:G>A-42:G>A	chromosome3R	904334612	0,514766041
3582952|F|0-5:G>C-5:G>C	chromosome5R	691512486	0,514325085
5210080|F|0-22:A>G-22:A>G	chromosome7R	827652936	0,514220358
5501127|F|0-57:C>T-57:C>T	chromosome1R	650224484	0,513809678
3363457|F|0-16:A>G-16:A>G	chromosome6R	839137331	0,513783976
41118101|F|0-31:A>G-31:A>G	chromosome5R	672900890	0,513630503
3733263|F|0-9:A>G-9:A>G	chromosome4R	670377440	0,513467381
4498187|F|0-31:G>C-31:G>C	chromosome7R	10993380	0,513459631
48707231|F|0-11:G>C-11:G>C	chromosome3R	232419942	0,513328197
5212193|F|0-20:G>T-20:G>T	NA	0	0,513032215
3733051|F|0-37:G>T-37:G>T	chromosome1R	615538899	0,512849096
3740360|F|0-33:A>C-33:A>C	chromosome6R	727070034	0,51281948
3354974|F|0-13:A>G-13:A>G	chromosome6R	573562235	0,512776572
3363207|F|0-10:T>A-10:T>A	chromosome3R	73549629	0,51249327
3744162|F|0-58:C>T-58:C>T	chromosome2R	876784172	0,512336495
3740877|F|0-22:A>C-22:A>C	NA	0	0,512320536
3359598|F|0-51:T>C-51:T>C	chromosome3R	926543422	0,512264085
5223522|F|0-14:A>C-14:A>C	chromosome5R	755234519	0,512184191
3350177|F|0-30:T>A-30:T>A	chromosome5R	789751349	0,512141401
29076133|F|0-18:T>G-18:T>G	NA	0	0,512111705
3580877|F|0-13:C>G-13:C>G	NA	0	0,511933521
3342933|F|0-21:C>T-21:C>T	NA	0	0,511835599
3601028|F|0-28:G>T-28:G>T	chromosome0R	24671207	0,51128712
3355151|F|0-22:G>C-22:G>C	chromosome4R	689067548	0,511055438
5500248|F|0-6:G>C-6:G>C	NA	0	0,510654298
3596450|F|0-36:C>A-36:C>A	chromosome6R	474104774	0,510610827
3744101|F|0-28:T>C-28:T>C	chromosome5R	659552788	0,510527537
3733341|F|0-27:A>G-27:A>G	chromosome5R	336493656	0,51035682
5213179|F|0-24:C>T-24:C>T	chromosome0R	331309475	0,510206308
3586268|F|0-14:G>A-14:G>A	chromosome4R	772387354	0,510031678
3362002|F|0-29:C>A-29:C>A	chromosome5R	443733974	0,509731868
3596729|F|0-30:A>G-30:A>G	chromosome4R	528692527	0,509654776
3353714|F|0-55:G>A-55:G>A	chromosome2R	711552704	0,509214783
3742329|F|0-5:T>C-5:T>C	chromosome7R	8207064	0,509185276
3352574|F|0-9:A>G-9:A>G	chromosome3R	918422477	0,509100041
3356467|F|0-26:G>A-26:G>A	chromosome4R	813232738	0,509036581
5497988|F|0-68:T>C-68:T>C	chromosome7R	881022723	0,508681238
3356500|F|0-37:G>A-37:G>A	chromosome5R	25133332	0,508321612
3748358|F|0-64:A>G-64:A>G	chromosome0R	6515101	0,508135712
3347683|F|0-67:T>C-67:T>C	chromosome4R	642200408	0,508031142
5213553|F|0-12:A>G-12:A>G	chromosome6R	72953017	0,508023556
3741579|F|0-13:G>A-13:G>A	chromosome3R	864687361	0,507486131
3597584|F|0-20:C>A-20:C>A	chromosome1R	572997741	0,507440935
3737041|F|0-6:T>G-6:T>G	NA	0	0,507379732
3576121|F|0-26:A>T-26:A>T	chromosome4R	879000806	0,507158646
5500213|F|0-14:A>G-14:A>G	chromosome6R	671541572	0,507073765
5503555|F|0-26:A>G-26:A>G	chromosome7R	878987278	0,507061372
3745075|F|0-11:C>T-11:C>T	chromosome5R	821634538	0,507059469
3363354|F|0-57:T>G-57:T>G	chromosome3R	895061527	0,507030927
3742693|F|0-6:T>A-6:T>A	NA	0	0,507027815
4490565|F|0-6:A>G-6:A>G	chromosome4R	613306438	0,506901065
3365191|F|0-16:G>C-16:G>C	chromosome3R	897989605	0,506834393
5216373|F|0-7:G>C-7:G>C	chromosome3R	675145740	0,506816433
3344181|F|0-22:A>G-22:A>G	chromosome5R	873940751	0,506376419
3355004|F|0-25:G>C-25:G>C	chromosome1R	503821293	0,506325396
5207695|F|0-36:A>G-36:A>G	chromosome3R	897989605	0,506202725
5796469|F|0-16:G>A-16:G>A	chromosome4R	44350538	0,506141739
5223476|F|0-33:A>T-33:A>T	NA	0	0,506103475
3584772|F|0-42:C>T-42:C>T	chromosome1R	357621197	0,506001466
3342864|F|0-17:T>C-17:T>C	chromosome5R	781538138	0,505938763
3347178|F|0-8:T>G-8:T>G	NA	0	0,50593233
7466798|F|0-5:G>A-5:G>A	chromosome2R	96858245	0,505811565
3363639|F|0-31:T>C-31:T>C	chromosome4R	591669385	0,50568695
3362182|F|0-15:T>C-15:T>C	chromosome4R	772911743	0,505330786
3352088|F|0-52:T>G-52:T>G	chromosome7R	577904605	0,505254278
3742570|F|0-36:T>C-36:T>C	chromosome6R	96020134	0,505055381
7092836|F|0-66:A>G-66:A>G	chromosome4R	123018526	0,505013048
3743611|F|0-66:A>G-66:A>G	chromosome2R	830549547	0,504754
5223492|F|0-20:G>A-20:G>A	NA	0	0,504669318
5224191|F|0-36:G>A-36:G>A	chromosome4R	588525492	0,504501498
3361765|F|0-34:A>C-34:A>C	chromosome2R	10934539	0,503765813
3364036|F|0-15:T>C-15:T>C	chromosome7R	789604484	0,50371662
5138763|F|0-13:T>C-13:T>C	chromosome6R	857823546	0,503708575
5796821|F|0-56:A>G-56:A>G	chromosome6R	851608327	0,503502427
7091147|F|0-31:A>G-31:A>G	chromosome2R	35295334	0,502924639
3342504|F|0-20:C>G-20:C>G	chromosome4R	713716332	0,502907644
7088816|F|0-8:C>T-8:C>T	chromosome3R	80307192	0,502408168
3341916|F|0-40:A>G-40:A>G	chromosome3R	736444081	0,501684005
3362149|F|0-15:T>C-15:T>C	chromosome1R	599013735	0,501162262
3595388|F|0-21:T>G-21:T>G	chromosome2R	37390385	0,501062318
3744792|F|0-66:G>A-66:G>A	chromosome6R	853479594	0,500968462
3730597|F|0-25:G>C-25:G>C	chromosome3R	945533553	0,500848822
3601502|F|0-63:C>T-63:C>T	chromosome4R	779905211	0,500731851
3598332|F|0-26:A>G-26:A>G	chromosome7R	874317070	0,500316189
3595396|F|0-29:A>G-29:A>G	chromosome5R	730657946	0,500247166
3354346|F|0-18:G>T-18:G>T	chromosome5R	800829626	0,500117507
3364335|F|0-5:C>A-5:C>A	NA	0	0,500114399
5498303|F|0-66:G>C-66:G>C	chromosome1R	577207598	0,500002141
[truncated: 40,775 more rows]
