# Supplementary material for: Identification of quantitative trait loci associated with leaf rust resistance in rye by precision mapping
Source: BMC Plant Biol. 2024 Apr 17;24:291. doi: 10.1186/s12870-024-04960-6 (PMC11022434; doi:10.1186/s12870-024-04960-6)
Supplement: Supplementary file 5 — Supplementary Material 5. [file 12870_2024_4960_MOESM5_ESM.csv]

Table S5. GWAS results for SNP-DArT markers associated with resposne to isolate S 17 dpi.
AlleleID	Chrom_Rye_v3	ChromPos_Rye_v3	pvalue_LMM_isolate_S_17_dpi
3365190|F|0-64:C>G-64:C>G	chromosome1R	115176748	22,22148815
3594357|F|0-29:A>C-29:A>C	chromosome1R	114605663	20,70480285
5034809|F|0-32:G>C-32:G>C	chromosome1R	111147729	19,59605099
3742565|F|0-11:G>T-11:G>T	chromosome1R	112448945	18,34748633
3363069|F|0-46:G>C-46:G>C	chromosome1R	110904308	17,53536139
3595185|F|0-52:A>G-52:A>G	chromosome1R	115176689	17,40427182
3346038|F|0-56:G>T-56:G>T	chromosome1R	112448879	17,26063382
3581268|F|0-23:A>G-23:A>G	chromosome1R	115572920	15,14275994
3364974|F|0-32:G>C-32:G>C	chromosome1R	109130285	14,91350324
3345552|F|0-36:A>G-36:A>G	chromosome1R	109130631	14,75206812
3365284|F|0-64:A>C-64:A>C	chromosome1R	115445669	14,62282339
3363709|F|0-41:T>C-41:T>C	chromosome1R	109080283	14,60215435
3591362|F|0-11:A>C-11:A>C	chromosome1R	108660456	14,42403314
5503602|F|0-26:A>G-26:A>G	NA	0	14,23187516
3601006|F|0-10:C>T-10:C>T	chromosome1R	115572854	14,06368538
3363249|F|0-22:C>T-22:C>T	chromosome1R	108303393	13,24625722
5211910|F|0-17:A>G-17:A>G	NA	0	11,09714258
5502518|F|0-23:C>T-23:C>T	chromosome1R	117468575	10,9221224
3365312|F|0-19:C>T-19:C>T	chromosome2R	30451164	10,78740256
4494616|F|0-20:C>G-20:C>G	NA	0	10,58706156
28857868|F|0-21:A>G-21:A>G	NA	0	10,55970018
5218135|F|0-26:A>C-26:A>C	NA	0	10,25623367
3352303|F|0-7:T>C-7:T>C	NA	0	10,23657693
7086498|F|0-15:T>C-15:T>C	NA	0	10,1295735
4496053|F|0-26:A>C-26:A>C	NA	0	9,992567491
3363066|F|0-31:A>G-31:A>G	chromosome1R	115568329	9,957443626
4496369|F|0-43:T>C-43:T>C	chromosome1R	115731699	9,868435507
7501891|F|0-29:T>G-29:T>G	NA	0	9,727639679
3583372|F|0-59:G>C-59:G>C	chromosome1R	124769606	9,515885028
3587847|F|0-44:C>A-44:C>A	chromosome1R	119156676	9,206226646
7093596|F|0-6:C>G-6:C>G	chromosome1R	105715381	9,017006963
3599283|F|0-55:A>G-55:A>G	NA	0	8,948352318
3586302|F|0-25:C>G-25:C>G	chromosome1R	124769563	8,85398401
3362489|F|0-62:A>C-62:A>C	chromosome1R	117468638	8,762057887
7093596|F|0-8:G>A-8:G>A	chromosome1R	105715381	8,6490219
3596652|F|0-30:A>G-30:A>G	chromosome1R	100735094	8,573539323
3364887|F|0-30:A>G-30:A>G	chromosome1R	124220878	8,224015242
4488102|F|0-10:T>C-10:T>C	chromosome1R	112679984	8,079666683
3603211|F|0-20:C>G-20:C>G	chromosome1R	86566724	7,952568722
3598851|F|0-8:A>G-8:A>G	chromosome1R	100040446	7,772571771
7358029|F|0-15:A>T-15:A>T	chromosome1R	411193503	7,462426326
3362858|F|0-20:G>C-20:G>C	chromosome1R	82809999	7,408988584
3577414|F|0-37:G>T-37:G>T	chromosome1R	90592799	7,294074872
3593057|F|0-15:A>G-15:A>G	chromosome1R	92751238	7,14012825
3902064|F|0-67:G>C-67:G>C	chromosome1R	97654491	7,040469737
3363524|F|0-53:T>A-53:T>A	chromosome1R	99955017	6,925192712
3591635|F|0-11:A>G-11:A>G	chromosome1R	88018210	6,908401137
3742656|F|0-10:A>G-10:A>G	chromosome1R	105804117	6,81496995
4488820|F|0-10:G>C-10:G>C	chromosome1R	91169609	6,526818121
5203314|F|0-14:C>T-14:C>T	chromosome1R	86006833	6,38446713
3582424|F|0-22:T>C-22:T>C	chromosome1R	82768277	6,35888058
3597912|F|0-20:C>T-20:C>T	chromosome1R	93659576	6,34920266
7467766|F|0-6:T>G-6:T>G	chromosome1R	82476223	6,347295278
5503350|F|0-5:G>A-5:G>A	chromosome1R	140611121	6,333413832
48708686|F|0-46:G>C-46:G>C	chromosome1R	105715381	6,227319422
3598494|F|0-13:C>T-13:C>T	chromosome1R	82322093	6,132165839
3730018|F|0-57:A>G-57:A>G	chromosome1R	82803484	6,010389033
48706103|F|0-6:G>C-6:G>C	chromosome1R	85359291	5,932433613
5486592|F|0-23:G>C-23:G>C	chromosome1R	389360038	5,903356615
3576967|F|0-21:A>G-21:A>G	chromosome1R	92700817	5,739240518
3596033|F|0-14:T>C-14:T>C	chromosome1R	99955159	5,677950007
5502370|F|0-8:T>G-8:T>G	NA	0	5,644143588
3357747|F|0-6:C>T-6:C>T	chromosome1R	128649640	5,363969978
3885329|F|0-37:C>T-37:C>T	chromosome1R	130788998	5,337274906
3362189|F|0-12:C>T-12:C>T	chromosome1R	153432582	5,261485346
4487076|F|0-17:C>T-17:C>T	NA	0	5,246480624
3362553|F|0-61:A>G-61:A>G	chromosome1R	128646044	5,233479166
3601795|F|0-17:C>T-17:C>T	chromosome1R	403162840	5,136583963
5037333|F|0-8:T>C-8:T>C	chromosome1R	405121399	5,136583963
3360254|F|0-23:C>T-23:C>T	chromosome1R	380571002	5,048930774
3345994|F|0-12:G>T-12:G>T	chromosome1R	82768216	4,974369964
3362434|F|0-19:C>T-19:C>T	chromosome1R	155846437	4,95629235
3349900|F|0-20:T>C-20:T>C	chromosome1R	132257012	4,90512256
5502685|F|0-18:G>T-18:G>T	NA	0	4,811444132
3597685|F|0-8:T>C-8:T>C	chromosome1R	160024540	4,742944741
7093596|F|0-44:T>G-44:T>G	chromosome1R	105715381	4,696333302
75511600|F|0-32:T>G-32:T>G	chromosome1R	135177129	4,597041933
3894939|F|0-7:A>G-7:A>G	NA	0	4,591110101
7499019|F|0-12:C>T-12:C>T	NA	0	4,54192394
3906943|F|0-31:C>A-31:C>A	chromosome1R	90592976	4,472663343
3353307|F|0-11:T>C-11:T>C	chromosome1R	140893901	4,46286252
3355434|F|0-19:T>A-19:T>A	chromosome1R	306572783	4,46286252
3588061|F|0-43:C>T-43:C>T	chromosome1R	372917824	4,46286252
7414567|F|0-13:T>C-13:T>C	NA	0	4,364556965
3362078|F|0-60:C>G-60:C>G	chromosome1R	132826530	4,353470687
3748268|F|0-11:A>G-11:A>G	chromosome1R	382697581	4,270088547
3577386|F|0-9:G>A-9:G>A	chromosome1R	404779109	4,213698251
3596868|F|0-24:T>C-24:T>C	chromosome1R	404779809	4,213698251
3897097|F|0-40:A>G-40:A>G	chromosome1R	140610012	4,117331526
5228300|F|0-23:G>A-23:G>A	NA	0	4,077459038
29075901|F|0-19:C>T-19:C>T	chromosome1R	130790160	4,055944547
7097938|F|0-5:T>C-5:T>C	chromosome1R	375182406	4,037719279
5219863|F|0-20:A>C-20:A>C	NA	0	4,013042376
3581010|F|0-8:C>T-8:C>T	chromosome1R	370164125	3,979705587
3594601|F|0-65:C>G-65:C>G	chromosome1R	407287446	3,920076703
4498193|F|0-12:A>G-12:A>G	NA	0	3,909897401
3362598|F|0-16:G>T-16:G>T	chromosome1R	377038293	3,90685415
3578391|F|0-13:C>G-13:C>G	chromosome1R	320936297	3,887764933
4499517|F|0-17:C>G-17:C>G	chromosome1R	377290189	3,88450078
3364910|F|0-67:G>T-67:G>T	chromosome1R	352833542	3,849680255
3353145|F|0-41:T>C-41:T>C	chromosome1R	371771011	3,847604131
3363611|F|0-66:C>G-66:C>G	chromosome1R	374159297	3,82744767
3362241|F|0-27:C>T-27:C>T	chromosome1R	323818517	3,809497858
5497873|F|0-50:T>C-50:T>C	chromosome1R	164974087	3,795890807
5210535|F|0-28:T>C-28:T>C	chromosome1R	53241837	3,789724988
3580736|F|0-7:C>T-7:C>T	chromosome1R	314728738	3,780421505
3345697|F|0-38:T>C-38:T>C	chromosome1R	372027529	3,772388316
3351743|F|0-5:T>C-5:T>C	chromosome1R	388372166	3,703709551
3743860|F|0-9:C>G-9:C>G	chromosome1R	306558908	3,695398867
3346309|F|0-43:G>C-43:G>C	NA	0	3,694142804
3596143|F|0-38:A>C-38:A>C	chromosome1R	320936653	3,687960844
5800601|F|0-13:C>T-13:C>T	chromosome2R	908865173	3,68129812
3355595|F|0-29:T>C-29:T>C	chromosome1R	334472847	3,666941124
3594546|F|0-49:G>A-49:G>A	chromosome1R	332608649	3,614865574
3356340|F|0-14:T>C-14:T>C	chromosome1R	141828827	3,596246279
3363086|F|0-40:T>C-40:T>C	chromosome1R	137037066	3,559850399
3342407|F|0-58:A>G-58:A>G	chromosome1R	291247877	3,528371495
3899895|F|0-56:G>A-56:G>A	chromosome1R	133009915	3,508364151
3893964|F|0-61:T>G-61:T>G	chromosome1R	247907747	3,497018468
3884840|F|0-26:C>T-26:C>T	NA	0	3,470798373
3597169|F|0-16:G>A-16:G>A	chromosome1R	304299524	3,457671666
3362760|F|0-25:T>G-25:T>G	chromosome1R	376449419	3,457671666
5788995|F|0-62:T>G-62:T>G	chromosome1R	336045605	3,418807633
3343443|F|0-8:C>G-8:C>G	chromosome1R	337767154	3,403940827
3365044|F|0-13:A>C-13:A>C	chromosome1R	406074867	3,371956288
3577685|F|0-50:T>C-50:T>C	chromosome1R	144859994	3,369654968
5498126|F|0-51:C>A-51:C>A	chromosome1R	386316923	3,339630038
3346482|F|0-44:A>T-44:A>T	chromosome1R	306851490	3,339276835
3591273|F|0-29:C>A-29:C>A	chromosome1R	392139518	3,33536381
3744759|F|0-52:G>A-52:G>A	chromosome1R	407287390	3,331278738
7512988|F|0-18:A>G-18:A>G	chromosome1R	133009546	3,314946096
5206172|F|0-10:A>G-10:A>G	chromosome1R	140610932	3,279877266
3597238|F|0-43:G>C-43:G>C	chromosome1R	335370619	3,271187551
3907484|F|0-52:C>T-52:C>T	chromosome1R	324897365	3,268800916
5209276|F|0-14:C>T-14:C>T	chromosome1R	141828827	3,201378417
3908792|F|0-68:C>T-68:C>T	chromosome1R	426929972	3,199672631
5796653|F|0-52:C>T-52:C>T	chromosome1R	396966389	3,198166158
4491770|F|0-22:G>C-22:G>C	NA	0	3,187779525
3344187|F|0-12:G>C-12:G>C	chromosome1R	132257078	3,069812499
5207940|F|0-8:C>G-8:C>G	NA	0	3,021233799
3743103|F|0-38:C>T-38:C>T	chromosome1R	424464583	2,991600668
5789178|F|0-50:T>C-50:T>C	chromosome1R	156268952	2,990721884
3745512|F|0-9:C>T-9:C>T	chromosome1R	413736046	2,987571437
29075975|F|0-18:C>T-18:C>T	chromosome1R	66903898	2,97046989
5801987|F|0-68:G>T-68:G>T	chromosome1R	324548072	2,926040617
3362994|F|0-8:A>C-8:A>C	chromosome1R	381273498	2,903891442
3908908|F|0-56:G>A-56:G>A	chromosome0R	100244872	2,887419043
3344586|F|0-11:G>A-11:G>A	chromosome1R	388371067	2,871777369
3742267|F|0-59:C>A-59:C>A	chromosome1R	128651431	2,862888138
7467240|F|0-30:C>A-30:C>A	chromosome1R	132826499	2,857787985
5501536|F|0-62:T>G-62:T>G	chromosome1R	140894099	2,850573036
3739371|F|0-10:G>A-10:G>A	chromosome1R	387057579	2,849813217
3347673|F|0-41:A>G-41:A>G	chromosome1R	377042108	2,835977285
3581691|F|0-6:G>C-6:G>C	chromosome1R	316522444	2,834896695
3362029|F|0-49:A>T-49:A>T	chromosome1R	334094015	2,834896695
3599296|F|0-45:C>T-45:C>T	chromosome1R	395987686	2,821692371
3589714|F|0-16:C>G-16:C>G	chromosome1R	131744614	2,782196565
3596199|F|0-13:G>A-13:G>A	chromosome1R	169126162	2,750532354
3352542|F|0-8:G>A-8:G>A	chromosome1R	372036736	2,719243997
3348995|F|0-6:G>A-6:G>A	chromosome7R	783964526	2,683043391
3588869|F|0-52:T>C-52:T>C	chromosome1R	372412828	2,672230531
3902899|F|0-27:G>A-27:G>A	NA	0	2,669240988
3734513|F|0-14:A>T-14:A>T	NA	0	2,634398966
3590658|F|0-6:A>G-6:A>G	chromosome1R	397801005	2,623834955
3364898|F|0-63:T>A-63:T>A	chromosome1R	60016784	2,60311267
3348513|F|0-49:A>G-49:A>G	chromosome1R	136833192	2,590022705
3749639|F|0-46:T>C-46:T>C	chromosome1R	375847352	2,576565693
3599183|F|0-13:G>T-13:G>T	chromosome1R	66318144	2,569673438
39740653|F|0-35:G>C-35:G>C	chromosome1R	387693633	2,553928978
3741007|F|0-24:G>T-24:G>T	chromosome1R	53748046	2,498476643
3364120|F|0-46:A>T-46:A>T	chromosome1R	49737113	2,498375455
3349991|F|0-29:G>A-29:G>A	chromosome1R	372047521	2,483204815
3343401|F|0-67:C>G-67:C>G	chromosome1R	52479272	2,436863187
3362490|F|0-12:G>C-12:G>C	chromosome1R	377038236	2,418552112
3747051|F|0-25:T>A-25:T>A	NA	0	2,411314963
3365309|F|0-67:G>C-67:G>C	chromosome1R	394997690	2,402388407
3364557|F|0-33:G>A-33:G>A	chromosome1R	406804922	2,396471848
7091281|F|0-28:G>C-28:G>C	chromosome1R	420972237	2,388573177
16513808|F|0-25:C>A-25:C>A	NA	0	2,382131652
3356952|F|0-65:G>C-65:G>C	chromosome1R	406075050	2,347697993
3744605|F|0-15:A>T-15:A>T	chromosome1R	393877981	2,343397345
3596152|F|0-15:T>A-15:T>A	chromosome1R	420970840	2,33820399
28857328|F|0-14:A>G-14:A>G	chromosome1R	412539346	2,325671353
3743881|F|0-48:G>T-48:G>T	chromosome1R	377733098	2,320960294
3365316|F|0-8:C>T-8:C>T	chromosome4R	588567613	2,279162486
3365111|F|0-33:G>C-33:G>C	chromosome0R	13859341	2,271780428
3355649|F|0-24:A>G-24:A>G	NA	0	2,233807075
3349974|F|0-34:A>G-34:A>G	chromosome1R	51353066	2,219896612
3352303|F|0-58:T>C-58:T>C	NA	0	2,218224625
5036653|F|0-7:T>C-7:T>C	chromosome1R	449225713	2,199879104
3909367|F|0-50:A>G-50:A>G	chromosome1R	465049535	2,192984548
3746387|F|0-27:T>G-27:T>G	chromosome1R	422563056	2,190068769
3743675|F|0-25:T>A-25:T>A	chromosome1R	372042147	2,14840388
3580282|F|0-23:A>C-23:A>C	chromosome1R	427192230	2,148203725
3905963|F|0-17:C>T-17:C>T	chromosome1R	402316214	2,145021704
37705655|F|0-67:T>C-67:T>C	chromosome1R	436782352	2,144791432
3359534|F|0-8:T>C-8:T>C	chromosome1R	131458945	2,140046546
3893335|F|0-46:G>C-46:G>C	chromosome1R	289171988	2,13159521
16519303|F|0-10:T>C-10:T>C	chromosome1R	420741815	2,110211267
7467220|F|0-12:C>T-12:C>T	NA	0	2,102759517
5207650|F|0-11:C>T-11:C>T	chromosome1R	64853386	2,097717749
70186712|F|0-7:T>C-7:T>C	chromosome1R	500402808	2,08910442
3364155|F|0-41:C>G-41:C>G	chromosome1R	141387007	2,07720478
39742085|F|0-58:G>T-58:G>T	chromosome4R	474281116	2,072606945
3734134|F|0-10:T>C-10:T>C	chromosome1R	51204687	2,06729093
37707091|F|0-30:G>A-30:G>A	chromosome1R	38400052	2,066751522
3744904|F|0-43:C>A-43:C>A	chromosome6R	669931285	2,051482404
3593524|F|0-21:G>C-21:G>C	chromosome1R	65016828	2,037448566
3591375|F|0-30:C>T-30:C>T	NA	0	2,029751226
4489868|F|0-35:C>T-35:C>T	chromosome1R	449230251	2,022913223
3362156|F|0-26:G>A-26:G>A	chromosome1R	376286446	2,015413438
3743046|F|0-60:T>A-60:T>A	chromosome1R	136413370	2,000099763
3579356|F|0-14:C>T-14:C>T	NA	0	1,998030098
5503087|F|0-13:T>G-13:T>G	chromosome1R	53587658	1,997382543
4486686|F|0-9:A>G-9:A>G	NA	0	1,97040371
5225086|F|0-7:T>G-7:T>G	chromosome1R	54861567	1,96457369
4104069|F|0-51:A>G-51:A>G	chromosome1R	61812180	1,951551408
3744883|F|0-42:C>T-42:C>T	chromosome1R	71174986	1,943276867
3354487|F|0-8:T>C-8:T>C	chromosome4R	589576118	1,943014407
3748156|F|0-64:A>G-64:A>G	chromosome6R	28763158	1,901048439
3365009|F|0-7:A>G-7:A>G	chromosome1R	74788874	1,898679062
3363655|F|0-36:C>T-36:C>T	chromosome1R	61300876	1,881997763
4487170|F|0-43:C>A-43:C>A	chromosome6R	788260105	1,877054475
3344662|F|0-28:G>C-28:G>C	chromosome0R	158988724	1,875026359
5224191|F|0-36:G>A-36:G>A	chromosome4R	588525492	1,869005401
3362448|F|0-31:T>C-31:T>C	chromosome1R	59484124	1,850696775
5803107|F|0-14:C>T-14:C>T	chromosome1R	43158102	1,848879071
4486670|F|0-16:G>C-16:G>C	chromosome5R	810242754	1,84843813
3595436|F|0-46:A>C-46:A>C	chromosome1R	57295682	1,84378983
5210315|F|0-20:T>C-20:T>C	NA	0	1,836687634
3907911|F|0-14:G>A-14:G>A	chromosome2R	819746318	1,819977031
5220146|F|0-7:C>G-7:C>G	chromosome1R	65443367	1,818764205
3362286|F|0-8:C>T-8:C>T	chromosome1R	65443301	1,816072292
3595120|F|0-14:C>G-14:C>G	chromosome1R	577209340	1,807382923
3749859|F|0-35:C>T-35:C>T	chromosome1R	427196431	1,805985674
3365214|F|0-10:C>T-10:C>T	chromosome2R	93334586	1,799254023
3577265|F|0-16:C>T-16:C>T	chromosome1R	414226408	1,792268993
3748080|F|0-61:G>A-61:G>A	chromosome1R	391532934	1,791802127
7094525|F|0-17:C>T-17:C>T	chromosome1R	53747631	1,791772391
3743250|F|0-15:T>A-15:T>A	chromosome2R	888756555	1,772502728
3740935|F|0-42:T>C-42:T>C	chromosome3R	102447377	1,764336861
7093260|F|0-12:C>A-12:C>A	NA	0	1,75922686
3353596|F|0-7:A>G-7:A>G	chromosome5R	810667415	1,756438724
3899279|F|0-40:C>G-40:C>G	chromosome1R	50824534	1,755152948
5796665|F|0-31:C>G-31:C>G	chromosome3R	807549079	1,745027003
3577958|F|0-20:G>T-20:G>T	chromosome1R	575487463	1,740766801
38789412|F|0-28:T>C-28:T>C	chromosome7R	112312741	1,740490753
5200989|F|0-18:C>T-18:C>T	NA	0	1,739913061
3883193|F|0-17:G>A-17:G>A	NA	0	1,723448409
3348441|F|0-10:T>C-10:T>C	chromosome1R	51204711	1,714191658
3353136|F|0-11:C>G-11:C>G	NA	0	1,709279443
4484550|F|0-24:C>G-24:C>G	chromosome5R	810667285	1,695095637
5222566|F|0-38:G>C-38:G>C	chromosome1R	415367225	1,6842035
3364611|F|0-24:G>A-24:G>A	chromosome1R	57295748	1,674137563
5226291|F|0-48:G>A-48:G>A	chromosome5R	818767532	1,668530662
3363992|F|0-52:T>C-52:T>C	chromosome1R	374584921	1,666884153
3740291|F|0-66:T>C-66:T>C	chromosome7R	730293274	1,661479538
3365220|F|0-22:G>C-22:G>C	chromosome1R	145158025	1,653188113
5217207|F|0-56:G>A-56:G>A	chromosome7R	51286817	1,648808766
3362032|F|0-31:C>T-31:C>T	chromosome1R	422563564	1,648246548
3750100|F|0-6:A>C-6:A>C	chromosome7R	805176063	1,642669039
5221643|F|0-16:A>T-16:A>T	NA	0	1,634405264
3358622|F|0-54:A>C-54:A>C	chromosome6R	142334403	1,627711845
3362831|F|0-9:G>C-9:G>C	chromosome3R	922208503	1,627009762
3592234|F|0-9:T>C-9:T>C	chromosome5R	809971112	1,626289814
5504799|F|0-12:A>C-12:A>C	NA	0	1,624572988
7467395|F|0-7:A>G-7:A>G	NA	0	1,618200852
5139283|F|0-13:C>T-13:C>T	chromosome3R	716208332	1,617081114
7358198|F|0-8:G>C-8:G>C	NA	0	1,597894512
3364248|F|0-53:T>C-53:T>C	chromosome7R	192373260	1,596806615
3596867|F|0-16:G>A-16:G>A	chromosome7R	582807247	1,595646479
3578819|F|0-17:C>G-17:C>G	chromosome1R	718456422	1,592869613
3884845|F|0-43:A>G-43:A>G	chromosome4R	585482950	1,587013692
3346745|F|0-34:T>C-34:T>C	chromosome5R	807224780	1,586456034
3905768|F|0-7:T>G-7:T>G	chromosome1R	62911032	1,585257378
3352139|F|0-16:C>G-16:C>G	chromosome5R	813577422	1,583688062
3748096|F|0-68:C>T-68:C>T	chromosome3R	10300902	1,567789654
4490165|F|0-27:A>G-27:A>G	chromosome2R	686612468	1,563260437
7104339|F|0-12:T>C-12:T>C	chromosome1R	449234502	1,56142028
3363861|F|0-28:A>G-28:A>G	chromosome0R	373487417	1,545608518
3736595|F|0-39:A>C-39:A>C	chromosome1R	49246444	1,543471138
5500168|F|0-38:A>C-38:A>C	chromosome5R	741775111	1,539011959
5225692|F|0-43:C>T-43:C>T	NA	0	1,532823466
3745614|F|0-58:T>G-58:T>G	chromosome6R	769597457	1,532256402
5497279|F|0-18:A>G-18:A>G	chromosome2R	687805909	1,528695508
5202258|F|0-10:G>A-10:G>A	chromosome2R	193811234	1,527997747
3354390|F|0-19:T>C-19:T>C	chromosome0R	63882041	1,522684845
3906722|F|0-8:A>G-8:A>G	chromosome2R	857949297	1,522180468
3743046|F|0-50:G>A-50:G>A	chromosome1R	136413370	1,518662991
3746126|F|0-66:G>A-66:G>A	NA	0	1,517763543
3355413|F|0-67:C>T-67:C>T	chromosome1R	713316885	1,516690341
3347757|F|0-27:T>A-27:T>A	chromosome1R	41600624	1,511072306
3732701|F|0-9:T>C-9:T>C	chromosome5R	810667336	1,505785713
3746150|F|0-5:C>A-5:C>A	chromosome5R	420457810	1,503710123
3584357|F|0-46:C>G-46:C>G	chromosome1R	45564478	1,499791258
3363681|F|0-23:C>T-23:C>T	chromosome5R	510731278	1,496769897
3359431|F|0-13:T>C-13:T>C	chromosome5R	741948739	1,494780926
3600682|F|0-31:C>G-31:C>G	chromosome4R	587804857	1,494082935
3730729|F|0-59:A>T-59:A>T	chromosome5R	843813310	1,493158434
5501148|F|0-40:G>A-40:G>A	chromosome6R	780821137	1,49150443
3357153|F|0-43:G>C-43:G>C	chromosome7R	694336980	1,490795366
5223296|F|0-44:T>C-44:T>C	chromosome1R	408165044	1,490163585
5202389|F|0-17:G>A-17:G>A	chromosome7R	165213004	1,485084958
3343546|F|0-68:T>C-68:T>C	chromosome6R	700920848	1,484940961
3342996|F|0-23:G>A-23:G>A	chromosome1R	465050358	1,481985014
3348932|F|0-22:G>A-22:G>A	NA	0	1,478127582
3365102|F|0-38:A>C-38:A>C	chromosome5R	748580362	1,476177919
3592895|F|0-20:C>G-20:C>G	chromosome1R	43827364	1,475507768
5217207|F|0-5:G>C-5:G>C	chromosome7R	51286817	1,472249293
5498978|F|0-33:A>G-33:A>G	chromosome4R	836969882	1,469524341
70187427|F|0-12:T>C-12:T>C	NA	0	1,46901891
7357822|F|0-7:C>G-7:C>G	chromosome1R	412539193	1,468759122
5211043|F|0-41:T>A-41:T>A	chromosome3R	737579550	1,468371948
5803930|F|0-21:C>G-21:C>G	chromosome5R	46872783	1,464421651
3909579|F|0-49:A>G-49:A>G	chromosome1R	414156658	1,462809177
7103954|F|0-55:G>T-55:G>T	chromosome1R	60230227	1,459784719
3362414|F|0-41:G>A-41:G>A	chromosome2R	142610552	1,456672803
4488802|F|0-14:A>G-14:A>G	NA	0	1,454568955
3364140|F|0-30:T>C-30:T>C	chromosome1R	59597318	1,447346846
3743499|F|0-34:C>G-34:C>G	chromosome6R	632323172	1,44136271
5206918|F|0-20:C>T-20:C>T	chromosome7R	287008583	1,438228638
3745050|F|0-15:T>C-15:T>C	chromosome1R	66482340	1,437476521
3359856|F|0-67:G>C-67:G>C	chromosome7R	875360618	1,429662439
3750733|F|0-14:A>G-14:A>G	chromosome3R	862318064	1,428727141
3363522|F|0-61:C>T-61:C>T	chromosome1R	62373431	1,423456962
3364933|F|0-34:G>C-34:G>C	chromosome6R	671088862	1,422862128
3745892|F|0-26:A>G-26:A>G	chromosome1R	445577846	1,422528281
3746209|F|0-35:C>G-35:C>G	chromosome2R	94943870	1,419930654
3909003|F|0-10:C>T-10:C>T	chromosome5R	560487157	1,419852832
3597504|F|0-14:A>G-14:A>G	chromosome2R	888769235	1,41428066
3352594|F|0-8:G>C-8:G>C	chromosome3R	102667435	1,411851952
3578291|F|0-11:T>C-11:T>C	chromosome2R	888738838	1,410343006
3344489|F|0-22:A>G-22:A>G	chromosome5R	515768175	1,408944448
7103652|F|0-41:G>C-41:G>C	chromosome5R	508459701	1,408781366
3344259|F|0-20:G>A-20:G>A	NA	0	1,408585998
3899896|F|0-10:A>C-10:A>C	NA	0	1,401958452
3578161|F|0-9:G>A-9:G>A	chromosome3R	865903059	1,400806769
4488371|F|0-25:T>C-25:T>C	NA	0	1,396636016
7507181|F|0-8:A>C-8:A>C	NA	0	1,391562603
3362740|F|0-46:A>G-46:A>G	chromosome5R	508253427	1,388504951
7094560|F|0-12:G>C-12:G>C	NA	0	1,384732719
5500266|F|0-57:C>T-57:C>T	chromosome5R	689417318	1,38391238
3344170|F|0-22:T>C-22:T>C	chromosome6R	795649982	1,380344652
3584483|F|0-16:A>G-16:A>G	chromosome7R	803151107	1,380334033
3597471|F|0-51:G>C-51:G>C	chromosome1R	43129230	1,372814911
5210059|F|0-35:G>T-35:G>T	chromosome2R	888586973	1,372786096
3354804|F|0-46:G>C-46:G>C	chromosome3R	15146506	1,370041693
5497188|F|0-64:T>C-64:T>C	chromosome5R	747451803	1,369705125
5805479|F|0-25:C>T-25:C>T	chromosome3R	15146506	1,367697144
5500766|F|0-11:C>T-11:C>T	chromosome1R	608835512	1,36641776
3345945|F|0-12:G>A-12:G>A	chromosome2R	853383271	1,363534766
3746535|F|0-55:G>C-55:G>C	chromosome4R	755801536	1,352542697
3733726|F|0-12:G>A-12:G>A	chromosome5R	509350460	1,349275302
3585834|F|0-59:A>C-59:A>C	chromosome4R	657193743	1,347685835
3365313|F|0-22:G>C-22:G>C	chromosome2R	819746318	1,345055947
3360805|F|0-12:G>A-12:G>A	chromosome5R	806985168	1,34298175
3892160|F|0-65:G>C-65:G>C	chromosome2R	832637413	1,340589924
3365296|F|0-6:C>G-6:C>G	chromosome5R	733381382	1,339492616
3362686|F|0-22:C>T-22:C>T	chromosome5R	440655258	1,338819776
3364371|F|0-23:T>C-23:T>C	NA	0	1,338384874
7096867|F|0-14:G>C-14:G>C	NA	0	1,336430503
5500579|F|0-6:G>A-6:G>A	NA	0	1,33618678
3364395|F|0-57:T>G-57:T>G	chromosome2R	854136599	1,334413069
5039057|F|0-12:A>C-12:A>C	chromosome4R	353910468	1,327627517
3735414|F|0-17:G>A-17:G>A	NA	0	1,327190457
3364431|F|0-67:A>G-67:A>G	chromosome4R	61869089	1,324710821
3744126|F|0-10:A>G-10:A>G	chromosome6R	554024360	1,322224135
3743531|F|0-52:T>C-52:T>C	chromosome1R	637269191	1,321754201
5219478|F|0-19:C>T-19:C>T	chromosome5R	723046422	1,318936917
3364332|F|0-19:G>C-19:G>C	chromosome7R	5203272	1,313293601
3587760|F|0-65:C>T-65:C>T	chromosome1R	592513253	1,311005506
3745566|F|0-17:C>T-17:C>T	chromosome6R	465504870	1,310758496
3598126|F|0-10:G>T-10:G>T	chromosome1R	43827422	1,308147108
5202655|F|0-32:A>G-32:A>G	chromosome1R	574968354	1,307037944
3576247|F|0-31:T>C-31:T>C	chromosome2R	607462235	1,306539434
3343174|F|0-11:A>G-11:A>G	NA	0	1,304644573
5209258|F|0-13:T>G-13:T>G	NA	0	1,300380083
3355301|F|0-6:C>T-6:C>T	chromosome7R	5148204	1,299422352
3360032|F|0-36:C>T-36:C>T	chromosome4R	750243193	1,292958482
3351602|F|0-67:C>T-67:C>T	chromosome7R	5324253	1,290285389
38791215|F|0-37:A>G-37:A>G	NA	0	1,28968235
3349247|F|0-63:G>A-63:G>A	chromosome1R	718456356	1,287125539
3735301|F|0-64:G>A-64:G>A	chromosome0R	112059337	1,285579036
3743430|F|0-24:G>A-24:G>A	chromosome7R	16095779	1,285283404
5205961|F|0-26:G>A-26:G>A	chromosome1R	427368985	1,283848704
3364941|F|0-15:A>G-15:A>G	chromosome1R	450993744	1,28336488
3580303|F|0-7:A>G-7:A>G	chromosome1R	576882736	1,280608103
3743641|F|0-15:C>T-15:C>T	chromosome5R	809999634	1,280102359
7093608|F|0-20:T>C-20:T>C	chromosome6R	13760026	1,278934658
5223688|F|0-12:G>A-12:G>A	NA	0	1,27891547
3593941|F|0-52:A>C-52:A>C	chromosome0R	75725333	1,278845492
3743368|F|0-34:A>G-34:A>G	chromosome3R	919969822	1,278710657
3577403|F|0-29:A>G-29:A>G	chromosome1R	562209919	1,277026424
3363482|F|0-59:G>C-59:G>C	chromosome2R	618484865	1,276717389
6211349|F|0-35:G>A-35:G>A	NA	0	1,274926792
5501685|F|0-56:T>A-56:T>A	chromosome5R	673626007	1,274875555
3744794|F|0-50:C>T-50:C>T	chromosome1R	564900517	1,269867029
3359617|F|0-13:G>A-13:G>A	chromosome0R	338644244	1,268388727
3350022|F|0-38:C>A-38:C>A	chromosome3R	912623927	1,267514573
3601856|F|0-33:G>C-33:G>C	chromosome1R	41605908	1,263918908
5201710|F|0-11:G>A-11:G>A	NA	0	1,262145846
3896706|F|0-5:C>G-5:C>G	chromosome6R	352926064	1,260099129
3363566|F|0-54:C>G-54:C>G	chromosome1R	406073969	1,258759023
3363753|F|0-7:G>C-7:G>C	chromosome5R	449296187	1,258151729
3897617|F|0-21:G>A-21:G>A	chromosome3R	960655309	1,256549203
5215065|F|0-19:G>A-19:G>A	NA	0	1,253335594
3365191|F|0-36:A>G-36:A>G	chromosome3R	897989605	1,253162172
3908381|F|0-7:G>A-7:G>A	chromosome0R	287056363	1,250488082
3584057|F|0-26:G>C-26:G>C	chromosome7R	4136760	1,249184006
5504237|F|0-14:G>T-14:G>T	NA	0	1,247856751
16404758|F|0-65:T>G-65:T>G	NA	0	1,247665855
3596582|F|0-8:A>G-8:A>G	chromosome3R	776662881	1,245813663
3343807|F|0-29:C>G-29:C>G	chromosome3R	15296379	1,244369819
3596879|F|0-56:A>C-56:A>C	chromosome1R	54861567	1,244342393
3742015|F|0-25:T>G-25:T>G	chromosome3R	704112694	1,242458383
3909365|F|0-45:G>A-45:G>A	chromosome1R	172288585	1,234381445
75511085|F|0-32:C>G-32:C>G	chromosome5R	799097496	1,230647549
5224488|F|0-10:C>T-10:C>T	chromosome1R	427889570	1,229376715
3746186|F|0-8:C>A-8:C>A	chromosome5R	510293420	1,228323327
3742136|F|0-48:G>C-48:G>C	chromosome5R	510730060	1,228323327
5503666|F|0-7:C>G-7:C>G	NA	0	1,228323327
3362400|F|0-48:C>T-48:C>T	chromosome7R	780775669	1,225629995
3363225|F|0-62:A>G-62:A>G	chromosome1R	587445982	1,222132135
3576563|F|0-35:G>A-35:G>A	chromosome5R	771584160	1,214188401
3742545|F|0-57:T>C-57:T>C	chromosome5R	365459258	1,213727219
3364548|F|0-53:A>G-53:A>G	chromosome2R	159721068	1,212751111
5045953|F|0-18:A>T-18:A>T	NA	0	1,209046917
3362722|F|0-55:C>T-55:C>T	chromosome4R	163122749	1,208646848
37704887|F|0-47:G>C-47:G>C	chromosome2R	794544525	1,207285872
3359821|F|0-30:G>T-30:G>T	chromosome5R	748767419	1,207246698
3356684|F|0-47:C>G-47:C>G	chromosome5R	813577356	1,202443932
3595869|F|0-65:C>T-65:C>T	chromosome7R	123570566	1,199174391
3357468|F|0-56:C>G-56:C>G	chromosome1R	163714849	1,194574519
7101433|F|0-15:G>A-15:G>A	NA	0	1,188632601
3898770|F|0-19:T>C-19:T>C	NA	0	1,188223516
28857052|F|0-39:T>C-39:T>C	chromosome6R	749023887	1,185601036
3597504|F|0-13:C>G-13:C>G	chromosome2R	888769235	1,183154287
4495898|F|0-8:G>A-8:G>A	NA	0	1,182520652
5503558|F|0-13:A>G-13:A>G	NA	0	1,182129158
5501617|F|0-27:G>A-27:G>A	chromosome6R	827606767	1,181561027
3895888|F|0-46:A>G-46:A>G	chromosome1R	499697123	1,180306613
3907942|F|0-33:C>T-33:C>T	chromosome2R	804546215	1,176982996
3363893|F|0-42:C>T-42:C>T	chromosome1R	496087995	1,17585925
5802621|F|0-28:A>G-28:A>G	chromosome5R	419115571	1,175668133
3892189|F|0-21:T>C-21:T>C	chromosome2R	698052332	1,174932512
3745107|F|0-44:T>C-44:T>C	chromosome1R	680137888	1,173717072
3351608|F|0-23:T>G-23:T>G	NA	0	1,17330658
3348235|F|0-56:C>G-56:C>G	chromosome5R	508231103	1,17210807
3345421|F|0-29:G>A-29:G>A	chromosome7R	320789782	1,171229577
3364183|F|0-11:A>G-11:A>G	chromosome1R	413758364	1,170132846
3362819|F|0-48:T>A-48:T>A	chromosome1R	573632796	1,169592337
5137617|F|0-20:A>G-20:A>G	chromosome7R	803298824	1,167994169
3343896|F|0-65:A>T-65:A>T	NA	0	1,16684263
3745204|F|0-67:A>G-67:A>G	chromosome7R	731949982	1,165279329
3745846|F|0-40:G>C-40:G>C	chromosome1R	484190521	1,165087572
3580032|F|0-32:A>C-32:A>C	chromosome7R	55122961	1,163624602
3595858|F|0-22:G>C-22:G>C	chromosome3R	703051405	1,162573273
7415663|F|0-19:C>G-19:C>G	NA	0	1,161622336
4489120|F|0-15:T>C-15:T>C	NA	0	1,161564222
3364083|F|0-62:A>G-62:A>G	chromosome6R	761598277	1,155583987
3363993|F|0-37:C>T-37:C>T	chromosome7R	37201749	1,154942895
16520991|F|0-14:T>A-14:T>A	NA	0	1,153850529
3360201|F|0-17:C>T-17:C>T	chromosome5R	806991017	1,15286578
3749507|F|0-20:C>T-20:C>T	chromosome7R	36486538	1,152503623
3594874|F|0-27:C>T-27:C>T	chromosome1R	718427584	1,150787255
3348274|F|0-6:C>G-6:C>G	chromosome7R	194493279	1,15051568
3601559|F|0-56:C>G-56:C>G	chromosome5R	429996242	1,148622668
5207018|F|0-64:G>A-64:G>A	chromosome4R	280916861	1,147799016
5139158|F|0-54:G>T-54:G>T	chromosome4R	635625162	1,146160472
3348913|F|0-16:G>A-16:G>A	NA	0	1,145997327
5037910|F|0-11:C>G-11:C>G	chromosome4R	851727036	1,144322742
3746683|F|0-20:T>C-20:T>C	chromosome5R	846019708	1,141673051
3909706|F|0-27:C>T-27:C>T	chromosome2R	140924873	1,139293822
3365002|F|0-67:C>G-67:C>G	chromosome5R	511466908	1,136259268
3908237|F|0-68:G>T-68:G>T	chromosome3R	728501724	1,134464299
5046242|F|0-10:T>C-10:T>C	chromosome7R	802109563	1,130452458
3596862|F|0-34:A>T-34:A>T	NA	0	1,130325431
3351024|F|0-33:C>G-33:C>G	chromosome6R	700920782	1,130309368
3595910|F|0-8:T>C-8:T>C	chromosome6R	795832777	1,129353271
3363586|F|0-61:C>T-61:C>T	chromosome3R	863585037	1,129210671
3738121|F|0-14:C>G-14:C>G	chromosome2R	101734105	1,129032765
3590176|F|0-68:G>C-68:G>C	chromosome5R	501585578	1,12837836
3359180|F|0-31:G>C-31:G>C	chromosome1R	723960401	1,12444319
4485206|F|0-8:C>G-8:C>G	chromosome7R	192768880	1,124094499
3355004|F|0-25:G>C-25:G>C	chromosome1R	503821293	1,121497368
3895717|F|0-20:A>T-20:A>T	chromosome1R	56624017	1,115191879
3750569|F|0-11:A>G-11:A>G	chromosome4R	585491447	1,11474724
3365021|F|0-26:A>G-26:A>G	chromosome1R	438358361	1,113555449
3743622|F|0-32:G>C-32:G>C	chromosome1R	439419732	1,113555449
3343487|F|0-56:A>G-56:A>G	chromosome5R	807508603	1,113081276
3352089|F|0-17:C>G-17:C>G	chromosome5R	751394764	1,111938607
37705908|F|0-29:G>C-29:G>C	chromosome4R	806672691	1,111284581
3585143|F|0-41:C>T-41:C>T	chromosome2R	929208168	1,109817756
3584341|F|0-9:T>C-9:T>C	chromosome6R	63395399	1,108506924
3905945|F|0-63:T>G-63:T>G	chromosome0R	69193043	1,107559051
3577658|F|0-35:C>G-35:C>G	chromosome2R	885301638	1,104910494
3351602|F|0-23:C>G-23:C>G	chromosome7R	5324253	1,1047463
3354402|F|0-12:A>G-12:A>G	chromosome6R	772946925	1,104084622
3893275|F|0-10:G>C-10:G>C	chromosome2R	802827847	1,101812943
3909819|F|0-56:T>C-56:T>C	chromosome7R	757211030	1,10110897
3594947|F|0-36:G>C-36:G>C	chromosome3R	906090786	1,098793212
5210943|F|0-18:C>A-18:C>A	chromosome4R	582821767	1,098312957
3906942|F|0-37:C>T-37:C>T	chromosome1R	428515810	1,095708946
3749348|F|0-10:G>T-10:G>T	NA	0	1,093210205
3745418|F|0-20:T>C-20:T>C	chromosome2R	879223473	1,090943355
5207375|F|0-35:C>G-35:C>G	chromosome2R	133652686	1,089497784
5487819|F|0-18:G>T-18:G>T	chromosome6R	321802044	1,086866129
3744992|F|0-14:G>A-14:G>A	chromosome5R	688480784	1,083559573
3364787|F|0-27:C>T-27:C>T	chromosome6R	803412504	1,082143803
4488237|F|0-11:A>C-11:A>C	NA	0	1,081855504
5500450|F|0-5:A>G-5:A>G	NA	0	1,079834652
5503254|F|0-46:G>A-46:G>A	chromosome2R	172333703	1,077020723
3731502|F|0-65:C>G-65:C>G	chromosome1R	565128190	1,076458359
3364688|F|0-42:G>A-42:G>A	chromosome5R	69411068	1,074485865
3741004|F|0-13:A>G-13:A>G	chromosome1R	438517921	1,074221751
5501301|F|0-22:C>G-22:C>G	chromosome1R	136484486	1,073270191
5207494|F|0-29:A>G-29:A>G	chromosome0R	324017428	1,072167805
3592246|F|0-32:A>G-32:A>G	chromosome3R	956898733	1,072166055
5498848|F|0-16:A>T-16:A>T	chromosome6R	605011305	1,069258802
3354866|F|0-21:C>T-21:C>T	chromosome7R	42174531	1,069064072
3352408|F|0-28:T>A-28:T>A	chromosome3R	694449307	1,068481103
5217016|F|0-67:T>C-67:T>C	chromosome2R	670482237	1,068368257
3909227|F|0-11:G>A-11:G>A	chromosome7R	20005152	1,068191964
3596006|F|0-40:A>G-40:A>G	chromosome4R	108890644	1,067962147
28856976|F|0-59:G>C-59:G>C	chromosome6R	857405631	1,066279009
70187453|F|0-41:C>T-41:C>T	NA	0	1,065421901
4492307|F|0-56:A>G-56:A>G	chromosome1R	43396220	1,065325965
3595328|F|0-20:G>C-20:G>C	chromosome4R	587804800	1,064726181
3578375|F|0-7:T>G-7:T>G	chromosome1R	676179057	1,061650896
3742521|F|0-9:A>G-9:A>G	chromosome6R	790872666	1,060823385
5503746|F|0-17:A>G-17:A>G	NA	0	1,059859704
3597063|F|0-51:A>G-51:A>G	NA	0	1,059581281
7103479|F|0-36:T>C-36:T>C	chromosome6R	635702430	1,05934834
3351666|F|0-10:T>A-10:T>A	chromosome3R	102031303	1,059195293
3907259|F|0-52:G>A-52:G>A	chromosome6R	741462719	1,058430201
5221689|F|0-16:G>A-16:G>A	NA	0	1,058176011
3595600|F|0-33:C>T-33:C>T	chromosome3R	762776649	1,057625453
5504780|F|0-29:A>T-29:A>T	chromosome1R	701738870	1,057168228
3359352|F|0-34:G>A-34:G>A	chromosome6R	821807949	1,056543434
7415407|F|0-7:C>T-7:C>T	NA	0	1,054753184
3593780|F|0-20:C>A-20:C>A	chromosome4R	582715978	1,054666199
3596609|F|0-26:G>C-26:G>C	NA	0	1,054185159
3363406|F|0-27:T>C-27:T>C	chromosome4R	678502302	1,052879922
3891521|F|0-24:T>C-24:T>C	NA	0	1,052108944
3741421|F|0-43:G>C-43:G>C	chromosome7R	45971905	1,051955318
7087171|F|0-17:A>C-17:A>C	chromosome4R	588561629	1,049689905
3364493|F|0-37:T>C-37:T>C	chromosome7R	196511170	1,049412292
3747855|F|0-20:T>G-20:T>G	chromosome2R	868245276	1,04909508
3342366|F|0-38:T>C-38:T>C	chromosome0R	131251523	1,048369024
3736829|F|0-54:G>C-54:G>C	chromosome6R	82623781	1,047745159
3745694|F|0-59:A>C-59:A>C	chromosome2R	900773612	1,047661448
3344181|F|0-22:A>G-22:A>G	chromosome5R	873940751	1,045145675
3575993|F|0-50:C>T-50:C>T	NA	0	1,045129232
3597539|F|0-46:C>G-46:C>G	chromosome2R	857948690	1,043408868
41118407|F|0-6:T>A-6:T>A	chromosome3R	19205443	1,040409987
4498950|F|0-13:A>G-13:A>G	chromosome1R	675077742	1,040124127
3362599|F|0-55:A>G-55:A>G	chromosome0R	69198450	1,039763574
3363723|F|0-32:A>T-32:A>T	chromosome4R	589719396	1,039512611
3582080|F|0-56:A>G-56:A>G	chromosome2R	81719309	1,03916709
3596838|F|0-10:A>C-10:A>C	chromosome7R	163079468	1,038016375
7063288|F|0-8:G>T-8:G>T	chromosome6R	723331013	1,037155055
5789167|F|0-30:T>G-30:T>G	chromosome0R	215241953	1,036782735
3363961|F|0-68:C>G-68:C>G	chromosome1R	497046579	1,036519755
3596042|F|0-19:C>T-19:C>T	chromosome3R	724458890	1,036108943
5210535|F|0-66:T>C-66:T>C	chromosome1R	53241837	1,035855885
3581102|F|0-68:A>C-68:A>C	chromosome7R	567445005	1,034568469
5498640|F|0-5:T>G-5:T>G	chromosome1R	372916945	1,032876952
3360601|F|0-13:C>T-13:C>T	chromosome2R	128856165	1,03262008
3602921|F|0-32:C>T-32:C>T	chromosome5R	510293476	1,032484727
3590866|F|0-16:A>G-16:A>G	chromosome6R	720148501	1,029662472
3365334|F|0-16:G>A-16:G>A	chromosome5R	462611772	1,028962711
3597324|F|0-8:G>C-8:G>C	chromosome4R	661715789	1,028630032
3595720|F|0-17:A>G-17:A>G	chromosome6R	56772929	1,028424557
3346331|F|0-7:G>C-7:G>C	chromosome1R	688069203	1,028018211
5226097|F|0-20:A>G-20:A>G	chromosome7R	137405411	1,027511403
5498301|F|0-40:G>A-40:G>A	chromosome3R	679428186	1,025521228
70187670|F|0-25:T>G-25:T>G	NA	0	1,025158652
4490055|F|0-38:A>G-38:A>G	chromosome7R	163065191	1,021702891
3344066|F|0-6:A>G-6:A>G	chromosome5R	458583916	1,020967261
7414658|F|0-15:T>C-15:T>C	NA	0	1,020730287
3349999|F|0-45:A>C-45:A>C	chromosome1R	649740001	1,020432759
3746126|F|0-26:G>A-26:G>A	NA	0	1,019152758
3744932|F|0-13:C>A-13:C>A	chromosome1R	562766137	1,018560468
3597068|F|0-11:A>T-11:A>T	chromosome1R	446210124	1,016845715
6211349|F|0-14:T>C-14:T>C	NA	0	1,016726089
3363790|F|0-66:A>G-66:A>G	chromosome6R	761314303	1,016056666
3595809|F|0-25:T>C-25:T>C	chromosome5R	430634124	1,014191477
5503583|F|0-7:C>A-7:C>A	NA	0	1,009635179
3578752|F|0-20:G>A-20:G>A	chromosome1R	47323613	1,008810422
5224657|F|0-19:G>T-19:G>T	chromosome7R	5303257	1,007925864
3362478|F|0-21:G>C-21:G>C	chromosome5R	38561852	1,007853442
3364897|F|0-50:T>C-50:T>C	chromosome7R	465012543	1,006593657
3347467|F|0-41:C>G-41:C>G	chromosome3R	694461648	1,005372712
3733729|F|0-65:T>G-65:T>G	chromosome5R	508665729	1,003796552
3601328|F|0-9:A>G-9:A>G	chromosome2R	102752792	1,003679575
5802101|F|0-8:C>G-8:C>G	NA	0	1,003372401
5225597|F|0-40:C>G-40:C>G	chromosome7R	748326163	1,003313835
5221849|F|0-22:T>G-22:T>G	NA	0	1,002617091
4489380|F|0-36:G>T-36:G>T	chromosome5R	803553501	1,000255692
3343876|F|0-19:A>T-19:A>T	chromosome6R	718217743	0,998955683
3341842|F|0-7:T>C-7:T>C	NA	0	0,998801922
5503648|F|0-10:C>A-10:C>A	chromosome7R	745643270	0,998391495
7091087|F|0-44:C>G-44:C>G	chromosome6R	809486116	0,99766626
3352269|F|0-40:T>G-40:T>G	chromosome3R	923470218	0,996872738
12323193|F|0-29:C>G-29:C>G	chromosome1R	680638291	0,996713898
7091185|F|0-26:C>A-26:C>A	chromosome5R	48966652	0,996129055
3744503|F|0-38:C>G-38:C>G	chromosome5R	794925253	0,994841301
3906044|F|0-37:C>T-37:C>T	chromosome5R	43226410	0,994242455
3598569|F|0-5:C>T-5:C>T	NA	0	0,99101286
5207986|F|0-23:G>T-23:G>T	chromosome6R	714882388	0,990487294
5228048|F|0-14:A>T-14:A>T	NA	0	0,987882676
3595467|F|0-39:G>A-39:G>A	chromosome5R	610311318	0,987795112
5224426|F|0-56:G>C-56:G>C	chromosome4R	25398232	0,987663221
4493124|F|0-23:C>G-23:C>G	NA	0	0,987582822
5214194|F|0-68:C>G-68:C>G	chromosome5R	735913980	0,987346096
3363054|F|0-20:T>G-20:T>G	chromosome7R	44002061	0,984209505
4103190|F|0-35:G>A-35:G>A	chromosome7R	44865221	0,984059209
3362330|F|0-58:T>C-58:T>C	chromosome7R	281179541	0,98314981
4490864|F|0-17:G>C-17:G>C	NA	0	0,982423414
5500020|F|0-10:T>C-10:T>C	chromosome7R	112313155	0,981867551
3363280|F|0-34:C>T-34:C>T	chromosome3R	858886011	0,981388945
3363511|F|0-51:T>C-51:T>C	chromosome5R	813565591	0,981177009
3579570|F|0-38:G>A-38:G>A	NA	0	0,980291958
3597039|F|0-9:C>T-9:C>T	chromosome4R	588561563	0,979743141
3363118|F|0-5:G>A-5:G>A	NA	0	0,978989952
3746055|F|0-13:G>C-13:G>C	chromosome0R	360035206	0,97793006
3362935|F|0-28:T>C-28:T>C	chromosome1R	504533337	0,977873527
3584579|F|0-67:G>A-67:G>A	chromosome6R	761961612	0,977155589
16524718|F|0-14:C>G-14:C>G	NA	0	0,976914779
5220496|F|0-13:T>C-13:T>C	chromosome2R	104192438	0,976425477
3740564|F|0-21:C>T-21:C>T	chromosome5R	511176031	0,97281682
39741901|F|0-23:G>A-23:G>A	chromosome5R	821320018	0,972439522
3885112|F|0-9:T>C-9:T>C	chromosome7R	803297477	0,971447115
7094161|F|0-11:T>C-11:T>C	NA	0	0,969616543
6211314|F|0-7:C>T-7:C>T	NA	0	0,969519902
42249782|F|0-5:C>T-5:C>T	NA	0	0,967218633
5225742|F|0-10:T>C-10:T>C	NA	0	0,966816319
5796401|F|0-62:G>T-62:G>T	chromosome2R	781643472	0,966202989
3746130|F|0-6:A>G-6:A>G	chromosome2R	848733221	0,966166767
3363296|F|0-57:T>A-57:T>A	chromosome3R	695448336	0,965931842
3907968|F|0-67:C>T-67:C>T	chromosome1R	261278845	0,964548304
3363287|F|0-22:T>C-22:T>C	chromosome4R	735107476	0,964178096
5796089|F|0-46:C>T-46:C>T	chromosome7R	559553276	0,963943776
3363550|F|0-11:A>G-11:A>G	chromosome3R	763351560	0,963489548
3586113|F|0-9:C>T-9:C>T	chromosome7R	804904240	0,963191206
3600520|F|0-41:C>T-41:C>T	chromosome7R	615722252	0,961140559
3735686|F|0-11:G>A-11:G>A	chromosome7R	450842724	0,960955698
3744510|F|0-64:C>A-64:C>A	chromosome2R	665521410	0,959280302
6211860|F|0-24:G>C-24:G>C	chromosome4R	370170236	0,958242977
3360141|F|0-8:C>T-8:C>T	chromosome1R	675427993	0,956745849
3576992|F|0-25:A>G-25:A>G	chromosome1R	45616609	0,955598381
3363421|F|0-58:T>C-58:T>C	chromosome7R	180242264	0,955489774
3594687|F|0-33:G>A-33:G>A	chromosome6R	700925254	0,954706597
3736225|F|0-51:T>C-51:T>C	chromosome2R	897745179	0,953288686
3364062|F|0-32:G>C-32:G>C	chromosome4R	586047384	0,952757548
3363991|F|0-16:G>A-16:G>A	chromosome5R	842350359	0,952568276
3741740|F|0-59:T>C-59:T>C	chromosome7R	842761309	0,952459387
3351236|F|0-43:C>T-43:C>T	NA	0	0,951872284
3581153|F|0-42:A>T-42:A>T	chromosome5R	457299418	0,950220777
41118336|F|0-13:T>C-13:T>C	chromosome1R	496023097	0,948814135
3352689|F|0-17:C>T-17:C>T	chromosome1R	40269070	0,946089753
3577772|F|0-52:C>T-52:C>T	chromosome7R	849730242	0,946088701
4486324|F|0-5:A>G-5:A>G	NA	0	0,94592198
7091285|F|0-26:T>C-26:T>C	chromosome3R	79039260	0,945789449
3579053|F|0-34:C>T-34:C>T	chromosome1R	565128044	0,943957521
3349272|F|0-63:T>C-63:T>C	chromosome3R	865396239	0,943389472
3356048|F|0-48:G>A-48:G>A	NA	0	0,941628269
3595615|F|0-13:C>T-13:C>T	chromosome6R	788920883	0,941624565
3363701|F|0-34:T>C-34:T>C	chromosome4R	853424100	0,941408691
7414264|F|0-19:G>C-19:G>C	chromosome6R	465508202	0,941276846
5137735|F|0-46:C>G-46:C>G	chromosome3R	683903340	0,940248537
4499279|F|0-15:G>T-15:G>T	NA	0	0,940037735
5218768|F|0-19:T>A-19:T>A	chromosome4R	764999408	0,938327032
3364259|F|0-21:T>C-21:T>C	chromosome1R	426928665	0,938255996
5040570|F|0-5:C>G-5:C>G	chromosome1R	444489535	0,937105508
5211216|F|0-22:C>T-22:C>T	NA	0	0,936085345
3595763|F|0-28:C>G-28:C>G	chromosome4R	661716620	0,935844138
3350495|F|0-8:C>A-8:C>A	NA	0	0,935721276
5225819|F|0-68:T>C-68:T>C	chromosome5R	746090655	0,934335609
5210831|F|0-25:A>G-25:A>G	chromosome1R	565260926	0,933780112
3742424|F|0-21:C>A-21:C>A	chromosome0R	16835940	0,933309626
3356500|F|0-37:G>A-37:G>A	chromosome5R	25133332	0,932569062
3357462|F|0-35:G>T-35:G>T	chromosome5R	809999634	0,932324176
5203145|F|0-9:A>G-9:A>G	NA	0	0,931790127
3348229|F|0-36:C>A-36:C>A	chromosome2R	13738351	0,931773985
3343424|F|0-16:T>C-16:T>C	chromosome3R	33229883	0,929576428
3908131|F|0-19:C>T-19:C>T	chromosome4R	588026139	0,929308966
3361383|F|0-50:G>C-50:G>C	NA	0	0,928708886
3908014|F|0-34:G>C-34:G>C	chromosome5R	843983446	0,928341381
3599416|F|0-18:A>C-18:A>C	chromosome6R	17607581	0,927481387
3908967|F|0-22:T>G-22:T>G	chromosome7R	277468929	0,925950413
3744966|F|0-46:T>G-46:T>G	chromosome7R	4017533	0,925753904
3584858|F|0-65:A>C-65:A>C	chromosome4R	595903704	0,924817027
3596610|F|0-23:G>A-23:G>A	chromosome1R	566802671	0,924759382
3363021|F|0-29:C>T-29:C>T	chromosome6R	788313110	0,924550997
3350370|F|0-42:A>C-42:A>C	chromosome6R	25805560	0,921057534
3741129|F|0-30:A>G-30:A>G	chromosome4R	864734390	0,919824142
3745447|F|0-13:G>C-13:G>C	chromosome1R	573006102	0,919297546
7069971|F|0-23:G>A-23:G>A	NA	0	0,919204438
3744024|F|0-19:A>G-19:A>G	NA	0	0,917913159
3596314|F|0-48:G>A-48:G>A	chromosome0R	72248399	0,917269175
5504461|F|0-19:C>T-19:C>T	chromosome7R	841216308	0,917045629
3362637|F|0-13:A>G-13:A>G	chromosome4R	483561072	0,91661049
5214834|F|0-10:C>G-10:C>G	chromosome4R	587805077	0,916507641
75511541|F|0-53:G>C-53:G>C	chromosome5R	43410004	0,916335036
5501109|F|0-14:G>C-14:G>C	chromosome1R	709288530	0,915422794
3363233|F|0-17:C>T-17:C>T	chromosome1R	314449438	0,915277881
3746703|F|0-45:G>A-45:G>A	chromosome1R	567828631	0,914765152
3596184|F|0-21:T>C-21:T>C	chromosome1R	467424045	0,914344681
3887806|F|0-48:G>A-48:G>A	chromosome7R	803293749	0,914306888
3580769|F|0-23:G>A-23:G>A	chromosome2R	888513888	0,914140285
3742208|F|0-6:T>C-6:T>C	NA	0	0,913929341
5203790|F|0-8:T>C-8:T>C	NA	0	0,912887269
3363950|F|0-12:A>G-12:A>G	chromosome3R	679938230	0,912231733
4498187|F|0-31:G>C-31:G>C	chromosome7R	10993380	0,911191609
3362418|F|0-29:C>T-29:C>T	chromosome2R	844769114	0,910826488
3359049|F|0-34:C>A-34:C>A	chromosome7R	747840685	0,910287203
5212672|F|0-10:C>G-10:C>G	NA	0	0,910233187
3741018|F|0-10:T>C-10:T>C	chromosome5R	605643366	0,910001113
3349137|F|0-17:A>G-17:A>G	NA	0	0,90907014
3744635|F|0-53:C>G-53:C>G	chromosome6R	529985717	0,907919174
5804789|F|0-18:T>C-18:T>C	chromosome5R	447133742	0,907030757
3592302|F|0-67:C>T-67:C>T	chromosome1R	568613396	0,906519937
7468494|F|0-32:G>C-32:G>C	NA	0	0,905343791
3730168|F|0-56:G>T-56:G>T	chromosome1R	674700825	0,903054982
5210071|F|0-56:T>G-56:T>G	chromosome1R	54089344	0,902897582
3885754|F|0-34:C>T-34:C>T	chromosome5R	95337955	0,902114375
3363757|F|0-38:A>C-38:A>C	chromosome6R	827559047	0,90137516
4487982|F|0-41:C>G-41:C>G	chromosome5R	44519847	0,89995255
3601645|F|0-49:G>C-49:G>C	chromosome6R	792989205	0,899899852
3601328|F|0-34:C>T-34:C>T	chromosome2R	102752792	0,899876387
3743797|F|0-54:A>G-54:A>G	chromosome2R	895806066	0,899481324
5503555|F|0-26:A>G-26:A>G	chromosome7R	878987278	0,89907166
3363063|F|0-63:C>T-63:C>T	chromosome7R	242012322	0,897755292
3583920|F|0-25:C>G-25:C>G	chromosome7R	57345998	0,897051723
3362082|F|0-57:C>G-57:C>G	chromosome3R	85798312	0,896982901
5201706|F|0-64:C>G-64:C>G	NA	0	0,894926222
75511267|F|0-64:A>C-64:A>C	chromosome1R	602710112	0,894232399
3342581|F|0-9:A>G-9:A>G	chromosome5R	442477884	0,892657388
3365067|F|0-59:C>T-59:C>T	chromosome4R	122272825	0,89253974
3346079|F|0-28:A>C-28:A>C	chromosome5R	47100818	0,892226355
3729816|F|0-10:T>G-10:T>G	chromosome3R	678228448	0,890262499
3599378|F|0-8:A>C-8:A>C	NA	0	0,88932343
3740360|F|0-33:A>C-33:A>C	chromosome6R	727070034	0,888038634
3594835|F|0-7:C>G-7:C>G	chromosome3R	96307258	0,887494108
3907027|F|0-40:C>T-40:C>T	chromosome1R	503836866	0,886678643
5501295|F|0-18:G>T-18:G>T	chromosome2R	888769301	0,88664467
3348013|F|0-18:C>T-18:C>T	chromosome6R	68315295	0,886591528
5041802|F|0-23:G>T-23:G>T	NA	0	0,886055737
3745930|F|0-23:A>G-23:A>G	chromosome7R	854054096	0,885496589
3364541|F|0-42:T>G-42:T>G	chromosome4R	118074590	0,885018694
5501210|F|0-18:G>C-18:G>C	NA	0	0,884875432
3908504|F|0-38:G>C-38:G>C	chromosome1R	450996435	0,884795608
28857742|F|0-11:G>A-11:G>A	chromosome1R	56072268	0,884231404
3731038|F|0-52:G>T-52:G>T	NA	0	0,883990227
3589403|F|0-68:G>A-68:G>A	chromosome7R	207782303	0,883962614
5213142|F|0-19:T>A-19:T>A	chromosome2R	19186878	0,88390619
5218465|F|0-8:C>G-8:C>G	NA	0	0,883882145
3749609|F|0-8:C>G-8:C>G	chromosome4R	811602629	0,883847757
3887007|F|0-51:T>A-51:T>A	chromosome6R	524666916	0,883523585
7413731|F|0-37:G>C-37:G>C	chromosome5R	874694215	0,883322917
3581231|F|0-14:C>T-14:C>T	chromosome7R	848870743	0,881843435
3582069|F|0-25:A>G-25:A>G	chromosome7R	190523928	0,881265067
3907547|F|0-8:G>C-8:G>C	chromosome7R	852164594	0,879863274
3350849|F|0-30:T>A-30:T>A	chromosome5R	416568513	0,879465622
3361972|F|0-20:C>G-20:C>G	chromosome5R	419949797	0,879465622
5206304|F|0-22:A>C-22:A>C	chromosome5R	399446183	0,878702436
7575815|F|0-65:G>C-65:G>C	chromosome7R	3758276	0,878689816
3596512|F|0-18:A>G-18:A>G	chromosome5R	780841524	0,878362096
7506316|F|0-10:C>G-10:C>G	NA	0	0,878157851
3596494|F|0-40:G>A-40:G>A	chromosome1R	427440209	0,876206243
7357943|F|0-8:C>G-8:C>G	NA	0	0,875084262
3361002|F|0-23:A>T-23:A>T	chromosome1R	613143934	0,87468457
5210189|F|0-7:C>G-7:C>G	chromosome3R	11155228	0,872692943
7415346|F|0-16:A>C-16:A>C	NA	0	0,871620438
59544351|F|0-7:T>G-7:T>G	chromosome4R	874957366	0,870939734
5789343|F|0-34:C>T-34:C>T	chromosome3R	788049359	0,868139334
3733484|F|0-5:G>C-5:G>C	chromosome3R	852592860	0,868048792
3364972|F|0-14:G>C-14:G>C	chromosome5R	433031380	0,867615202
3578392|F|0-22:C>A-22:C>A	chromosome5R	41754743	0,867570956
3364040|F|0-28:T>G-28:T>G	chromosome2R	753763787	0,866897184
4094234|F|0-32:T>C-32:T>C	chromosome6R	638033602	0,865474016
3580095|F|0-7:A>G-7:A>G	NA	0	0,865239035
5504975|F|0-11:A>C-11:A>C	NA	0	0,865097038
3578169|F|0-65:T>G-65:T>G	chromosome6R	672772913	0,864855557
3345090|F|0-33:T>C-33:T>C	NA	0	0,863967498
5500360|F|0-27:T>C-27:T>C	chromosome1R	25911422	0,859969759
3593721|F|0-19:C>G-19:C>G	NA	0	0,859376891
3365404|F|0-50:C>G-50:C>G	chromosome5R	688693537	0,859321363
3343883|F|0-6:G>T-6:G>T	NA	0	0,859047676
5498263|F|0-67:T>C-67:T>C	chromosome3R	82368500	0,857358538
3600865|F|0-46:T>G-46:T>G	chromosome1R	676404520	0,857154672
3584073|F|0-21:C>T-21:C>T	chromosome0R	292243081	0,856990581
5501419|F|0-32:C>G-32:C>G	chromosome0R	67612935	0,854769192
7414327|F|0-13:C>T-13:C>T	chromosome6R	827119966	0,854725169
3732391|F|0-51:A>G-51:A>G	chromosome0R	292243015	0,85425464
7105575|F|0-25:G>A-25:G>A	chromosome5R	46679504	0,853944098
75511190|F|0-32:G>T-32:G>T	chromosome3R	923414454	0,853811905
4485195|F|0-51:T>G-51:T>G	chromosome4R	666146656	0,853756516
3743106|F|0-20:C>G-20:C>G	chromosome6R	708558239	0,85287284
5504225|F|0-15:C>T-15:C>T	NA	0	0,852415197
5200409|F|0-56:T>C-56:T>C	chromosome1R	613738987	0,852072296
3895486|F|0-27:A>T-27:A>T	chromosome7R	544656864	0,851319122
3896631|F|0-15:A>G-15:A>G	NA	0	0,851105604
7091138|F|0-10:G>A-10:G>A	chromosome1R	449338704	0,851004445
3597696|F|0-35:C>G-35:C>G	chromosome3R	858457120	0,849825305
7415063|F|0-8:G>A-8:G>A	chromosome5R	438906847	0,849427329
37707024|F|0-66:A>T-66:A>T	chromosome4R	834372368	0,849224439
3732353|F|0-12:A>T-12:A>T	NA	0	0,848786303
5040235|F|0-13:G>C-13:G>C	NA	0	0,848644659
3350460|F|0-52:A>T-52:A>T	chromosome2R	10528694	0,848506431
3345548|F|0-28:C>T-28:C>T	chromosome1R	562204716	0,847992125
3349720|F|0-36:A>G-36:A>G	chromosome1R	562766729	0,847608275
3746947|F|0-5:C>G-5:C>G	chromosome6R	58762156	0,846778454
5038430|F|0-12:T>A-12:T>A	NA	0	0,846081227
3743907|F|0-5:A>C-5:A>C	chromosome6R	707145275	0,845481262
3906802|F|0-55:C>A-55:C>A	chromosome7R	771863317	0,845344861
3354604|F|0-53:C>T-53:C>T	chromosome3R	922126151	0,844714051
3364346|F|0-53:G>C-53:G>C	chromosome5R	501663753	0,844683905
3904039|F|0-37:G>A-37:G>A	chromosome1R	588130305	0,843861301
5211679|F|0-5:G>C-5:G>C	chromosome7R	864977730	0,843058203
7069118|F|0-15:T>C-15:T>C	chromosome5R	448785065	0,842754388
5504894|F|0-11:A>C-11:A>C	chromosome2R	585254560	0,842637471
3734446|F|0-14:G>C-14:G>C	chromosome3R	82983208	0,842422205
7106158|F|0-18:A>G-18:A>G	chromosome7R	341074632	0,842182995
3908148|F|0-30:C>T-30:C>T	chromosome7R	20086238	0,841972235
3362226|F|0-25:C>T-25:C>T	chromosome7R	800107108	0,841321984
3365280|F|0-47:T>C-47:T>C	chromosome3R	696478541	0,840794084
7091042|F|0-47:A>G-47:A>G	chromosome3R	96773071	0,840165776
3350533|F|0-17:T>C-17:T>C	NA	0	0,839976084
5206213|F|0-55:A>G-55:A>G	NA	0	0,839821613
41118305|F|0-10:T>C-10:T>C	chromosome4R	752562916	0,839768917
7088712|F|0-38:C>G-38:C>G	chromosome6R	145690671	0,83893918
5211156|F|0-52:T>C-52:T>C	chromosome4R	147779328	0,83889923
3593680|F|0-12:G>C-12:G>C	chromosome5R	844556258	0,838734196
5228435|F|0-34:C>T-34:C>T	chromosome7R	46923841	0,838679671
12699537|F|0-6:C>A-6:C>A	chromosome3R	812611785	0,837163102
3363548|F|0-62:G>T-62:G>T	chromosome6R	632154737	0,837123998
3353911|F|0-10:C>T-10:C>T	chromosome5R	745664533	0,836748099
7413781|F|0-17:A>G-17:A>G	NA	0	0,835882938
3580380|F|0-7:C>G-7:C>G	chromosome4R	689073454	0,835389324
3362246|F|0-8:C>T-8:C>T	chromosome7R	804821141	0,835330819
3596626|F|0-46:C>G-46:C>G	chromosome2R	888768626	0,834878019
3749708|F|0-42:G>A-42:G>A	chromosome3R	904334612	0,83468083
3745429|F|0-64:C>G-64:C>G	chromosome2R	113843672	0,834443759
3593388|F|0-31:T>C-31:T>C	chromosome5R	39241999	0,834367083
4093679|F|0-60:C>G-60:C>G	NA	0	0,832669045
3891599|F|0-20:C>T-20:C>T	NA	0	0,832393977
3357203|F|0-19:A>T-19:A>T	chromosome3R	918674093	0,832121325
3730852|F|0-13:G>T-13:G>T	chromosome7R	35391424	0,831778513
5045286|F|0-28:T>C-28:T>C	NA	0	0,831772898
3346163|F|0-24:A>C-24:A>C	NA	0	0,831199577
3742254|F|0-29:C>G-29:C>G	chromosome1R	675724422	0,829203289
3362199|F|0-28:C>G-28:C>G	chromosome3R	725055650	0,829020069
3364003|F|0-52:C>A-52:C>A	chromosome6R	647026632	0,828524236
3343240|F|0-60:G>A-60:G>A	chromosome1R	595976057	0,828505888
3364172|F|0-31:C>T-31:C>T	chromosome7R	797471016	0,827909479
7091647|F|0-23:G>C-23:G>C	NA	0	0,827477824
3595355|F|0-37:G>A-37:G>A	chromosome6R	482460000	0,827383872
3601460|F|0-10:A>G-10:A>G	chromosome7R	873310907	0,82725708
5502110|F|0-17:A>G-17:A>G	chromosome6R	645523781	0,827123213
3348901|F|0-45:A>G-45:A>G	chromosome7R	165650068	0,826534918
3364838|F|0-40:C>T-40:C>T	chromosome3R	67073113	0,826360537
5202740|F|0-22:T>G-22:T>G	chromosome6R	752144911	0,826160454
5224491|F|0-67:G>C-67:G>C	chromosome1R	592461177	0,825559658
3363364|F|0-48:G>T-48:G>T	chromosome6R	3392651	0,824575127
3748447|F|0-68:C>T-68:C>T	chromosome3R	888512224	0,824549012
5227167|F|0-17:G>A-17:G>A	chromosome5R	415913565	0,82433584
3588188|F|0-23:C>T-23:C>T	NA	0	0,824063103
3576731|F|0-35:T>A-35:T>A	chromosome6R	683472674	0,823846727
4487974|F|0-32:A>C-32:A>C	chromosome6R	702440751	0,823360241
28854868|F|0-52:G>C-52:G>C	NA	0	0,823247974
7105580|F|0-52:C>G-52:C>G	chromosome6R	868675562	0,823102525
7467540|F|0-60:C>G-60:C>G	chromosome3R	866828314	0,822250691
3907112|F|0-62:A>G-62:A>G	chromosome0R	399673954	0,821972044
3363434|F|0-59:T>C-59:T>C	chromosome7R	722364523	0,82179874
3744101|F|0-28:T>C-28:T>C	chromosome5R	659552788	0,819597946
3908961|F|0-35:C>G-35:C>G	chromosome6R	409912080	0,819368273
3731873|F|0-60:C>A-60:C>A	chromosome1R	543944265	0,818367926
3738589|F|0-24:T>C-24:T>C	NA	0	0,817609131
28856208|F|0-16:G>A-16:G>A	chromosome1R	377733164	0,817403745
5201319|F|0-17:G>A-17:G>A	chromosome1R	697829663	0,817020577
41118513|F|0-42:G>C-42:G>C	chromosome2R	73178356	0,815800802
3601446|F|0-23:C>G-23:C>G	chromosome7R	804816935	0,815657819
3598716|F|0-56:C>G-56:C>G	chromosome2R	820240529	0,815079755
3363363|F|0-65:C>T-65:C>T	chromosome6R	185314727	0,814576982
28857567|F|0-39:T>C-39:T>C	chromosome7R	722205942	0,814552138
70187469|F|0-23:A>G-23:A>G	NA	0	0,813890714
3748602|F|0-25:G>C-25:G>C	chromosome4R	544235549	0,812849828
5216192|F|0-16:G>C-16:G>C	chromosome4R	860915576	0,812506392
37705673|F|0-28:C>G-28:C>G	chromosome3R	21012696	0,812430458
3364663|F|0-13:A>G-13:A>G	chromosome6R	875378291	0,812238655
5225348|F|0-34:C>T-34:C>T	chromosome7R	182481261	0,812153448
3884863|F|0-44:G>C-44:G>C	chromosome5R	440986225	0,81143209
3582416|F|0-30:C>T-30:C>T	chromosome6R	683789592	0,811062432
7468179|F|0-54:C>G-54:C>G	chromosome1R	463113313	0,810141806
3730818|F|0-14:G>C-14:G>C	chromosome5R	508665876	0,809704
3600189|F|0-6:C>T-6:C>T	chromosome6R	788313169	0,809131549
5796928|F|0-20:A>C-20:A>C	chromosome5R	42309415	0,807199853
7106468|F|0-5:C>T-5:C>T	chromosome2R	898477607	0,806562003
3363824|F|0-25:C>T-25:C>T	chromosome6R	699149438	0,806034593
7468178|F|0-36:G>A-36:G>A	chromosome2R	624486168	0,805994133
3600372|F|0-34:A>C-34:A>C	chromosome1R	672367365	0,805067408
5213097|F|0-67:T>C-67:T>C	chromosome2R	19983018	0,804360458
3364037|F|0-52:T>C-52:T>C	chromosome4R	154507827	0,804087961
5214496|F|0-5:T>C-5:T>C	chromosome6R	3355316	0,802631186
3882473|F|0-5:T>C-5:T>C	chromosome3R	672532422	0,802324893
7093127|F|0-8:C>T-8:C>T	NA	0	0,802103075
5139158|F|0-9:C>G-9:C>G	chromosome4R	635625162	0,801755341
3351845|F|0-35:C>T-35:C>T	chromosome2R	68611554	0,80125186
5500213|F|0-14:A>G-14:A>G	chromosome6R	671541572	0,801007891
3363647|F|0-42:G>A-42:G>A	chromosome3R	846472491	0,80054281
3598716|F|0-59:C>T-59:C>T	chromosome2R	820048121	0,800115918
3735075|F|0-22:C>T-22:C>T	chromosome7R	893525284	0,799882529
3596064|F|0-60:G>T-60:G>T	chromosome3R	679326962	0,79905171
3357705|F|0-28:A>G-28:A>G	chromosome6R	420283545	0,79857709
3737041|F|0-6:T>G-6:T>G	NA	0	0,798504558
3601659|F|0-33:C>T-33:C>T	chromosome5R	44466779	0,79829412
3742329|F|0-5:T>C-5:T>C	chromosome7R	8207064	0,797326731
3364537|F|0-7:A>G-7:A>G	chromosome6R	532647122	0,79682898
3342983|F|0-7:C>T-7:C>T	chromosome5R	818911201	0,795708562
3364483|F|0-29:A>G-29:A>G	chromosome3R	722559523	0,795575476
3597421|F|0-15:A>G-15:A>G	chromosome5R	446822409	0,795359128
3587193|F|0-46:G>A-46:G>A	chromosome4R	40562202	0,795122085
3743360|F|0-27:G>A-27:G>A	chromosome3R	872333353	0,795057706
3362723|F|0-43:T>C-43:T>C	chromosome2R	821612128	0,794679409
3363795|F|0-40:A>C-40:A>C	chromosome3R	703564303	0,793885932
3906328|F|0-58:A>C-58:A>C	chromosome7R	598810688	0,793027652
3884013|F|0-9:T>A-9:T>A	chromosome5R	743926550	0,792140017
5504551|F|0-15:C>T-15:C>T	NA	0	0,792015819
3356806|F|0-35:C>A-35:C>A	chromosome7R	733007592	0,791192287
5045913|F|0-29:G>A-29:G>A	chromosome7R	863063976	0,79053018
3735701|F|0-45:G>A-45:G>A	chromosome1R	665083622	0,79020408
3586095|F|0-9:A>G-9:A>G	chromosome0R	523354959	0,790181039
3744922|F|0-48:A>G-48:A>G	chromosome3R	96184319	0,789758857
3345150|F|0-46:C>A-46:C>A	chromosome1R	562768244	0,789611548
3345150|F|0-66:T>A-66:T>A	chromosome1R	562768244	0,789611548
3596503|F|0-28:G>C-28:G>C	chromosome7R	838624498	0,789411021
3737253|F|0-7:T>G-7:T>G	NA	0	0,788885326
3595207|F|0-42:C>G-42:C>G	chromosome2R	819568034	0,788489483
7413128|F|0-65:C>A-65:C>A	chromosome7R	181153954	0,788487397
3733263|F|0-9:A>G-9:A>G	chromosome4R	670377440	0,788309496
5226961|F|0-17:C>T-17:C>T	chromosome2R	39503100	0,788226582
3737250|F|0-67:C>G-67:C>G	chromosome1R	678154080	0,787787629
3743232|F|0-49:A>T-49:A>T	chromosome6R	643020893	0,787750612
5497737|F|0-54:T>C-54:T>C	NA	0	0,787663707
3909182|F|0-51:G>A-51:G>A	chromosome2R	146706066	0,787496001
5211216|F|0-19:T>C-19:T>C	NA	0	0,787449339
3595699|F|0-44:G>A-44:G>A	chromosome4R	811938951	0,787074995
5504320|F|0-31:A>G-31:A>G	chromosome1R	559716907	0,786910936
3738962|F|0-10:A>G-10:A>G	chromosome4R	789165751	0,786826768
3597635|F|0-8:T>C-8:T>C	chromosome3R	686722963	0,786821705
4485025|F|0-12:G>A-12:G>A	NA	0	0,785937367
3729825|F|0-62:T>C-62:T>C	chromosome3R	681693198	0,785383777
7094522|F|0-17:T>C-17:T>C	chromosome1R	702491033	0,785207522
5137999|F|0-60:T>C-60:T>C	chromosome7R	718943804	0,784612503
7091000|F|0-59:A>G-59:A>G	chromosome7R	854668386	0,784397724
5501482|F|0-19:G>C-19:G>C	chromosome1R	427890179	0,783861213
5223995|F|0-24:G>A-24:G>A	NA	0	0,783861213
3603204|F|0-15:T>C-15:T>C	chromosome1R	404768306	0,783832452
7466516|F|0-35:A>G-35:A>G	chromosome5R	784195749	0,783761516
7413389|F|0-28:G>A-28:G>A	chromosome7R	68669056	0,78345852
3364151|F|0-56:A>G-56:A>G	chromosome5R	498978181	0,782627899
5044344|F|0-17:C>G-17:C>G	chromosome4R	677376187	0,781774168
3744896|F|0-55:C>A-55:C>A	chromosome2R	130025783	0,781522503
5796020|F|0-23:T>G-23:T>G	chromosome4R	502998394	0,781207846
3599081|F|0-21:A>G-21:A>G	chromosome1R	5234139	0,780564202
3744345|F|0-41:C>T-41:C>T	chromosome3R	683108515	0,780132632
3349802|F|0-34:A>T-34:A>T	chromosome3R	17933533	0,780022467
3353278|F|0-49:C>G-49:C>G	chromosome4R	749914269	0,779512716
3743863|F|0-52:C>T-52:C>T	chromosome2R	85553376	0,779446105
7063733|F|0-5:C>T-5:C>T	NA	0	0,779385102
3364093|F|0-57:A>C-57:A>C	chromosome6R	19808347	0,778468555
3732648|F|0-43:A>G-43:A>G	NA	0	0,778387901
3363472|F|0-28:C>T-28:C>T	chromosome1R	584195954	0,778353245
7468501|F|0-11:A>G-11:A>G	chromosome2R	94942425	0,777460879
57158891|F|0-17:A>T-17:A>T	chromosome6R	790875425	0,777078206
3365325|F|0-14:G>T-14:G>T	chromosome6R	821820454	0,776800946
3595352|F|0-41:C>G-41:C>G	chromosome1R	55277663	0,77668724
16521497|F|0-10:C>G-10:C>G	NA	0	0,776647217
3596484|F|0-7:G>A-7:G>A	NA	0	0,776302834
5215848|F|0-16:G>A-16:G>A	chromosome1R	29174161	0,775209001
5503734|F|0-8:C>G-8:C>G	NA	0	0,775002726
3584595|F|0-43:A>G-43:A>G	NA	0	0,77480291
3342785|F|0-61:G>A-61:G>A	chromosome1R	55204150	0,774001974
3364446|F|0-50:A>G-50:A>G	chromosome2R	900416962	0,772867538
37706750|F|0-19:G>C-19:G>C	chromosome3R	810458184	0,77280629
4498523|F|0-14:C>A-14:C>A	NA	0	0,772689331
3587005|F|0-40:C>G-40:C>G	NA	0	0,77185041
3597738|F|0-66:C>A-66:C>A	chromosome0R	421034922	0,77184029
3361697|F|0-22:G>C-22:G>C	NA	0	0,770421032
3745792|F|0-21:G>A-21:G>A	chromosome7R	124927979	0,769772444
5221930|F|0-60:T>C-60:T>C	chromosome4R	872825649	0,76877291
3362470|F|0-38:T>C-38:T>C	chromosome3R	855900155	0,768164092
3742455|F|0-56:C>T-56:C>T	chromosome1R	705938144	0,767943647
3729871|F|0-26:A>T-26:A>T	NA	0	0,76742218
5223492|F|0-20:G>A-20:G>A	NA	0	0,767287092
3364702|F|0-62:C>T-62:C>T	chromosome6R	668516018	0,765805382
3363686|F|0-49:G>C-49:G>C	chromosome6R	683390503	0,765475442
3363118|F|0-28:C>T-28:C>T	NA	0	0,76400383
38789466|F|0-67:T>G-67:T>G	chromosome2R	877784187	0,762670285
3362324|F|0-46:G>C-46:G>C	chromosome1R	693482433	0,761806249
7105702|F|0-67:C>A-67:C>A	chromosome7R	162774058	0,761755125
4491261|F|0-11:T>A-11:T>A	chromosome5R	553060821	0,7609055
3744984|F|0-51:A>G-51:A>G	chromosome4R	861077711	0,76012226
5223632|F|0-23:G>T-23:G>T	NA	0	0,759983014
7103885|F|0-31:A>G-31:A>G	chromosome4R	612266680	0,759905314
5220128|F|0-10:C>A-10:C>A	NA	0	0,759750864
5205853|F|0-13:G>A-13:G>A	chromosome7R	807787653	0,7597236
28855515|F|0-13:T>C-13:T>C	chromosome5R	874689858	0,759287772
3363622|F|0-18:A>G-18:A>G	chromosome0R	414223317	0,759240101
3596861|F|0-59:T>C-59:T>C	chromosome5R	39019460	0,758823753
5206213|F|0-20:A>G-20:A>G	NA	0	0,758715115
3363562|F|0-41:A>G-41:A>G	chromosome7R	884710112	0,758270141
3587155|F|0-14:A>C-14:A>C	chromosome6R	875378434	0,758248963
5801991|F|0-41:T>G-41:T>G	chromosome1R	440557172	0,758024675
3888620|F|0-13:T>C-13:T>C	chromosome2R	145009403	0,757977192
5804174|F|0-11:G>C-11:G>C	NA	0	0,757790463
3365010|F|0-33:C>G-33:C>G	chromosome3R	906967825	0,757182488
3599224|F|0-32:A>T-32:A>T	NA	0	0,756198617
3887659|F|0-16:G>T-16:G>T	chromosome5R	39698869	0,755625193
3363259|F|0-63:G>T-63:G>T	chromosome2R	19228975	0,755503199
3353340|F|0-44:G>C-44:G>C	chromosome1R	592488806	0,755366549
3909536|F|0-15:C>T-15:C>T	chromosome2R	629566400	0,755280936
5222916|F|0-66:C>A-66:C>A	chromosome1R	459562415	0,754954482
3584501|F|0-62:G>C-62:G>C	chromosome2R	100636842	0,754821972
3347277|F|0-13:A>T-13:A>T	chromosome6R	883999799	0,754163608
5498142|F|0-67:C>T-67:C>T	chromosome7R	76123842	0,754031978
5221742|F|0-16:G>C-16:G>C	NA	0	0,753278201
3363971|F|0-32:C>G-32:C>G	chromosome7R	451157185	0,752983749
3363463|F|0-9:T>C-9:T>C	chromosome5R	529585266	0,752172845
3597651|F|0-47:G>C-47:G>C	chromosome6R	762590590	0,751357769
3598307|F|0-10:T>C-10:T>C	chromosome3R	690064069	0,75105068
3363142|F|0-34:A>G-34:A>G	chromosome5R	360990024	0,750413143
3344017|F|0-31:T>C-31:T>C	chromosome7R	879700687	0,750319379
5199999|F|0-18:T>C-18:T>C	chromosome5R	688285487	0,749450651
3601438|F|0-46:G>C-46:G>C	chromosome3R	95596434	0,749150592
3908689|F|0-62:G>C-62:G>C	chromosome5R	781933565	0,749030561
5788719|F|0-52:A>C-52:A>C	chromosome5R	498978247	0,749028835
3361991|F|0-10:T>C-10:T>C	chromosome1R	589811707	0,74863264
7104147|F|0-29:C>T-29:C>T	chromosome4R	509385798	0,748598224
3885175|F|0-25:C>G-25:C>G	chromosome6R	673004834	0,74825194
3744202|F|0-40:T>C-40:T>C	NA	0	0,747502733
3910061|F|0-13:G>A-13:G>A	chromosome3R	102446522	0,747216585
3360170|F|0-9:T>C-9:T>C	chromosome7R	889398200	0,746438909
3596090|F|0-40:A>C-40:A>C	chromosome6R	524637594	0,746063652
5202512|F|0-23:T>C-23:T>C	chromosome5R	822029320	0,745976359
3584984|F|0-6:A>G-6:A>G	NA	0	0,745589034
5202608|F|0-33:T>C-33:T>C	chromosome7R	44005710	0,745253324
4485698|F|0-21:T>A-21:T>A	NA	0	0,744534461
3888282|F|0-6:G>A-6:G>A	chromosome2R	819868403	0,744273262
5224391|F|0-29:T>C-29:T>C	chromosome5R	833950950	0,744038219
3364891|F|0-13:G>C-13:G>C	chromosome3R	777544903	0,743780371
3729915|F|0-37:T>A-37:T>A	chromosome5R	269459750	0,743467886
3364523|F|0-14:A>G-14:A>G	chromosome6R	683789995	0,742239714
7466159|F|0-14:A>C-14:A>C	chromosome5R	776204185	0,742228469
5046710|F|0-41:C>T-41:C>T	chromosome1R	416863491	0,741988847
3904103|F|0-6:G>A-6:G>A	chromosome2R	800106817	0,741916457
3745009|F|0-65:C>G-65:C>G	chromosome7R	45292180	0,741648966
4491769|F|0-48:G>A-48:G>A	chromosome1R	503835511	0,741276311
3581403|F|0-64:G>A-64:G>A	chromosome7R	68659254	0,741134441
3365275|F|0-23:A>G-23:A>G	NA	0	0,741023605
5216565|F|0-7:A>G-7:A>G	chromosome6R	672267758	0,740754091
3587835|F|0-16:C>T-16:C>T	chromosome5R	433025422	0,740306693
3342684|F|0-23:C>A-23:C>A	NA	0	0,739941369
75511562|F|0-11:C>T-11:C>T	chromosome4R	353900355	0,739828544
7467255|F|0-9:T>C-9:T>C	NA	0	0,739101467
3745294|F|0-35:G>A-35:G>A	chromosome7R	16186622	0,73769697
3744158|F|0-33:G>C-33:G>C	chromosome6R	619984232	0,73746374
3345369|F|0-45:G>C-45:G>C	chromosome4R	37704544	0,737383347
5802896|F|0-17:A>G-17:A>G	NA	0	0,736708419
3903272|F|0-49:A>G-49:A>G	chromosome2R	63411381	0,736651495
4485693|F|0-19:C>T-19:C>T	NA	0	0,735271487
37705598|F|0-43:G>C-43:G>C	NA	0	0,733885517
75511172|F|0-10:C>A-10:C>A	chromosome4R	768427836	0,732534609
3363690|F|0-23:A>G-23:A>G	chromosome5R	759241328	0,731702014
3583513|F|0-41:T>G-41:T>G	chromosome5R	510752335	0,731667055
3733492|F|0-22:C>A-22:C>A	chromosome2R	699816391	0,73075351
3586389|F|0-21:T>C-21:T>C	chromosome7R	722364589	0,729165029
4494430|F|0-17:G>T-17:G>T	NA	0	0,72869045
5214136|F|0-36:A>G-36:A>G	chromosome4R	898046179	0,72847986
3886563|F|0-12:C>T-12:C>T	chromosome6R	770879942	0,728331371
3733462|F|0-7:G>C-7:G>C	chromosome6R	731240013	0,727482798
3750333|F|0-26:C>A-26:C>A	chromosome5R	44466713	0,726968368
3356606|F|0-17:A>C-17:A>C	NA	0	0,725514283
3361904|F|0-55:T>A-55:T>A	chromosome4R	883908035	0,725321823
3904762|F|0-8:T>A-8:T>A	NA	0	0,725078572
4100033|F|0-5:A>G-5:A>G	chromosome5R	47872156	0,724626408
4499333|F|0-19:A>G-19:A>G	chromosome3R	789115759	0,724245558
5498434|F|0-14:G>A-14:G>A	chromosome2R	900838930	0,723647463
5202737|F|0-31:C>G-31:C>G	NA	0	0,723317477
3592677|F|0-8:T>C-8:T>C	NA	0	0,722702
3893052|F|0-62:G>A-62:G>A	chromosome1R	564890731	0,722421486
3364276|F|0-48:T>G-48:T>G	chromosome1R	437402878	0,722009537
3598350|F|0-22:G>A-22:G>A	chromosome6R	788455912	0,721870982
3909482|F|0-54:C>A-54:C>A	chromosome7R	812403084	0,72166342
4499573|F|0-15:T>C-15:T>C	NA	0	0,721488772
3349707|F|0-21:A>T-21:A>T	NA	0	0,720604512
5204513|F|0-28:G>C-28:G>C	chromosome5R	834772291	0,720591723
5492931|F|0-7:T>A-7:T>A	NA	0	0,720337119
3364472|F|0-10:A>G-10:A>G	chromosome1R	55061313	0,719738581
3588314|F|0-5:C>G-5:C>G	chromosome7R	777317409	0,719464142
3364295|F|0-66:C>T-66:C>T	NA	0	0,719370049
3584435|F|0-59:C>T-59:C>T	chromosome3R	816825810	0,719142879
3595398|F|0-26:C>G-26:C>G	chromosome1R	581290457	0,718451444
5502358|F|0-13:G>C-13:G>C	NA	0	0,718364881
3355815|F|0-6:G>C-6:G>C	chromosome3R	859680051	0,717953124
7103909|F|0-20:C>T-20:C>T	chromosome0R	467704248	0,717267876
3601541|F|0-28:C>A-28:C>A	chromosome1R	697800542	0,715389775
3737884|F|0-64:C>T-64:C>T	chromosome4R	586146861	0,714386451
5040232|F|0-17:A>G-17:A>G	chromosome4R	157977748	0,714175738
3906564|F|0-33:G>T-33:G>T	chromosome7R	805829068	0,714171958
3730530|F|0-40:A>G-40:A>G	chromosome5R	430094796	0,713603209
3576847|F|0-14:G>A-14:G>A	chromosome5R	744706077	0,713536304
3590356|F|0-44:T>G-44:T>G	chromosome2R	850228296	0,712383421
3595748|F|0-52:C>T-52:C>T	chromosome5R	460227062	0,712306038
5208884|F|0-7:T>C-7:T>C	chromosome7R	813855963	0,712173408
7092917|F|0-43:C>T-43:C>T	chromosome7R	37129959	0,711326055
3740241|F|0-7:C>A-7:C>A	chromosome5R	447497971	0,71015192
3602561|F|0-10:A>G-10:A>G	NA	0	0,71015192
3362308|F|0-14:C>A-14:C>A	chromosome3R	719469065	0,708877382
5046630|F|0-56:A>G-56:A>G	chromosome1R	650405914	0,708704291
3746178|F|0-67:A>G-67:A>G	NA	0	0,707937297
7467138|F|0-23:A>G-23:A>G	chromosome1R	568804006	0,70772422
3584813|F|0-15:A>T-15:A>T	chromosome6R	1124775	0,707720964
3598716|F|0-50:T>C-50:T>C	chromosome2R	820240529	0,707607857
3602250|F|0-11:A>G-11:A>G	chromosome7R	188687726	0,707384006
3743951|F|0-33:T>G-33:T>G	chromosome1R	690917368	0,706795685
5213028|F|0-14:C>T-14:C>T	NA	0	0,706780276
3745105|F|0-37:C>T-37:C>T	chromosome6R	147108768	0,706656437
3363660|F|0-25:A>G-25:A>G	chromosome0R	360044767	0,706627814
5214379|F|0-19:C>T-19:C>T	NA	0	0,706095101
5499687|F|0-13:C>G-13:C>G	NA	0	0,705978121
5789415|F|0-14:G>T-14:G>T	chromosome7R	797029740	0,705579089
3729885|F|0-22:C>T-22:C>T	chromosome1R	569418721	0,705500918
7414587|F|0-10:C>T-10:C>T	chromosome5R	560487157	0,705048713
7103587|F|0-16:A>C-16:A>C	NA	0	0,704766891
41118155|F|0-67:T>A-67:T>A	chromosome5R	499599474	0,704453213
75511232|F|0-40:G>A-40:G>A	chromosome2R	631625276	0,703990171
5225498|F|0-11:A>G-11:A>G	NA	0	0,703759646
3579869|F|0-12:G>A-12:G>A	chromosome5R	552115288	0,703708102
7105625|F|0-13:T>C-13:T>C	chromosome1R	554388783	0,703570293
3905464|F|0-14:G>T-14:G>T	chromosome4R	872825715	0,703198845
3906954|F|0-11:C>G-11:C>G	chromosome5R	39698935	0,702860262
3735301|F|0-65:A>G-65:A>G	chromosome0R	112059337	0,702663293
3742931|F|0-24:C>T-24:C>T	NA	0	0,702650972
3581473|F|0-25:C>T-25:C>T	chromosome2R	871740326	0,702442593
5499969|F|0-22:T>A-22:T>A	NA	0	0,702279979
5497738|F|0-23:A>G-23:A>G	NA	0	0,702121007
5804053|F|0-9:G>A-9:G>A	chromosome6R	810362789	0,702055971
4489676|F|0-14:G>C-14:G>C	chromosome0R	112383084	0,700599227
5501748|F|0-32:T>C-32:T>C	chromosome3R	682666169	0,700506612
5498884|F|0-44:G>A-44:G>A	chromosome5R	736674846	0,700172971
3597529|F|0-22:T>C-22:T>C	chromosome3R	935925282	0,700030874
70187725|F|0-7:G>A-7:G>A	NA	0	0,699663316
3742826|F|0-34:A>T-34:A>T	chromosome4R	806986984	0,699620764
3363953|F|0-8:A>G-8:A>G	chromosome2R	139587674	0,699208584
3743625|F|0-41:C>A-41:C>A	chromosome4R	743055155	0,699099363
7468570|F|0-9:G>A-9:G>A	NA	0	0,699086699
5792447|F|0-14:A>G-14:A>G	NA	0	0,698750619
29362011|F|0-34:G>A-34:G>A	chromosome3R	686202590	0,698351909
3906312|F|0-57:A>C-57:A>C	chromosome4R	709835402	0,698170829
3596863|F|0-12:C>G-12:C>G	chromosome2R	876570193	0,697543875
3731858|F|0-14:C>A-14:C>A	NA	0	0,697384053
3357325|F|0-23:G>A-23:G>A	NA	0	0,697359814
3364360|F|0-17:T>G-17:T>G	chromosome4R	689073405	0,696404022
3741579|F|0-13:G>A-13:G>A	chromosome3R	864687361	0,696095266
3343830|F|0-34:C>A-34:C>A	chromosome3R	92538459	0,695263333
5227044|F|0-30:A>G-30:A>G	NA	0	0,695082226
5205137|F|0-17:C>T-17:C>T	chromosome2R	568623423	0,694421607
3595747|F|0-10:T>C-10:T>C	chromosome1R	699627355	0,694281141
3347649|F|0-13:C>T-13:C>T	NA	0	0,693852047
4490467|F|0-11:C>G-11:C>G	chromosome3R	906957460	0,69365494
3363261|F|0-50:C>G-50:C>G	NA	0	0,693330714
39741716|F|0-50:G>A-50:G>A	chromosome1R	695951634	0,692418777
5204885|F|0-16:T>C-16:T>C	chromosome5R	536244853	0,691647052
5796221|F|0-16:G>C-16:G>C	chromosome1R	565321008	0,691406554
7413212|F|0-22:A>G-22:A>G	chromosome2R	145009337	0,69133486
3582283|F|0-19:G>A-19:G>A	NA	0	0,691162877
7507204|F|0-8:C>G-8:C>G	NA	0	0,690821938
5225092|F|0-10:T>C-10:T>C	NA	0	0,690758773
5223785|F|0-32:G>T-32:G>T	chromosome3R	76065489	0,690513104
3354257|F|0-28:G>C-28:G>C	chromosome3R	914735095	0,690341129
7096509|F|0-13:G>A-13:G>A	chromosome0R	415468384	0,690183554
41117962|F|0-29:T>C-29:T>C	chromosome5R	837595152	0,689678069
3362412|F|0-27:A>G-27:A>G	chromosome4R	474164052	0,689463904
5219127|F|0-15:T>C-15:T>C	NA	0	0,6884224
3364681|F|0-28:T>C-28:T>C	chromosome3R	859471823	0,688296598
3748288|F|0-34:A>G-34:A>G	chromosome1R	693771899	0,688147557
3909380|F|0-15:G>A-15:G>A	chromosome5R	42039927	0,687887155
3352065|F|0-42:A>G-42:A>G	chromosome4R	905125309	0,687809037
4497068|F|0-29:A>G-29:A>G	chromosome1R	675080042	0,687492411
16515084|F|0-20:C>G-20:C>G	NA	0	0,68730919
3365217|F|0-58:C>T-58:C>T	chromosome3R	83802457	0,686873915
5219063|F|0-27:C>T-27:C>T	chromosome6R	877892301	0,686719529
3733763|F|0-10:T>C-10:T>C	NA	0	0,686688011
5213630|F|0-66:G>T-66:G>T	NA	0	0,686623893
3597696|F|0-28:T>C-28:T>C	chromosome3R	858457120	0,686606818
38789251|F|0-26:C>G-26:C>G	chromosome1R	722617514	0,686528882
3602541|F|0-37:T>C-37:T>C	NA	0	0,685987198
3602594|F|0-20:T>C-20:T>C	chromosome1R	695100034	0,685785874
5211374|F|0-7:T>C-7:T>C	chromosome4R	819235176	0,685154505
3363194|F|0-27:G>C-27:G>C	chromosome7R	199753889	0,685152833
3598483|F|0-11:A>G-11:A>G	chromosome0R	35363269	0,684475475
3734200|F|0-24:C>A-24:C>A	chromosome6R	809603532	0,684408823
3888282|F|0-32:C>G-32:C>G	chromosome2R	819868403	0,684314759
70187542|F|0-17:C>G-17:C>G	chromosome1R	692549891	0,684301525
3361627|F|0-38:G>C-38:G>C	chromosome2R	870912553	0,683722632
3347990|F|0-39:A>C-39:A>C	NA	0	0,683693375
3744628|F|0-13:G>T-13:G>T	chromosome7R	885644309	0,683269089
3906838|F|0-14:G>T-14:G>T	chromosome0R	190608280	0,682956341
3583020|F|0-12:T>G-12:T>G	chromosome1R	584220644	0,682673178
3737170|F|0-9:G>A-9:G>A	chromosome6R	644783192	0,68244093
3352128|F|0-34:A>G-34:A>G	chromosome3R	21155781	0,682240366
5222620|F|0-18:G>A-18:G>A	chromosome2R	792980678	0,682195071
3364266|F|0-61:G>T-61:G>T	chromosome1R	717873635	0,68212076
3348636|F|0-6:T>G-6:T>G	chromosome6R	864294447	0,681585187
3365371|F|0-42:A>G-42:A>G	chromosome7R	125303747	0,681188786
3884947|F|0-7:C>G-7:C>G	chromosome1R	428622084	0,680801959
3580880|F|0-36:G>A-36:G>A	chromosome4R	763605574	0,680541082
3582444|F|0-11:G>C-11:G>C	chromosome1R	672899630	0,680425707
3597572|F|0-20:A>G-20:A>G	chromosome6R	701803989	0,679961838
3735095|F|0-26:G>C-26:G>C	chromosome6R	668188821	0,67966363
3352259|F|0-7:C>T-7:C>T	NA	0	0,678219887
3904131|F|0-14:T>G-14:T>G	chromosome1R	451675891	0,677792454
5224292|F|0-18:T>C-18:T>C	NA	0	0,677708176
39741259|F|0-25:A>G-25:A>G	chromosome0R	290158466	0,677383597
3358822|F|0-38:A>T-38:A>T	chromosome1R	670489526	0,676959546
3909648|F|0-62:C>A-62:C>A	chromosome7R	89343595	0,676540542
3359882|F|0-47:A>G-47:A>G	chromosome4R	794984548	0,676458544
3346733|F|0-46:A>C-46:A>C	chromosome2R	36275146	0,675905487
16519289|F|0-50:A>G-50:A>G	chromosome4R	834487615	0,674953207
3747659|F|0-17:A>G-17:A>G	chromosome7R	118642343	0,674855207
3733462|F|0-14:G>A-14:G>A	chromosome6R	731240013	0,674626062
3746439|F|0-38:G>A-38:G>A	chromosome7R	725671906	0,674104981
3749070|F|0-26:T>A-26:T>A	chromosome2R	871580788	0,673680018
3364033|F|0-14:A>G-14:A>G	chromosome7R	596276006	0,673656997
3363447|F|0-68:G>C-68:G>C	chromosome5R	522466655	0,673648424
3585081|F|0-35:T>G-35:T>G	NA	0	0,673356955
5798530|F|0-35:A>G-35:A>G	chromosome2R	103326645	0,673217907
3362215|F|0-34:C>G-34:C>G	chromosome5R	4405244	0,67309824
3364352|F|0-23:T>C-23:T>C	chromosome6R	791236710	0,673097923
3343828|F|0-36:A>G-36:A>G	chromosome2R	585553591	0,673009221
29075382|F|0-19:G>A-19:G>A	chromosome2R	108231156	0,672950835
3362837|F|0-17:G>C-17:G>C	chromosome6R	481607252	0,672715392
5212193|F|0-20:G>T-20:G>T	NA	0	0,672598724
3362010|F|0-22:G>A-22:G>A	chromosome5R	43410070	0,672167169
3358686|F|0-14:G>A-14:G>A	chromosome4R	793326963	0,671996855
4103317|F|0-38:A>C-38:A>C	chromosome0R	454865551	0,671669028
3580789|F|0-20:T>C-20:T>C	chromosome5R	736674780	0,671605792
4490762|F|0-15:T>G-15:T>G	chromosome1R	586222782	0,671431602
5037675|F|0-13:G>A-13:G>A	chromosome7R	25394065	0,67122753
3364554|F|0-23:C>G-23:C>G	chromosome3R	758218897	0,670957397
3743347|F|0-7:A>G-7:A>G	chromosome5R	730880495	0,670948442
5500426|F|0-19:T>C-19:T>C	NA	0	0,670612504
3355796|F|0-10:G>C-10:G>C	chromosome3R	690065657	0,670562848
3908883|F|0-18:C>T-18:C>T	chromosome7R	288419871	0,670438403
3586843|F|0-38:C>T-38:C>T	chromosome2R	103121059	0,670209232
7091268|F|0-62:G>T-62:G>T	chromosome4R	657602477	0,670208496
3591969|F|0-40:G>A-40:G>A	chromosome6R	77507082	0,670185511
5206263|F|0-67:G>T-67:G>T	chromosome6R	68315295	0,669664017
3365383|F|0-45:G>A-45:G>A	chromosome6R	646457163	0,669278718
3356028|F|0-23:C>G-23:C>G	chromosome1R	587905912	0,668853493
3745348|F|0-19:C>G-19:C>G	chromosome4R	635367750	0,668617954
3580436|F|0-41:C>T-41:C>T	chromosome7R	36885073	0,668394442
5503656|F|0-16:G>A-16:G>A	NA	0	0,667393226
5499962|F|0-30:A>G-30:A>G	chromosome7R	884720336	0,666844517
5504921|F|0-41:C>T-41:C>T	chromosome4R	214866357	0,666496159
3346293|F|0-57:A>T-57:A>T	chromosome4R	152906936	0,666369146
3598716|F|0-35:C>T-35:C>T	chromosome2R	820240529	0,666160011
3750387|F|0-53:A>G-53:A>G	NA	0	0,666158357
7575830|F|0-9:C>T-9:C>T	NA	0	0,665734886
48708267|F|0-19:T>A-19:T>A	NA	0	0,665475597
3593876|F|0-28:T>C-28:T>C	chromosome2R	900646532	0,665176013
3363474|F|0-6:A>C-6:A>C	chromosome7R	163817160	0,665171812
3363980|F|0-16:G>T-16:G>T	chromosome3R	919969888	0,664943004
3739505|F|0-65:G>C-65:G>C	chromosome5R	856089520	0,66466663
3363512|F|0-14:G>A-14:G>A	chromosome7R	790015587	0,664615034
3745888|F|0-39:A>G-39:A>G	chromosome2R	854388351	0,664452017
3348996|F|0-11:T>G-11:T>G	chromosome5R	838916390	0,664334726
7063959|F|0-15:T>C-15:T>C	chromosome2R	886316683	0,663375381
3597586|F|0-7:G>A-7:G>A	chromosome5R	466283950	0,663258782
3362053|F|0-32:A>C-32:A>C	chromosome5R	515398158	0,662161885
28855910|F|0-15:T>C-15:T>C	NA	0	0,661790697
3906974|F|0-39:G>A-39:G>A	chromosome3R	851232478	0,661418735
3358221|F|0-21:T>C-21:T>C	chromosome2R	932050832	0,661016175
5498170|F|0-23:C>T-23:C>T	chromosome1R	582239208	0,660706868
3884743|F|0-63:C>T-63:C>T	chromosome1R	695100935	0,660694779
38777416|F|0-9:T>C-9:T>C	chromosome3R	890351428	0,660450031
3734483|F|0-15:G>A-15:G>A	NA	0	0,660357731
3589591|F|0-16:G>T-16:G>T	chromosome4R	590000756	0,659958872
3601472|F|0-46:C>G-46:C>G	chromosome0R	365629953	0,659700443
37704408|F|0-62:G>C-62:G>C	chromosome3R	95769165	0,659606386
3356331|F|0-22:T>C-22:T>C	chromosome0R	413088187	0,658632731
28856500|F|0-11:G>A-11:G>A	chromosome3R	923883557	0,658471629
3363330|F|0-59:G>T-59:G>T	chromosome1R	724070859	0,658095813
5046643|F|0-27:G>A-27:G>A	chromosome2R	139460235	0,658050448
3365107|F|0-65:C>A-65:C>A	chromosome6R	456012523	0,658016923
3595359|F|0-30:T>C-30:T>C	chromosome5R	688480784	0,657977032
3737041|F|0-5:C>G-5:C>G	NA	0	0,6578695
3596459|F|0-25:C>G-25:C>G	chromosome7R	75357212	0,657413934
3748669|F|0-7:C>A-7:C>A	chromosome6R	523763918	0,656702242
3595408|F|0-29:G>A-29:G>A	chromosome2R	896738203	0,656148845
5214911|F|0-12:G>A-12:G>A	chromosome6R	803347818	0,656044509
3742257|F|0-48:A>T-48:A>T	chromosome5R	534059771	0,655998966
3594137|F|0-41:A>G-41:A>G	chromosome2R	614171533	0,655261448
3342347|F|0-9:G>A-9:G>A	chromosome7R	33753511	0,655113611
3364594|F|0-53:G>A-53:G>A	chromosome7R	323280109	0,655022509
3355875|F|0-43:C>A-43:C>A	NA	0	0,654537513
3738247|F|0-14:G>A-14:G>A	chromosome3R	956676380	0,654498001
3363757|F|0-54:T>C-54:T>C	chromosome6R	827559047	0,654359999
3595690|F|0-43:G>A-43:G>A	chromosome7R	531563987	0,652328548
3908553|F|0-16:C>G-16:C>G	chromosome1R	621228360	0,652245105
5796090|F|0-20:C>T-20:C>T	chromosome6R	17207874	0,652085625
3582891|F|0-6:C>T-6:C>T	chromosome6R	479820232	0,651735007
7105590|F|0-9:C>T-9:C>T	chromosome7R	36920528	0,651617257
3596541|F|0-19:C>T-19:C>T	chromosome5R	554576277	0,650887108
4490671|F|0-66:G>A-66:G>A	chromosome4R	786520890	0,650656358
3731818|F|0-32:C>T-32:C>T	chromosome3R	801637830	0,650634518
3363749|F|0-47:C>T-47:C>T	chromosome1R	4566523	0,64970029
7585504|F|0-23:T>G-23:T>G	chromosome2R	220269584	0,649264069
3593419|F|0-17:T>C-17:T>C	chromosome4R	100229434	0,648267929
3344680|F|0-30:A>G-30:A>G	chromosome3R	680611057	0,647180428
3731185|F|0-63:G>T-63:G>T	chromosome6R	645043278	0,647173148
3745524|F|0-48:C>G-48:C>G	chromosome3R	942697930	0,647122947
3597705|F|0-26:C>T-26:C>T	chromosome6R	707091195	0,647086415
3595437|F|0-19:C>G-19:C>G	chromosome5R	449111751	0,647035163
3365218|F|0-40:A>C-40:A>C	chromosome3R	703564303	0,646825935
5223683|F|0-15:A>G-15:A>G	chromosome2R	13948228	0,646821302
5220610|F|0-7:C>T-7:C>T	chromosome1R	673221267	0,646603183
52146280|F|0-24:T>G-24:T>G	chromosome2R	939164213	0,646131556
3906019|F|0-32:T>C-32:T>C	chromosome7R	292409574	0,646075411
4489746|F|0-6:G>C-6:G>C	chromosome0R	215241887	0,645069225
3363854|F|0-19:G>A-19:G>A	chromosome1R	460525015	0,6448905
3736884|F|0-43:T>C-43:T>C	chromosome4R	831789599	0,64487511
3358408|F|0-36:G>T-36:G>T	chromosome6R	714316112	0,6448079
37705574|F|0-21:T>C-21:T>C	chromosome3R	212021828	0,644361967
7089558|F|0-10:C>A-10:C>A	NA	0	0,644321254
3343027|F|0-35:A>G-35:A>G	NA	0	0,644180646
3579457|F|0-7:G>C-7:G>C	chromosome3R	50117244	0,644056251
3364159|F|0-32:T>G-32:T>G	chromosome1R	643142858	0,643368356
5221949|F|0-18:C>G-18:C>G	chromosome0R	398370407	0,6433175
3343981|F|0-32:C>G-32:C>G	chromosome6R	621889176	0,643121993
4486124|F|0-6:G>C-6:G>C	chromosome5R	456853968	0,643053292
3365088|F|0-13:G>C-13:G>C	chromosome4R	690745664	0,642915837
3582302|F|0-59:G>C-59:G>C	chromosome6R	697233253	0,642782021
5497722|F|0-5:A>C-5:A>C	chromosome3R	858879096	0,642421306
3362161|F|0-67:A>C-67:A>C	chromosome1R	723090828	0,642362325
7096593|F|0-5:C>T-5:C>T	chromosome5R	776187851	0,641396424
5222304|F|0-11:T>C-11:T>C	chromosome4R	524902631	0,641239576
4489552|F|0-22:T>C-22:T>C	chromosome7R	8208103	0,641189389
38788514|F|0-45:C>G-45:C>G	chromosome4R	61035150	0,640644473
3601383|F|0-68:G>C-68:G>C	chromosome3R	687668492	0,640588919
3363763|F|0-36:C>G-36:C>G	chromosome1R	519337996	0,640313891
4094268|F|0-14:T>G-14:T>G	chromosome4R	901341879	0,640037926
5502639|F|0-32:A>T-32:A>T	chromosome1R	584779306	0,640011457
3589543|F|0-52:T>C-52:T>C	NA	0	0,638858763
3893477|F|0-7:G>A-7:G>A	NA	0	0,637857082
3356163|F|0-9:A>G-9:A>G	chromosome5R	93857570	0,637459483
37705462|F|0-25:G>T-25:G>T	chromosome7R	75699458	0,637091703
3896499|F|0-47:A>G-47:A>G	chromosome4R	655277348	0,636524162
3888771|F|0-9:C>T-9:C>T	chromosome6R	30757427	0,636008646
5501321|F|0-12:C>A-12:C>A	chromosome2R	84975563	0,635698988
3737425|F|0-30:G>C-30:G>C	chromosome7R	732796540	0,635670899
3903598|F|0-8:C>T-8:C>T	chromosome4R	619309193	0,635316728
3589285|F|0-43:C>T-43:C>T	chromosome5R	536300922	0,635239197
7103965|F|0-14:C>A-14:C>A	NA	0	0,634307097
3349721|F|0-21:C>T-21:C>T	chromosome3R	682665583	0,633597202
3742633|F|0-45:C>A-45:C>A	chromosome5R	430004984	0,63348525
5217054|F|0-10:A>G-10:A>G	chromosome1R	14752594	0,633297671
3745563|F|0-10:A>G-10:A>G	chromosome3R	949928305	0,633011182
3353913|F|0-25:G>A-25:G>A	NA	0	0,632492554
5499700|F|0-40:A>G-40:A>G	chromosome2R	19228617	0,632488201
3749695|F|0-29:G>A-29:G>A	chromosome1R	638915929	0,631916635
3744458|F|0-65:T>C-65:T>C	chromosome7R	219423146	0,631634269
5210007|F|0-14:T>C-14:T>C	chromosome3R	763351632	0,63157946
3907647|F|0-10:C>A-10:C>A	chromosome2R	39815989	0,631492947
3589122|F|0-11:T>A-11:T>A	chromosome1R	477785344	0,631338262
7093700|F|0-55:G>C-55:G>C	chromosome5R	673633166	0,631293279
3748964|F|0-47:C>G-47:C>G	NA	0	0,630982685
41118480|F|0-36:T>G-36:T>G	chromosome0R	525058339	0,630652632
3362269|F|0-22:A>G-22:A>G	chromosome1R	442233292	0,630510851
5206907|F|0-9:T>A-9:T>A	chromosome2R	139200064	0,63048652
5034594|F|0-66:T>A-66:T>A	chromosome1R	562766729	0,63020593
3595691|F|0-40:T>C-40:T>C	chromosome1R	589004683	0,630139415
17403863|F|0-14:A>G-14:A>G	chromosome1R	691799304	0,629942753
3743981|F|0-16:C>T-16:C>T	chromosome5R	709478542	0,629273134
3363189|F|0-29:G>C-29:G>C	chromosome1R	697794388	0,628871207
3895307|F|0-33:A>C-33:A>C	chromosome5R	42712536	0,628625259
3741797|F|0-23:A>G-23:A>G	NA	0	0,628540928
3344169|F|0-30:C>G-30:C>G	chromosome6R	702051149	0,628129456
3735179|F|0-7:T>G-7:T>G	chromosome1R	679578642	0,627932827
7087103|F|0-23:C>T-23:C>T	chromosome4R	653552141	0,627898727
3909730|F|0-14:C>A-14:C>A	chromosome7R	854668320	0,627886095
3601227|F|0-43:G>A-43:G>A	chromosome4R	582716032	0,62781445
3364019|F|0-49:C>T-49:C>T	chromosome2R	581234636	0,627025801
3364988|F|0-46:A>G-46:A>G	chromosome1R	697800483	0,626514288
3731636|F|0-35:C>T-35:C>T	chromosome2R	820764121	0,626380157
3350906|F|0-19:G>A-19:G>A	chromosome5R	723045132	0,626252963
3362927|F|0-40:T>G-40:T>G	chromosome2R	669408625	0,625733903
4104395|F|0-13:T>C-13:T>C	chromosome3R	788057323	0,625721883
3364715|F|0-29:T>C-29:T>C	chromosome7R	852259959	0,62563762
3364463|F|0-36:A>C-36:A>C	chromosome3R	914730915	0,625396887
3895532|F|0-43:C>T-43:C>T	chromosome5R	48966718	0,624902045
5202924|F|0-6:C>A-6:C>A	chromosome2R	121242127	0,624791297
39742085|F|0-35:T>C-35:T>C	chromosome4R	474281116	0,624775214
3365405|F|0-28:T>G-28:T>G	chromosome4R	793195998	0,624761292
5803544|F|0-5:T>C-5:T>C	NA	0	0,6244734
3587420|F|0-13:G>T-13:G>T	chromosome6R	812557192	0,624196007
3580168|F|0-65:C>T-65:C>T	chromosome5R	124582578	0,623610788
3734173|F|0-32:C>T-32:C>T	chromosome2R	589132961	0,623610699
5501574|F|0-11:T>G-11:T>G	NA	0	0,622904908
3364250|F|0-44:A>G-44:A>G	chromosome7R	20212784	0,622883171
37704725|F|0-58:C>A-58:C>A	chromosome6R	819900222	0,622639025
3364335|F|0-5:C>A-5:C>A	NA	0	0,62248186
3597173|F|0-19:G>A-19:G>A	chromosome3R	763909191	0,622077423
5210632|F|0-5:C>A-5:C>A	chromosome2R	873965587	0,621813143
3589002|F|0-9:C>G-9:C>G	chromosome3R	108938	0,621658354
3347676|F|0-54:T>C-54:T>C	chromosome7R	786657219	0,621455726
3908920|F|0-53:G>C-53:G>C	chromosome1R	428622459	0,621344487
5800023|F|0-46:C>T-46:C>T	chromosome7R	75522542	0,621256762
5225841|F|0-12:C>T-12:C>T	NA	0	0,620868204
3886483|F|0-27:C>T-27:C>T	NA	0	0,62082872
3746409|F|0-57:A>G-57:A>G	chromosome2R	909339505	0,620418967
3359098|F|0-32:C>G-32:C>G	chromosome5R	799097526	0,620328011
5209248|F|0-22:G>C-22:G>C	chromosome7R	790015587	0,62023385
5227735|F|0-37:T>C-37:T>C	chromosome1R	697803874	0,619692618
5801363|F|0-14:C>A-14:C>A	chromosome0R	8625901	0,619628688
3597442|F|0-48:T>C-48:T>C	chromosome7R	615565089	0,619246975
5203745|F|0-19:T>G-19:T>G	NA	0	0,618770636
5497686|F|0-33:T>G-33:T>G	chromosome2R	650827579	0,617940843
24841040|F|0-33:G>C-33:G>C	chromosome7R	626297211	0,617526905
3595201|F|0-32:G>T-32:G>T	chromosome6R	499816677	0,617340625
3599327|F|0-27:T>C-27:T>C	NA	0	0,616700666
7096780|F|0-11:C>T-11:C>T	NA	0	0,616217335
3364034|F|0-43:A>G-43:A>G	chromosome6R	522545607	0,616077623
3750557|F|0-6:C>A-6:C>A	chromosome1R	718460556	0,615811055
3594002|F|0-44:G>C-44:G>C	chromosome6R	773536745	0,615591362
3362283|F|0-32:T>C-32:T>C	NA	0	0,615136759
3355967|F|0-18:A>G-18:A>G	NA	0	0,615022427
3596950|F|0-33:C>G-33:C>G	chromosome2R	105082134	0,614937404
4497383|F|0-17:C>T-17:C>T	NA	0	0,614724976
3362953|F|0-61:C>T-61:C>T	chromosome1R	452730993	0,614621684
3737183|F|0-27:C>A-27:C>A	chromosome6R	727741644	0,614526748
5497289|F|0-6:T>A-6:T>A	NA	0	0,614406306
5219128|F|0-10:A>C-10:A>C	chromosome1R	692613489	0,614242035
37706089|F|0-28:T>C-28:T>C	chromosome3R	809281096	0,614167086
5215730|F|0-20:C>G-20:C>G	chromosome1R	526568396	0,613575828
3347542|F|0-15:A>G-15:A>G	NA	0	0,613540167
5220366|F|0-7:T>C-7:T>C	chromosome2R	15903119	0,61350367
5213519|F|0-13:G>C-13:G>C	chromosome5R	743375278	0,612407734
5502760|F|0-25:C>G-25:C>G	chromosome7R	19072760	0,611838927
3730405|F|0-17:G>A-17:G>A	NA	0	0,610941811
3886765|F|0-34:G>C-34:G>C	chromosome7R	109732300	0,610939776
5212672|F|0-7:C>G-7:C>G	NA	0	0,610896043
5226453|F|0-14:A>G-14:A>G	NA	0	0,609653397
3346216|F|0-30:T>G-30:T>G	chromosome6R	672767990	0,609233666
3365058|F|0-16:C>T-16:C>T	chromosome5R	781113751	0,609069745
3745060|F|0-26:G>C-26:G>C	chromosome3R	964868223	0,608791416
3737844|F|0-8:C>T-8:C>T	chromosome3R	105406241	0,608417564
3742850|F|0-11:G>A-11:G>A	chromosome5R	649399100	0,608339227
28856295|F|0-16:C>G-16:C>G	chromosome7R	698909603	0,60826029
5210540|F|0-30:G>A-30:G>A	chromosome2R	805827738	0,608120292
3732199|F|0-8:G>C-8:G>C	NA	0	0,607502697
3583656|F|0-5:C>G-5:C>G	chromosome2R	624484823	0,607480644
3362187|F|0-38:A>G-38:A>G	chromosome5R	721912095	0,606979085
3742853|F|0-8:C>G-8:C>G	chromosome4R	563811431	0,606595775
5204829|F|0-36:G>T-36:G>T	chromosome2R	135482117	0,606555072
3587920|F|0-36:G>A-36:G>A	chromosome5R	443732911	0,605992557
3745891|F|0-32:T>C-32:T>C	chromosome1R	621199531	0,605938017
5502359|F|0-7:A>G-7:A>G	NA	0	0,605888932
3735153|F|0-11:C>T-11:C>T	chromosome7R	3705930	0,605534001
3600705|F|0-46:G>A-46:G>A	chromosome2R	934799934	0,605207653
3365035|F|0-12:C>G-12:C>G	chromosome6R	671722206	0,605077237
4096091|F|0-10:C>T-10:C>T	chromosome1R	557859078	0,605073012
5035820|F|0-21:G>C-21:G>C	chromosome0R	395691394	0,604906507
3578263|F|0-59:G>T-59:G>T	chromosome6R	884015112	0,604857791
3364625|F|0-42:A>G-42:A>G	chromosome3R	688821453	0,603563437
3746602|F|0-12:C>G-12:C>G	NA	0	0,603542743
3342935|F|0-9:C>T-9:C>T	NA	0	0,603514899
3362617|F|0-63:T>C-63:T>C	chromosome6R	571967540	0,60347971
5504648|F|0-11:C>T-11:C>T	NA	0	0,603089526
5138412|F|0-47:T>A-47:T>A	chromosome3R	861657151	0,602530704
3355586|F|0-8:T>C-8:T>C	chromosome1R	6805292	0,602310241
3595492|F|0-21:C>A-21:C>A	chromosome6R	713304400	0,602212833
7103630|F|0-31:T>C-31:T>C	chromosome7R	55123027	0,601578315
3364220|F|0-45:C>T-45:C>T	chromosome7R	542832373	0,600774562
5205002|F|0-10:G>T-10:G>T	chromosome1R	687330376	0,600311309
3352460|F|0-13:C>A-13:C>A	chromosome7R	874760242	0,600300988
3342039|F|0-29:T>A-29:T>A	chromosome7R	863569691	0,600180397
3906100|F|0-63:T>C-63:T>C	chromosome7R	758891189	0,599884961
3741604|F|0-23:A>G-23:A>G	chromosome0R	6930181	0,599708577
3591702|F|0-33:T>C-33:T>C	chromosome4R	703616696	0,599647138
5206194|F|0-41:T>A-41:T>A	chromosome3R	719466544	0,599289413
5228068|F|0-41:C>A-41:C>A	chromosome5R	570968326	0,599288613
3586846|F|0-36:G>C-36:G>C	chromosome3R	20135502	0,599112847
7104816|F|0-8:A>G-8:A>G	NA	0	0,599108481
39742085|F|0-23:G>A-23:G>A	chromosome4R	474281116	0,598822417
3749006|F|0-38:G>C-38:G>C	chromosome5R	579888200	0,598721687
28857860|F|0-22:T>A-22:T>A	chromosome4R	895666930	0,598298382
3364179|F|0-31:C>T-31:C>T	chromosome5R	594216063	0,598031235
5499189|F|0-27:A>G-27:A>G	chromosome7R	582101817	0,597787644
3363866|F|0-34:C>T-34:C>T	chromosome4R	901387895	0,597663952
4484950|F|0-17:A>T-17:A>T	NA	0	0,597384664
7413425|F|0-28:T>A-28:T>A	chromosome0R	60944897	0,596682676
3747821|F|0-45:G>C-45:G>C	chromosome5R	461102893	0,596526459
29076018|F|0-12:A>G-12:A>G	chromosome2R	16402756	0,595361406
3361383|F|0-13:T>C-13:T>C	NA	0	0,595058541
3362251|F|0-30:T>C-30:T>C	chromosome6R	758957396	0,594387874
3905052|F|0-16:T>C-16:T>C	chromosome1R	647383829	0,594138507
3595315|F|0-18:A>G-18:A>G	chromosome7R	890528699	0,594010343
3745246|F|0-29:T>C-29:T>C	chromosome4R	117500015	0,593694075
3602649|F|0-38:T>G-38:T>G	chromosome2R	588175544	0,593546189
3350313|F|0-22:C>T-22:C>T	NA	0	0,593183409
3597645|F|0-50:T>C-50:T>C	chromosome2R	775520252	0,592959916
4490490|F|0-65:A>C-65:A>C	chromosome3R	233954491	0,592940787
3744387|F|0-49:G>A-49:G>A	chromosome4R	818545655	0,592607601
5046234|F|0-35:G>T-35:G>T	chromosome1R	721489599	0,592264299
5224063|F|0-42:A>G-42:A>G	chromosome3R	3236727	0,592223032
5208243|F|0-23:C>T-23:C>T	chromosome3R	814413837	0,592160799
3356948|F|0-32:T>C-32:T>C	chromosome1R	645031255	0,591822869
3589676|F|0-9:G>A-9:G>A	NA	0	0,591618738
3734730|F|0-46:G>C-46:G>C	chromosome6R	821807949	0,591575348
3350577|F|0-63:C>T-63:C>T	chromosome5R	774104513	0,591386546
3344670|F|0-49:C>G-49:C>G	NA	0	0,591367404
3900438|F|0-14:G>A-14:G>A	chromosome6R	723764461	0,5911744
3363466|F|0-6:T>C-6:T>C	chromosome4R	524904139	0,590964181
5207695|F|0-16:G>C-16:G>C	chromosome3R	897989605	0,590823589
3906457|F|0-41:T>C-41:T>C	chromosome2R	799560913	0,590738847
3350213|F|0-19:G>A-19:G>A	chromosome1R	702154785	0,59068321
5497130|F|0-23:T>C-23:T>C	chromosome2R	889121294	0,589804508
5802057|F|0-56:C>T-56:C>T	chromosome6R	2681278	0,589760196
4488920|F|0-9:A>G-9:A>G	NA	0	0,589618849
3589078|F|0-12:C>T-12:C>T	chromosome5R	679005468	0,589443901
3342749|F|0-16:G>A-16:G>A	chromosome5R	857177005	0,588974768
3744584|F|0-61:G>A-61:G>A	chromosome0R	114917258	0,588941359
5221081|F|0-31:G>A-31:G>A	chromosome1R	474133807	0,588681454
3363577|F|0-31:C>T-31:C>T	chromosome3R	87290354	0,587711762
5223303|F|0-10:T>C-10:T>C	chromosome4R	1584707	0,587465453
3597732|F|0-7:A>G-7:A>G	chromosome7R	195557108	0,587389173
3364031|F|0-54:C>G-54:C>G	chromosome4R	137866096	0,587358855
3590602|F|0-31:G>A-31:G>A	chromosome5R	500728839	0,587309785
3352182|F|0-17:G>T-17:G>T	NA	0	0,587161361
5502940|F|0-10:A>G-10:A>G	NA	0	0,587136675
5500191|F|0-13:G>A-13:G>A	chromosome7R	41195234	0,586967154
7413774|F|0-17:T>C-17:T>C	NA	0	0,586905768
5138763|F|0-13:T>C-13:T>C	chromosome6R	857823546	0,586533048
3742455|F|0-23:C>G-23:C>G	chromosome1R	705938144	0,586256391
3750558|F|0-18:C>A-18:C>A	chromosome1R	595986954	0,585597573
7414191|F|0-14:T>C-14:T>C	chromosome5R	787874862	0,584505262
3351155|F|0-18:A>C-18:A>C	NA	0	0,584201385
3745657|F|0-59:G>A-59:G>A	chromosome5R	531596229	0,583556598
3358450|F|0-14:T>C-14:T>C	chromosome3R	953969910	0,583230787
3346439|F|0-51:C>A-51:C>A	chromosome6R	68315295	0,582896971
3602128|F|0-16:T>C-16:T>C	chromosome2R	140497133	0,582648261
3745392|F|0-68:C>G-68:C>G	chromosome4R	749922392	0,582393579
3600572|F|0-16:G>A-16:G>A	chromosome5R	723093212	0,582327855
5212738|F|0-31:G>C-31:G>C	chromosome2R	798583788	0,582282478
3597726|F|0-60:C>A-60:C>A	chromosome2R	870270940	0,582230888
3364698|F|0-45:A>G-45:A>G	chromosome7R	141972010	0,582043433
28856258|F|0-9:G>A-9:G>A	chromosome5R	42337962	0,581571191
5201871|F|0-34:T>C-34:T>C	chromosome6R	622737064	0,581315627
3580518|F|0-8:C>T-8:C>T	chromosome7R	19712631	0,581161551
3363807|F|0-43:T>C-43:T>C	chromosome7R	804816993	0,580821243
3748195|F|0-15:T>C-15:T>C	NA	0	0,580751807
5501153|F|0-31:G>C-31:G>C	chromosome3R	114629673	0,580574544
3580213|F|0-44:G>A-44:G>A	chromosome1R	651164770	0,580490625
3596518|F|0-23:T>G-23:T>G	chromosome6R	442961376	0,580192514
3355861|F|0-32:C>G-32:C>G	chromosome4R	698800657	0,579653886
3347482|F|0-42:C>G-42:C>G	chromosome7R	27062214	0,579650045
3355314|F|0-8:T>C-8:T>C	chromosome6R	786881732	0,579459397
3362462|F|0-21:G>A-21:G>A	chromosome2R	932633035	0,579095542
4096899|F|0-32:C>A-32:C>A	chromosome7R	58657973	0,579062444
3750018|F|0-6:G>C-6:G>C	chromosome6R	794684408	0,578736384
3908032|F|0-6:G>A-6:G>A	chromosome2R	276486481	0,578599564
3364411|F|0-21:G>C-21:G>C	chromosome6R	750427459	0,577862575
3579748|F|0-43:G>T-43:G>T	chromosome6R	721241285	0,577384866
4490802|F|0-16:C>T-16:C>T	NA	0	0,577325006
3352287|F|0-14:G>A-14:G>A	chromosome3R	956811931	0,577226498
3585279|F|0-47:G>A-47:G>A	chromosome5R	787871291	0,576705632
3747866|F|0-58:G>A-58:G>A	chromosome6R	853311318	0,576624362
3359773|F|0-12:G>A-12:G>A	chromosome5R	534747496	0,57643144
3732362|F|0-18:T>C-18:T>C	chromosome2R	903767236	0,57625744
3364165|F|0-33:C>T-33:C>T	chromosome6R	808367572	0,575899575
5503481|F|0-16:T>A-16:T>A	chromosome0R	292243602	0,574978919
5222319|F|0-11:T>C-11:T>C	NA	0	0,574877585
3342483|F|0-11:G>A-11:G>A	chromosome5R	457299293	0,574626404
3903223|F|0-11:G>A-11:G>A	NA	0	0,574604695
37705494|F|0-61:A>G-61:A>G	chromosome1R	500023626	0,5745312
3599895|F|0-45:C>G-45:C>G	chromosome7R	99354740	0,57370946
5502484|F|0-25:G>C-25:G>C	NA	0	0,573614221
7091874|F|0-20:C>T-20:C>T	NA	0	0,573494458
3591221|F|0-11:G>A-11:G>A	chromosome7R	850586531	0,573234452
3343056|F|0-52:C>G-52:C>G	NA	0	0,573128407
3362480|F|0-36:G>A-36:G>A	chromosome2R	809992847	0,573011847
3346416|F|0-12:C>G-12:C>G	chromosome3R	680016044	0,572992042
5497148|F|0-20:A>G-20:A>G	NA	0	0,572956023
5138596|F|0-13:T>C-13:T>C	chromosome6R	675027245	0,572605859
3750513|F|0-62:G>A-62:G>A	chromosome0R	18336724	0,572361555
5795927|F|0-38:C>G-38:C>G	chromosome5R	874694701	0,57230258
5041314|F|0-10:C>G-10:C>G	chromosome3R	50116996	0,572056275
5498970|F|0-20:T>A-20:T>A	NA	0	0,571736433
3346535|F|0-5:A>G-5:A>G	chromosome3R	763746300	0,571710213
3363649|F|0-20:T>C-20:T>C	chromosome7R	99353345	0,571606491
3362582|F|0-63:T>C-63:T>C	chromosome1R	691669388	0,571440437
3363558|F|0-17:G>A-17:G>A	NA	0	0,571257182
5502599|F|0-8:C>T-8:C>T	chromosome0R	341849652	0,571007474
3904551|F|0-20:G>A-20:G>A	chromosome2R	891936988	0,570661667
3363119|F|0-25:C>G-25:C>G	NA	0	0,570570022
3592706|F|0-46:G>C-46:G>C	chromosome1R	692201095	0,570239923
3742721|F|0-39:A>G-39:A>G	chromosome2R	745458591	0,569257252
5216389|F|0-41:T>C-41:T>C	chromosome1R	6828413	0,568779367
38784838|F|0-12:A>G-12:A>G	NA	0	0,568695952
3742953|F|0-13:A>G-13:A>G	chromosome7R	105830115	0,568648632
3356263|F|0-26:T>C-26:T>C	chromosome6R	720629731	0,568587198
3362426|F|0-68:A>G-68:A>G	chromosome3R	897076823	0,568338783
5202753|F|0-14:T>G-14:T>G	chromosome5R	807408306	0,567724488
3359650|F|0-8:T>C-8:T>C	NA	0	0,567610437
5803382|F|0-33:C>A-33:C>A	chromosome2R	113843444	0,567585399
3906428|F|0-57:C>T-57:C>T	chromosome2R	13822596	0,566315086
3741858|F|0-18:T>C-18:T>C	NA	0	0,56587509
3586915|F|0-13:A>G-13:A>G	chromosome6R	90824140	0,565669023
3363023|F|0-53:A>G-53:A>G	chromosome1R	573641081	0,565568565
7089608|F|0-14:A>T-14:A>T	NA	0	0,565547307
3352695|F|0-63:G>C-63:G>C	chromosome4R	822577089	0,565505375
7106247|F|0-21:G>A-21:G>A	chromosome0R	78331440	0,565235154
3731365|F|0-39:G>T-39:G>T	chromosome5R	688285553	0,565225453
3902805|F|0-12:C>G-12:C>G	chromosome7R	16870267	0,565211934
3904210|F|0-11:A>G-11:A>G	chromosome7R	16874447	0,565211934
3362556|F|0-64:C>T-64:C>T	chromosome6R	645848786	0,565045122
3362863|F|0-26:A>C-26:A>C	chromosome3R	233694210	0,564768764
3598332|F|0-26:A>G-26:A>G	chromosome7R	874317070	0,564620073
3578362|F|0-50:T>C-50:T>C	chromosome7R	221634067	0,564599842
48707145|F|0-19:G>A-19:G>A	chromosome5R	618053105	0,563907016
4500109|F|0-28:G>C-28:G>C	chromosome4R	702465207	0,563179511
3363891|F|0-35:C>G-35:C>G	NA	0	0,56316484
4499042|F|0-5:T>C-5:T>C	NA	0	0,562756662
3906859|F|0-12:A>C-12:A>C	chromosome5R	734034171	0,56223255
5201319|F|0-11:T>C-11:T>C	chromosome1R	697829663	0,562032035
5212448|F|0-10:A>G-10:A>G	chromosome6R	769452333	0,56187773
7414182|F|0-61:C>A-61:C>A	chromosome1R	670647370	0,561661342
3594359|F|0-39:G>C-39:G>C	chromosome6R	590110031	0,561575025
3600738|F|0-25:G>A-25:G>A	chromosome7R	20091449	0,561061933
3601504|F|0-17:G>A-17:G>A	chromosome6R	311614181	0,561026682
3731193|F|0-14:C>T-14:C>T	chromosome2R	901250259	0,560882721
3352243|F|0-6:A>G-6:A>G	NA	0	0,560782608
3357685|F|0-8:C>G-8:C>G	chromosome5R	757232605	0,560649069
3742603|F|0-33:G>C-33:G>C	chromosome1R	463105910	0,560463549
3356039|F|0-34:T>G-34:T>G	chromosome7R	896590504	0,559385867
3347145|F|0-29:C>A-29:C>A	chromosome5R	554601149	0,559247055
3354935|F|0-50:C>T-50:C>T	chromosome5R	839260920	0,559201076
3585804|F|0-7:C>T-7:C>T	chromosome2R	250440824	0,55885367
3364156|F|0-5:G>C-5:G>C	chromosome3R	858879228	0,55835334
3581024|F|0-30:T>C-30:T>C	chromosome4R	616299111	0,55821631
3744341|F|0-6:T>C-6:T>C	chromosome3R	215968712	0,557415028
48708483|F|0-65:A>G-65:A>G	chromosome6R	626749830	0,557270715
5206997|F|0-15:G>C-15:G>C	NA	0	0,557144381
5504336|F|0-19:C>G-19:C>G	NA	0	0,557106156
3742809|F|0-44:C>T-44:C>T	chromosome2R	73255671	0,556751002
3885040|F|0-43:T>C-43:T>C	chromosome3R	686577989	0,556492269
5501237|F|0-13:C>G-13:C>G	NA	0	0,555782984
3580936|F|0-32:A>G-32:A>G	NA	0	0,555690012
3744087|F|0-48:C>T-48:C>T	chromosome3R	926119989	0,555573783
7503831|F|0-10:C>T-10:C>T	NA	0	0,55547563
3363918|F|0-61:A>G-61:A>G	chromosome2R	895370939	0,555244648
3354788|F|0-50:C>T-50:C>T	chromosome6R	789675329	0,555094687
3595672|F|0-17:G>C-17:G>C	NA	0	0,554484877
3362429|F|0-65:T>A-65:T>A	chromosome2R	867677636	0,553505313
3363947|F|0-63:C>T-63:C>T	chromosome7R	699816718	0,553376729
3355447|F|0-13:G>T-13:G>T	chromosome5R	538347747	0,552827541
3358948|F|0-15:G>A-15:G>A	chromosome4R	737171347	0,552810587
3886500|F|0-16:A>G-16:A>G	chromosome2R	119358364	0,552792847
75511464|F|0-44:T>G-44:T>G	chromosome2R	105082068	0,552396641
3595936|F|0-28:C>G-28:C>G	chromosome5R	875169283	0,55163454
3362973|F|0-31:A>G-31:A>G	chromosome7R	610307576	0,551520916
5228220|F|0-11:G>A-11:G>A	chromosome7R	721439954	0,55114804
3734940|F|0-68:T>C-68:T>C	chromosome6R	497282050	0,551011247
3364822|F|0-16:G>C-16:G>C	chromosome1R	683302763	0,550946733
3744814|F|0-48:G>C-48:G>C	chromosome3R	779129681	0,550132678
5503724|F|0-20:G>T-20:G>T	chromosome4R	854674140	0,549964382
3364213|F|0-68:C>T-68:C>T	chromosome2R	2441124	0,54980919
4493428|F|0-6:T>C-6:T>C	chromosome2R	848794169	0,54977234
3348585|F|0-7:C>T-7:C>T	NA	0	0,549647609
5205183|F|0-5:C>T-5:C>T	chromosome7R	894502739	0,549460949
5207370|F|0-7:T>C-7:T>C	NA	0	0,54945059
5037290|F|0-64:C>G-64:C>G	chromosome5R	779679107	0,549348822
3593381|F|0-19:T>C-19:T>C	chromosome7R	842124337	0,548776978
3364689|F|0-68:G>C-68:G>C	chromosome5R	779580027	0,548668614
3362163|F|0-24:A>G-24:A>G	chromosome3R	854659168	0,548336109
3730019|F|0-10:T>C-10:T>C	chromosome6R	701801538	0,548214345
3742800|F|0-30:T>C-30:T>C	chromosome7R	56743531	0,548049877
5217458|F|0-44:A>C-44:A>C	chromosome2R	135230771	0,547966738
5796469|F|0-16:G>A-16:G>A	chromosome4R	44350538	0,547827143
3355120|F|0-43:T>C-43:T>C	NA	0	0,547650227
3363280|F|0-10:C>T-10:C>T	chromosome3R	858886011	0,547482144
5498844|F|0-6:T>C-6:T>C	chromosome3R	696478298	0,547335334
3740128|F|0-9:A>G-9:A>G	chromosome5R	641449948	0,547209245
7105544|F|0-60:T>G-60:T>G	chromosome2R	897883230	0,547132073
5211566|F|0-8:C>G-8:C>G	NA	0	0,547093605
7094790|F|0-16:C>G-16:C>G	chromosome1R	621228360	0,54672167
70186677|F|0-22:C>G-22:C>G	NA	0	0,546696032
3361081|F|0-15:T>C-15:T>C	NA	0	0,546426052
3906075|F|0-18:C>T-18:C>T	chromosome7R	769111713	0,546218921
3364108|F|0-25:T>C-25:T>C	chromosome5R	787746257	0,546156559
3584000|F|0-24:C>T-24:C>T	chromosome1R	580185305	0,544673461
3356074|F|0-27:A>G-27:A>G	chromosome7R	843307512	0,5446507
3362744|F|0-46:T>G-46:T>G	chromosome6R	701636452	0,54420934
3589751|F|0-37:T>G-37:T>G	chromosome6R	469263289	0,544068943
3744559|F|0-11:G>C-11:G>C	chromosome3R	883144509	0,543754547
5209329|F|0-15:A>G-15:A>G	chromosome4R	129101392	0,543205517
3587180|F|0-26:C>G-26:C>G	chromosome5R	643258033	0,543172356
5040448|F|0-66:G>C-66:G>C	chromosome6R	769335834	0,543152916
3362625|F|0-29:C>T-29:C>T	chromosome3R	858457498	0,542763345
3909229|F|0-22:A>G-22:A>G	chromosome4R	582715824	0,542701225
3749791|F|0-23:A>C-23:A>C	chromosome7R	32157380	0,542442796
5220040|F|0-19:G>A-19:G>A	NA	0	0,541791935
7500715|F|0-10:G>A-10:G>A	NA	0	0,541639443
5200734|F|0-36:T>C-36:T>C	chromosome7R	2339266	0,541124038
3737977|F|0-18:C>A-18:C>A	NA	0	0,541024176
3344966|F|0-34:C>G-34:C>G	NA	0	0,541018759
7357878|F|0-16:C>T-16:C>T	NA	0	0,540721142
41118461|F|0-21:A>G-21:A>G	chromosome2R	857334078	0,540553013
3361957|F|0-45:T>C-45:T>C	chromosome2R	799916848	0,5403222
3907837|F|0-19:C>G-19:C>G	chromosome3R	743681769	0,540022784
3352736|F|0-25:G>T-25:G>T	chromosome6R	690081048	0,539649554
5804816|F|0-44:G>A-44:G>A	NA	0	0,539537431
31722759|F|0-44:C>T-44:C>T	chromosome1R	637022250	0,539252377
7106247|F|0-28:G>T-28:G>T	chromosome0R	78331440	0,53856966
3344349|F|0-52:A>C-52:A>C	chromosome7R	137405411	0,538569086
5227897|F|0-41:T>C-41:T>C	chromosome6R	612398427	0,538440073
7104137|F|0-25:T>C-25:T>C	NA	0	0,538296867
3595503|F|0-66:T>C-66:T>C	chromosome4R	49831150	0,538198626
5042009|F|0-19:C>T-19:C>T	chromosome4R	700066106	0,537837372
5213249|F|0-19:A>G-19:A>G	chromosome6R	753774409	0,537162375
5223723|F|0-12:G>C-12:G>C	chromosome3R	865558841	0,53708422
3344847|F|0-27:C>A-27:C>A	chromosome6R	764689140	0,537034755
3745900|F|0-59:G>A-59:G>A	chromosome1R	43388291	0,536996825
3891648|F|0-41:G>C-41:G>C	chromosome2R	885471398	0,53647926
3748634|F|0-48:T>C-48:T>C	chromosome0R	348018445	0,536151584
7103932|F|0-17:A>G-17:A>G	chromosome5R	68570738	0,536104728
7093920|F|0-7:T>C-7:T>C	chromosome3R	567387527	0,536098363
3744839|F|0-22:T>C-22:T>C	chromosome1R	716370985	0,536062318
3343279|F|0-25:C>T-25:C>T	chromosome6R	637577070	0,535980705
3596212|F|0-52:C>T-52:C>T	chromosome4R	654488651	0,535641488
3598598|F|0-39:G>A-39:G>A	chromosome2R	924418254	0,53455636
3364422|F|0-11:T>C-11:T>C	chromosome2R	475670954	0,534464799
3907731|F|0-36:T>C-36:T>C	chromosome7R	144443062	0,534061949
3737648|F|0-14:C>T-14:C>T	chromosome1R	95188858	0,533186254
5804007|F|0-39:T>C-39:T>C	chromosome2R	842247200	0,533125388
3363314|F|0-6:C>A-6:C>A	chromosome7R	163817142	0,532819808
3352574|F|0-9:A>G-9:A>G	chromosome3R	918422477	0,532709603
5224364|F|0-31:G>T-31:G>T	chromosome3R	48144836	0,532515851
3584935|F|0-20:C>G-20:C>G	chromosome2R	20779060	0,532231641
3906934|F|0-19:C>G-19:C>G	chromosome2R	793690930	0,532181047
5220326|F|0-8:C>T-8:C>T	chromosome3R	956855746	0,532002402
39740446|F|0-58:G>T-58:G>T	chromosome3R	773461669	0,531834326
3743285|F|0-19:G>C-19:G>C	chromosome5R	874891529	0,531779759
3736266|F|0-16:G>A-16:G>A	NA	0	0,531727908
5211329|F|0-35:A>G-35:A>G	chromosome7R	194466927	0,531716341
3354274|F|0-11:C>T-11:C>T	chromosome6R	806784610	0,531687473
4491690|F|0-14:T>G-14:T>G	NA	0	0,531577469
5040216|F|0-65:G>A-65:G>A	chromosome3R	788578186	0,531355657
3745649|F|0-25:A>C-25:A>C	chromosome1R	579073301	0,531286809
3597584|F|0-20:C>A-20:C>A	chromosome1R	572997741	0,530980145
3733563|F|0-6:A>C-6:A>C	NA	0	0,530902309
3595408|F|0-14:G>T-14:G>T	NA	0	0,530735034
5500008|F|0-7:A>G-7:A>G	chromosome1R	626732577	0,5307037
3351537|F|0-16:A>G-16:A>G	chromosome4R	755805210	0,530602427
5200530|F|0-17:C>A-17:C>A	chromosome7R	874989219	0,53043365
3363322|F|0-28:G>A-28:G>A	chromosome1R	574454056	0,529965797
3362741|F|0-9:T>C-9:T>C	chromosome4R	502957799	0,529943435
3363236|F|0-51:G>A-51:G>A	chromosome7R	717321349	0,529846502
3365396|F|0-21:C>T-21:C>T	chromosome5R	42257289	0,529722117
75511389|F|0-43:A>T-43:A>T	NA	0	0,529653303
16523331|F|0-8:A>G-8:A>G	chromosome0R	194934721	0,529331032
3363052|F|0-27:A>T-27:A>T	NA	0	0,529183071
3748723|F|0-65:A>G-65:A>G	chromosome6R	459430539	0,529097364
3596901|F|0-9:G>A-9:G>A	chromosome7R	222696769	0,528716013
4485060|F|0-5:A>C-5:A>C	chromosome7R	878428792	0,52819458
5212912|F|0-26:G>C-26:G>C	NA	0	0,52819458
7091925|F|0-14:G>C-14:G>C	NA	0	0,527816776
3364666|F|0-49:C>A-49:C>A	chromosome3R	929597338	0,527577545
3742617|F|0-19:T>G-19:T>G	chromosome7R	128733050	0,52743513
3741318|F|0-6:G>C-6:G>C	chromosome3R	828805749	0,526508797
3364302|F|0-55:G>T-55:G>T	chromosome7R	232254675	0,526369442
3750887|F|0-40:G>C-40:G>C	chromosome3R	956952624	0,526188654
3350144|F|0-53:C>T-53:C>T	chromosome7R	715654596	0,525415032
3745718|F|0-9:T>C-9:T>C	chromosome1R	678160981	0,525266568
3347357|F|0-61:G>T-61:G>T	chromosome6R	714323157	0,525063925
3594755|F|0-11:C>G-11:C>G	chromosome2R	929824204	0,525001542
5224045|F|0-6:A>G-6:A>G	chromosome2R	237060699	0,524734822
3342933|F|0-21:C>T-21:C>T	NA	0	0,524439132
5497017|F|0-63:T>C-63:T>C	NA	0	0,524097698
3362261|F|0-9:A>T-9:A>T	chromosome3R	735704172	0,52402763
3583775|F|0-5:C>G-5:C>G	chromosome1R	637648738	0,523964185
37706241|F|0-67:G>C-67:G>C	chromosome6R	3265986	0,52316482
5499928|F|0-7:T>C-7:T>C	NA	0	0,523020405
3586619|F|0-28:C>A-28:C>A	chromosome3R	5936369	0,52296325
3907800|F|0-7:C>G-7:C>G	chromosome3R	742617708	0,522881833
3582569|F|0-27:A>C-27:A>C	chromosome2R	787852169	0,522298518
3601502|F|0-63:C>T-63:C>T	chromosome4R	779905211	0,522145165
3582535|F|0-51:T>A-51:T>A	chromosome7R	13053995	0,52209471
3365165|F|0-46:A>C-46:A>C	chromosome1R	57295697	0,521704119
39741781|F|0-6:T>C-6:T>C	chromosome7R	16869847	0,521300963
5221791|F|0-9:G>A-9:G>A	NA	0	0,521171709
3733178|F|0-17:T>A-17:T>A	NA	0	0,520856746
3365400|F|0-65:C>T-65:C>T	chromosome5R	829794115	0,520821249
3357820|F|0-62:G>A-62:G>A	chromosome3R	825041440	0,520568011
3901135|F|0-8:C>G-8:C>G	chromosome4R	838409793	0,52045822
3342739|F|0-20:A>C-20:A>C	chromosome7R	766098815	0,520294051
3906519|F|0-65:G>A-65:G>A	chromosome3R	742632551	0,520018484
3883680|F|0-6:T>C-6:T>C	NA	0	0,519936399
3904935|F|0-5:G>C-5:G>C	NA	0	0,519936399
3363319|F|0-64:C>A-64:C>A	chromosome1R	690973288	0,5198169
3363802|F|0-43:A>C-43:A>C	chromosome3R	937181059	0,519588522
3906127|F|0-20:T>C-20:T>C	chromosome6R	597963300	0,519422518
5223777|F|0-16:T>C-16:T>C	NA	0	0,518952241
3594451|F|0-11:C>A-11:C>A	chromosome7R	881374945	0,518938366
3743736|F|0-17:C>G-17:C>G	chromosome5R	501667186	0,518677693
3592681|F|0-14:C>G-14:C>G	chromosome3R	923470946	0,518425381
3580073|F|0-23:A>G-23:A>G	chromosome2R	89192970	0,518269466
3352765|F|0-26:C>G-26:C>G	NA	0	0,518224334
3586928|F|0-45:A>G-45:A>G	chromosome5R	43237667	0,51809738
3899520|F|0-29:C>T-29:C>T	chromosome1R	723667298	0,517703663
3365060|F|0-32:G>C-32:G>C	chromosome6R	529986429	0,517613486
4095100|F|0-9:A>C-9:A>C	chromosome6R	751997273	0,517559799
3581705|F|0-30:G>A-30:G>A	chromosome2R	93012169	0,517456237
3347783|F|0-44:A>G-44:A>G	chromosome6R	669325376	0,517270276
3362625|F|0-8:G>C-8:G>C	chromosome3R	858457498	0,517176076
3352311|F|0-24:T>C-24:T>C	chromosome7R	175660729	0,516870736
3345286|F|0-14:T>A-14:T>A	chromosome4R	727347032	0,515990757
3891246|F|0-8:T>G-8:T>G	chromosome7R	169935547	0,515863899
5223440|F|0-21:G>A-21:G>A	chromosome7R	759129206	0,515662714
3361825|F|0-29:C>T-29:C>T	chromosome2R	5626684	0,515537948
3743123|F|0-59:T>C-59:T>C	chromosome2R	189385689	0,515463353
5208252|F|0-16:A>G-16:A>G	chromosome7R	719429258	0,515329019
37705155|F|0-59:T>C-59:T>C	chromosome7R	70267218	0,515274975
3344768|F|0-45:G>T-45:G>T	chromosome5R	802422759	0,515253701
3343626|F|0-18:G>T-18:G>T	chromosome3R	913374012	0,514993063
3363543|F|0-52:C>T-52:C>T	chromosome4R	689252370	0,514966251
3744497|F|0-45:T>A-45:T>A	chromosome5R	597805996	0,514942641
3908772|F|0-55:C>T-55:C>T	chromosome1R	584220578	0,514651218
3586449|F|0-13:T>C-13:T>C	chromosome5R	595053160	0,514394696
5222206|F|0-12:A>G-12:A>G	chromosome0R	14680992	0,514380491
3743799|F|0-11:C>G-11:C>G	chromosome4R	95328095	0,514330532
3364795|F|0-44:G>T-44:G>T	chromosome3R	86116283	0,514146956
3350355|F|0-19:A>C-19:A>C	chromosome7R	270571580	0,513872763
3583716|F|0-10:C>T-10:C>T	chromosome2R	777099747	0,513406116
3353993|F|0-8:C>G-8:C>G	chromosome6R	772944601	0,513150584
3739628|F|0-5:G>C-5:G>C	chromosome3R	15298912	0,512993609
3743579|F|0-38:C>G-38:C>G	chromosome2R	867517404	0,512972875
3359969|F|0-17:C>A-17:C>A	chromosome7R	178317173	0,512945718
3577036|F|0-13:C>G-13:C>G	chromosome6R	697232992	0,512721416
5210333|F|0-7:G>C-7:G>C	chromosome1R	692584912	0,512244434
3342380|F|0-11:C>T-11:C>T	NA	0	0,512185271
3358480|F|0-5:T>C-5:T>C	chromosome6R	814236516	0,512128443
3363201|F|0-21:C>T-21:C>T	chromosome1R	528600497	0,512055557
39740629|F|0-42:G>A-42:G>A	chromosome5R	397315671	0,511976109
3364464|F|0-34:A>G-34:A>G	chromosome7R	237587702	0,511516547
28857505|F|0-17:T>C-17:T>C	chromosome1R	691906368	0,511351549
3582850|F|0-10:G>A-10:G>A	chromosome4R	615129442	0,510879223
3584679|F|0-14:A>G-14:A>G	chromosome1R	542478094	0,510807791
3600359|F|0-29:A>C-29:A>C	chromosome1R	719684470	0,510803608
5209610|F|0-39:T>C-39:T>C	NA	0	0,510695931
3364494|F|0-41:A>C-41:A>C	chromosome2R	820810658	0,510295308
3586618|F|0-14:G>C-14:G>C	chromosome4R	853441185	0,510180003
5497136|F|0-25:C>G-25:C>G	NA	0	0,510140817
3363102|F|0-11:C>A-11:C>A	chromosome5R	448268674	0,51012269
3735017|F|0-7:A>C-7:A>C	chromosome6R	718099680	0,509615338
5501756|F|0-42:G>T-42:G>T	chromosome1R	680639522	0,509447474
3740874|F|0-25:G>A-25:G>A	chromosome7R	806468510	0,509116822
5500058|F|0-35:C>G-35:C>G	chromosome6R	857405444	0,508705678
3363954|F|0-67:A>C-67:A>C	chromosome6R	883613151	0,508531978
5035074|F|0-64:C>T-64:C>T	chromosome0R	89204984	0,508457308
5212501|F|0-10:T>A-10:T>A	NA	0	0,508431062
5208908|F|0-53:G>A-53:G>A	NA	0	0,507983049
3743627|F|0-10:G>C-10:G>C	chromosome5R	420846804	0,506903215
3743233|F|0-29:G>A-29:G>A	chromosome6R	877956581	0,506683269
3356401|F|0-15:T>C-15:T>C	chromosome7R	760486646	0,506251032
3739093|F|0-18:T>G-18:T>G	chromosome5R	490740529	0,505988498
3359737|F|0-8:A>G-8:A>G	chromosome1R	501115466	0,505541854
7467773|F|0-24:A>T-24:A>T	chromosome2R	65178209	0,505529091
7106415|F|0-22:A>G-22:A>G	chromosome1R	703009043	0,50543499
3736706|F|0-28:G>A-28:G>A	chromosome3R	895612843	0,505301518
3742375|F|0-6:C>T-6:C>T	chromosome4R	829630197	0,505258977
3892444|F|0-31:A>G-31:A>G	chromosome0R	42657652	0,505162405
3732870|F|0-14:C>G-14:C>G	chromosome7R	38255531	0,504953882
5207695|F|0-36:A>G-36:A>G	chromosome3R	897989605	0,504920696
3584042|F|0-6:A>G-6:A>G	chromosome1R	626431913	0,504371464
3744694|F|0-20:C>A-20:C>A	NA	0	0,504155561
3343969|F|0-25:G>C-25:G>C	NA	0	0,503712322
70186675|F|0-11:G>A-11:G>A	chromosome6R	786395008	0,503667487
3743669|F|0-35:A>G-35:A>G	chromosome2R	884420038	0,503667229
3355927|F|0-7:T>C-7:T>C	chromosome5R	871924710	0,503660713
3599496|F|0-31:C>G-31:C>G	chromosome2R	146699674	0,503652797
3597639|F|0-11:A>G-11:A>G	chromosome4R	656015902	0,503651269
3347351|F|0-66:A>T-66:A>T	chromosome1R	693890009	0,503449827
3596300|F|0-55:C>G-55:C>G	chromosome7R	881374994	0,50335379
3741708|F|0-18:G>A-18:G>A	chromosome6R	537627728	0,502803494
4496741|F|0-22:G>C-22:G>C	NA	0	0,50210972
7415327|F|0-27:G>C-27:G>C	NA	0	0,502098204
4488962|F|0-7:T>C-7:T>C	chromosome4R	883298975	0,5017309
3902225|F|0-17:C>A-17:C>A	chromosome1R	568803877	0,501388711
5042932|F|0-14:A>T-14:A>T	NA	0	0,501360589
6211425|F|0-19:C>T-19:C>T	NA	0	0,501025184
3583024|F|0-14:C>G-14:C>G	chromosome7R	125824756	0,501019564
5040044|F|0-25:G>C-25:G>C	chromosome6R	811862454	0,500839363
3344633|F|0-16:C>G-16:C>G	chromosome3R	783336574	0,500788898
75511114|F|0-31:C>G-31:C>G	chromosome6R	661781404	0,500786888
3364331|F|0-38:T>A-38:T>A	chromosome3R	734982530	0,500165666
3363035|F|0-14:A>G-14:A>G	chromosome4R	819237588	0,500134484
3596274|F|0-65:C>G-65:C>G	chromosome5R	683757778	0,500055361
12321731|F|0-19:A>G-19:A>G	chromosome2R	938320475	0,499988389
3356786|F|0-13:C>G-13:C>G	chromosome5R	560487091	0,499909787
3737660|F|0-6:C>T-6:C>T	chromosome5R	560504093	0,499909787
3362362|F|0-28:C>T-28:C>T	chromosome4R	754157462	0,499880648
7468023|F|0-13:G>A-13:G>A	NA	0	0,499790855
3741073|F|0-19:A>C-19:A>C	chromosome4R	623899748	0,499548455
3602416|F|0-49:T>G-49:T>G	chromosome6R	760114380	0,498934266
3343427|F|0-8:T>C-8:T>C	chromosome5R	531483503	0,498686181
3742327|F|0-28:C>G-28:C>G	chromosome5R	531584340	0,498686181
5486062|F|0-9:A>G-9:A>G	chromosome2R	878084400	0,498261676
5503139|F|0-32:A>G-32:A>G	chromosome6R	19447316	0,498182342
3597708|F|0-43:G>A-43:G>A	chromosome5R	482273666	0,497867459
5497221|F|0-46:A>C-46:A>C	chromosome3R	114626706	0,497707722
3730882|F|0-16:T>C-16:T>C	chromosome2R	5803360	0,497670771
3745757|F|0-26:C>G-26:C>G	NA	0	0,497589583
3743742|F|0-55:T>A-55:T>A	chromosome7R	880161011	0,497543517
7070182|F|0-7:A>G-7:A>G	NA	0	0,497351415
3906101|F|0-13:T>C-13:T>C	chromosome4R	806900723	0,497002335
4491030|F|0-28:T>C-28:T>C	chromosome2R	135539837	0,496926654
4490731|F|0-40:G>A-40:G>A	chromosome5R	645901931	0,496801664
3903405|F|0-25:T>G-25:T>G	NA	0	0,496566379
3596549|F|0-32:G>C-32:G>C	chromosome3R	964869127	0,496387051
3908198|F|0-36:C>A-36:C>A	NA	0	0,496166098
5789196|F|0-30:T>A-30:T>A	chromosome3R	732821948	0,495451899
3730131|F|0-50:T>C-50:T>C	chromosome5R	463800634	0,495315002
7094055|F|0-10:A>T-10:A>T	NA	0	0,495314575
3364011|F|0-16:A>C-16:A>C	chromosome2R	5265641	0,495174689
3909123|F|0-15:G>C-15:G>C	chromosome1R	709723548	0,494874025
3749953|F|0-33:T>A-33:T>A	chromosome7R	650226751	0,494814629
3601957|F|0-36:C>T-36:C>T	chromosome4R	836602644	0,494703929
3587053|F|0-33:C>T-33:C>T	chromosome5R	843983512	0,494616091
3588536|F|0-8:T>C-8:T>C	chromosome5R	90916995	0,494523174
3353441|F|0-47:C>T-47:C>T	chromosome7R	27997375	0,494284959
3597339|F|0-65:G>C-65:G>C	chromosome6R	568918154	0,49421961
4102146|F|0-33:T>C-33:T>C	chromosome6R	622700680	0,494139068
7415624|F|0-17:G>A-17:G>A	chromosome7R	132510855	0,494078957
3740665|F|0-5:T>C-5:T>C	NA	0	0,493863705
3909270|F|0-41:A>G-41:A>G	chromosome2R	275557624	0,493158245
3347885|F|0-11:G>A-11:G>A	chromosome7R	17521003	0,49292404
3744008|F|0-36:T>A-36:T>A	chromosome4R	878771552	0,492908103
3364479|F|0-33:A>C-33:A>C	chromosome5R	18996242	0,49289403
3748804|F|0-11:A>T-11:A>T	NA	0	0,492825378
5503422|F|0-10:G>A-10:G>A	chromosome4R	862927101	0,492812695
3363089|F|0-41:G>A-41:G>A	chromosome5R	851274227	0,492724149
3363765|F|0-50:C>G-50:C>G	chromosome1R	712214638	0,492466152
5800918|F|0-5:T>C-5:T>C	NA	0	0,491897319
3364978|F|0-59:C>T-59:C>T	chromosome7R	341386609	0,491889309
3731751|F|0-21:G>C-21:G>C	chromosome2R	567782796	0,4915663
3602505|F|0-51:T>G-51:T>G	chromosome6R	729893584	0,491552063
5492821|F|0-28:A>G-28:A>G	chromosome3R	148676843	0,491333123
4490357|F|0-30:T>C-30:T>C	chromosome6R	679317022	0,491199534
3734867|F|0-11:G>C-11:G>C	NA	0	0,489743791
3348734|F|0-20:G>C-20:G>C	chromosome1R	22642165	0,48927718
3596811|F|0-18:T>G-18:T>G	chromosome6R	142464365	0,488440451
7104774|F|0-6:G>A-6:G>A	NA	0	0,488387913
3351737|F|0-26:C>G-26:C>G	chromosome1R	8266142	0,488376728
3749506|F|0-16:C>T-16:C>T	chromosome0R	240700475	0,488070234
3364920|F|0-65:A>G-65:A>G	chromosome7R	728742744	0,487801584
3362506|F|0-24:G>A-24:G>A	chromosome3R	800967177	0,487760376
70187747|F|0-54:T>A-54:T>A	chromosome1R	581936565	0,487664159
3349656|F|0-47:T>C-47:T>C	chromosome7R	825212643	0,487544705
7467845|F|0-62:G>A-62:G>A	chromosome2R	91099856	0,487510128
3738848|F|0-20:C>G-20:C>G	chromosome1R	26020714	0,487415659
5208518|F|0-7:C>G-7:C>G	chromosome4R	662737761	0,48708457
3589046|F|0-52:G>T-52:G>T	chromosome2R	891924059	0,487042534
3902147|F|0-11:G>C-11:G>C	chromosome2R	844232340	0,486560987
5757063|F|0-42:A>G-42:A>G	chromosome7R	320794214	0,485997307
3578680|F|0-26:C>T-26:C>T	chromosome4R	734398033	0,485637596
7092833|F|0-62:A>C-62:A>C	chromosome4R	856714355	0,485484975
3743698|F|0-30:C>A-30:C>A	chromosome0R	527399534	0,48497365
5042074|F|0-49:A>C-49:A>C	NA	0	0,484068096
3346839|F|0-51:G>A-51:G>A	chromosome7R	874135238	0,483815053
3885317|F|0-19:C>T-19:C>T	chromosome6R	659920412	0,483490404
7105944|F|0-20:G>A-20:G>A	chromosome5R	811006110	0,483369015
3592344|F|0-7:G>A-7:G>A	chromosome7R	58175990	0,483216347
3745575|F|0-34:T>C-34:T>C	chromosome5R	430187665	0,483215691
7467754|F|0-30:T>C-30:T>C	chromosome2R	13587742	0,483139207
3362254|F|0-9:A>G-9:A>G	chromosome3R	43085320	0,483010119
5228428|F|0-10:T>C-10:T>C	NA	0	0,482368546
3742868|F|0-11:G>A-11:G>A	chromosome0R	56186000	0,482366422
3364775|F|0-12:G>C-12:G>C	chromosome3R	145282548	0,482348766
3358142|F|0-8:G>A-8:G>A	chromosome6R	58773081	0,482347366
3742995|F|0-60:A>G-60:A>G	chromosome3R	217012490	0,481864991
5497661|F|0-19:T>C-19:T>C	chromosome5R	673548244	0,481794787
3345544|F|0-44:T>G-44:T>G	chromosome3R	233571865	0,481789382
3351028|F|0-5:C>A-5:C>A	chromosome7R	17857020	0,481781438
[truncated: 40,775 more rows]
