# Supplementary material for: Identification of quantitative trait loci associated with leaf rust resistance in rye by precision mapping
Source: BMC Plant Biol. 2024 Apr 17;24:291. doi: 10.1186/s12870-024-04960-6 (PMC11022434; doi:10.1186/s12870-024-04960-6)
Supplement: Supplementary file 7 — Supplementary Material 7. [file 12870_2024_4960_MOESM7_ESM.csv]

Table S9. GWAS results for SNP-DArT markers associated with resposne to isolate N 17 dpi.
AlleleID	Chrom_Rye_v3	ChromPos_Rye_v3	pvalue_LMM_isolate_N_17_dpi
3905019|F|0-21:G>A-21:G>A	chromosome0R	42294	0
3905019|F|0-60:A>G-60:A>G	chromosome0R	42294	0.182488423362145
7499555|F|0-34:C>G-34:C>G	chromosome0R	44163	0.0252778549710644
3578780|F|0-11:A>G-11:A>G	chromosome0R	44229	0.310516208787699
59543174|F|0-28:G>A-28:G>A	chromosome0R	53394	0
7086764|F|0-8:C>A-8:C>A	chromosome0R	95346	0
3749925|F|0-35:A>G-35:A>G	chromosome0R	323515	0.108287437489968
3749925|F|0-68:G>T-68:G>T	chromosome0R	323515	0
37706711|F|0-53:T>C-53:T>C	chromosome0R	323515	0
3745334|F|0-52:G>A-52:G>A	chromosome0R	381905	0.000301437404189854
5220579|F|0-10:C>T-10:C>T	chromosome0R	688312	0
3595733|F|0-65:G>A-65:G>A	chromosome0R	689249	0.166391415045076
3587092|F|0-44:C>G-44:C>G	chromosome0R	693769	0.430963840715397
5035666|F|0-7:C>A-7:C>A	chromosome0R	693824	0
37700930|F|0-12:C>T-12:C>T	chromosome0R	755868	0
3357118|F|0-38:C>T-38:C>T	chromosome0R	945406	0
5039515|F|0-19:C>T-19:C>T	chromosome0R	964213	0
5039515|F|0-31:T>A-31:T>A	chromosome0R	964213	0
100030019|F|0-8:A>T-8:A>T	chromosome0R	1004025	0
70187052|F|0-23:G>C-23:G>C	chromosome0R	1004025	0
38785110|F|0-19:C>T-19:C>T	chromosome0R	1005884	0
3597886|F|0-11:G>C-11:G>C	chromosome0R	1057430	0
5202067|F|0-17:A>T-17:A>T	chromosome0R	1059935	0
5202067|F|0-49:G>A-49:G>A	chromosome0R	1059935	0
5226271|F|0-25:C>A-25:C>A	chromosome0R	1065237	0
5209482|F|0-39:C>T-39:C>T	chromosome0R	1068841	0
7105729|F|0-28:T>C-28:T>C	chromosome0R	1069050	0
3592925|F|0-16:G>C-16:G>C	chromosome0R	1117351	0
3592925|F|0-38:C>G-38:C>G	chromosome0R	1117351	0
5789148|F|0-8:C>T-8:C>T	chromosome0R	1117417	0
5499927|F|0-38:G>C-38:G>C	chromosome0R	1150700	0
5219917|F|0-12:A>G-12:A>G	chromosome0R	1183861	0
37707118|F|0-29:C>G-29:C>G	chromosome0R	1183927	0
37707118|F|0-36:G>A-36:G>A	chromosome0R	1183927	0
3734832|F|0-12:G>A-12:G>A	chromosome0R	1188050	0
3744230|F|0-10:T>C-10:T>C	chromosome0R	1188084	0
7091205|F|0-34:C>G-34:C>G	chromosome0R	1210759	0
4486656|F|0-34:C>G-34:C>G	chromosome0R	1210768	0
3907228|F|0-47:C>G-47:C>G	chromosome0R	1210825	0
3589055|F|0-27:A>G-27:A>G	chromosome0R	1221514	0
7097229|F|0-38:G>A-38:G>A	chromosome0R	1328854	0
3904151|F|0-14:G>A-14:G>A	chromosome0R	1343738	0
3739673|F|0-58:T>C-58:T>C	chromosome0R	1421078	0
3587518|F|0-25:G>A-25:G>A	chromosome0R	1925463	0
100156816|F|0-14:T>C-14:T>C	chromosome0R	2179288	0
37707241|F|0-10:C>A-10:C>A	chromosome0R	2179288	0
3744215|F|0-5:C>G-5:C>G	chromosome0R	2419557	0
5207329|F|0-22:C>G-22:C>G	chromosome0R	2889209	0
3898767|F|0-21:C>T-21:C>T	chromosome0R	2972700	0.253679139685064
3582835|F|0-15:A>G-15:A>G	chromosome0R	2973654	0.525921533963629
7086386|F|0-60:C>A-60:C>A	chromosome0R	2973654	0
48708834|F|0-32:A>T-32:A>T	chromosome0R	3036983	0
7087501|F|0-49:A>G-49:A>G	chromosome0R	3069623	0
3745464|F|0-33:G>C-33:G>C	chromosome0R	3114558	0
3742901|F|0-33:C>G-33:C>G	chromosome0R	3114587	0
3906465|F|0-35:C>G-35:C>G	chromosome0R	3114624	0.0859491684933762
3365132|F|0-32:G>A-32:G>A	chromosome0R	3115420	0.112631119482806
5217683|F|0-59:G>C-59:G>C	chromosome0R	3115420	0
3588935|F|0-26:T>G-26:T>G	chromosome0R	3127578	0.498147804797732
70187505|F|0-10:T>C-10:T>C	chromosome0R	3132020	0.032791831630194
70187505|F|0-67:A>C-67:A>C	chromosome0R	3132020	0
3882809|F|0-35:G>C-35:G>C	chromosome0R	3139118	0
3591758|F|0-9:T>C-9:T>C	chromosome0R	3148875	0.266014475489805
5796396|F|0-29:C>G-29:C>G	chromosome0R	3153153	0
5796396|F|0-44:C>G-44:C>G	chromosome0R	3153153	0
5796396|F|0-53:T>G-53:T>G	chromosome0R	3153153	0
39741553|F|0-12:G>A-12:G>A	chromosome0R	3285253	0
3743715|F|0-48:C>G-48:C>G	chromosome0R	3439646	0
3360915|F|0-31:G>A-31:G>A	chromosome0R	3440604	0
3362771|F|0-56:T>C-56:T>C	chromosome0R	3581257	0.0226426412727993
5797770|F|0-20:G>C-20:G>C	chromosome0R	3588313	0
3597201|F|0-11:C>G-11:C>G	chromosome0R	3626006	0.0912305527253558
3597201|F|0-29:G>C-29:G>C	chromosome0R	3626006	0
100033623|F|0-12:A>G-12:A>G	chromosome0R	3630614	0
3738153|F|0-5:A>G-5:A>G	chromosome0R	3731644	0
7092059|F|0-40:C>T-40:C>T	chromosome0R	3735624	0
3350308|F|0-17:G>C-17:G>C	chromosome0R	3741336	0
3350308|F|0-61:G>T-61:G>T	chromosome0R	3741336	0
39740525|F|0-50:G>C-50:G>C	chromosome0R	3832951	0
3603079|F|0-8:T>C-8:T>C	chromosome0R	3833865	0
7463255|F|0-46:C>T-46:C>T	chromosome0R	3833865	0.16302806013564
3731252|F|0-14:C>A-14:C>A	chromosome0R	3873350	0
5225847|F|0-38:G>C-38:G>C	chromosome0R	3878244	0
3580947|F|0-11:T>A-11:T>A	chromosome0R	3884146	0.652604990587598
3580947|F|0-45:G>T-45:G>T	chromosome0R	3884146	0
3731187|F|0-53:G>T-53:G>T	chromosome0R	4690361	0
38787819|F|0-21:T>C-21:T>C	chromosome0R	4690427	0
3342199|F|0-58:T>C-58:T>C	chromosome0R	4778411	0
28856921|F|0-46:C>T-46:C>T	chromosome0R	4891807	0
3745921|F|0-8:C>T-8:C>T	chromosome0R	4913546	0
3345972|F|0-66:T>G-66:T>G	chromosome0R	5596523	0
3903954|F|0-14:G>A-14:G>A	chromosome0R	5615102	0
7415195|F|0-25:G>C-25:G>C	chromosome0R	5615102	0
39741678|F|0-16:C>T-16:C>T	chromosome0R	5651411	0
3909281|F|0-9:T>G-9:T>G	chromosome0R	5689563	0
3909647|F|0-6:T>C-6:T>C	chromosome0R	5706791	0
3740838|F|0-14:A>G-14:A>G	chromosome0R	5706835	0
5497083|F|0-62:T>A-62:T>A	chromosome0R	5707226	0.0380349654184094
37699983|F|0-8:C>T-8:C>T	chromosome0R	5721526	0
100027240|F|0-35:G>C-35:G>C	chromosome0R	5723925	0
5216629|F|0-21:C>T-21:C>T	chromosome0R	5917504	0
29075954|F|0-13:C>T-13:C>T	chromosome0R	6017983	0
5788957|F|0-8:G>A-8:G>A	chromosome0R	6017983	0
3364779|F|0-23:A>C-23:A>C	chromosome0R	6091407	0.758277377929342
3579926|F|0-26:C>T-26:C>T	chromosome0R	6125561	0.0617949426536307
28857555|F|0-28:C>G-28:C>G	chromosome0R	6127413	0
55880165|F|0-38:C>G-38:C>G	chromosome0R	6173511	0
4485203|F|0-29:C>G-29:C>G	chromosome0R	6179327	0
3348834|F|0-46:C>G-46:C>G	chromosome0R	6209158	0
3358201|F|0-30:G>A-30:G>A	chromosome0R	6294730	0
3745921|F|0-18:T>C-18:T>C	chromosome0R	6319253	0
3745921|F|0-39:A>G-39:A>G	chromosome0R	6319253	0
3591403|F|0-19:T>G-19:T>G	chromosome0R	6401611	0.210399975075031
3748358|F|0-64:A>G-64:A>G	chromosome0R	6515101	1.65630457041142
3909902|F|0-18:G>C-18:G>C	chromosome0R	6796712	0
37699740|F|0-64:C>T-64:C>T	chromosome0R	6797485	0
3906771|F|0-48:T>C-48:T>C	chromosome0R	6804674	0.144589778194057
37706804|F|0-47:A>G-47:A>G	chromosome0R	6807400	0
3906809|F|0-25:T>C-25:T>C	chromosome0R	6870548	0
3909329|F|0-18:G>A-18:G>A	chromosome0R	6870614	0
3730911|F|0-42:G>A-42:G>A	chromosome0R	6930181	0
3741604|F|0-23:A>G-23:A>G	chromosome0R	6930181	0.878976282749607
3741604|F|0-65:G>A-65:G>A	chromosome0R	6930181	0
100090225|F|0-8:A>T-8:A>T	chromosome0R	6975480	0
5501079|F|0-61:T>G-61:T>G	chromosome0R	6975480	0
3745917|F|0-56:A>G-56:A>G	chromosome0R	6994070	0
5788551|F|0-10:C>T-10:C>T	chromosome0R	7025848	0
3589358|F|0-46:G>C-46:G>C	chromosome0R	7038796	0
3357972|F|0-12:A>G-12:A>G	chromosome0R	7072959	0
3343707|F|0-64:G>A-64:G>A	chromosome0R	7177951	0
3586857|F|0-57:T>C-57:T>C	chromosome0R	7187707	0
5035037|F|0-15:G>C-15:G>C	chromosome0R	7253448	0.182644555244417
100150789|F|0-20:C>T-20:C>T	chromosome0R	7281419	0
100150789|F|0-57:C>T-57:C>T	chromosome0R	7281419	0
5486567|F|0-31:T>G-31:T>G	chromosome0R	7430791	0
3351245|F|0-37:G>T-37:G>T	chromosome0R	7466323	0
3730274|F|0-63:G>A-63:G>A	chromosome0R	7468100	0
5499987|F|0-6:A>G-6:A>G	chromosome0R	7619918	0.271936007919364
3346176|F|0-33:G>C-33:G>C	chromosome0R	7753685	0.108138362850077
3346176|F|0-52:C>A-52:C>A	chromosome0R	7753685	0.275632283820182
7093694|F|0-23:A>T-23:A>T	chromosome0R	7753685	0
3355166|F|0-49:G>A-49:G>A	chromosome0R	7754815	0
5227381|F|0-6:C>G-6:C>G	chromosome0R	7762265	0
100158555|F|0-37:G>A-37:G>A	chromosome0R	7762331	0
3593315|F|0-39:G>C-39:G>C	chromosome0R	7762331	0
3745526|F|0-16:A>G-16:A>G	chromosome0R	8256126	0.241303170794031
48708343|F|0-66:G>C-66:G>C	chromosome0R	8256126	0
6211513|F|0-41:T>C-41:T>C	chromosome0R	8256126	0
39740701|F|0-11:T>C-11:T>C	chromosome0R	8354141	0
5045112|F|0-23:C>T-23:C>T	chromosome0R	8393917	0
7086552|F|0-10:G>C-10:G>C	chromosome0R	8540671	0.119800409069497
5227880|F|0-32:C>G-32:C>G	chromosome0R	8568903	0
5801363|F|0-14:C>A-14:C>A	chromosome0R	8625901	0.223940383066708
7413202|F|0-9:G>T-9:G>T	chromosome0R	8774740	0
100106605|F|0-16:G>A-16:G>A	chromosome0R	8836647	0
3748291|F|0-16:T>C-16:T>C	chromosome0R	8896838	0
5200986|F|0-21:A>C-21:A>C	chromosome0R	8896838	0
7062398|F|0-66:T>C-66:T>C	chromosome0R	8896838	0
3741575|F|0-27:T>C-27:T>C	chromosome0R	8906562	0
5804358|F|0-10:A>G-10:A>G	chromosome0R	8919026	0
7104034|F|0-12:G>A-12:G>A	chromosome0R	8919139	0
3597144|F|0-36:G>A-36:G>A	chromosome0R	8919987	0
5497430|F|0-5:C>G-5:C>G	chromosome0R	8979184	0
3592268|F|0-7:C>T-7:C>T	chromosome0R	9219730	0
3906638|F|0-21:C>A-21:C>A	chromosome0R	9224294	0
3904704|F|0-14:C>A-14:C>A	chromosome0R	9254178	0
3904704|F|0-38:A>T-38:A>T	chromosome0R	9254178	0
3904704|F|0-61:C>G-61:C>G	chromosome0R	9254178	0
3897675|F|0-8:C>T-8:C>T	chromosome0R	9254244	0
3595816|F|0-34:C>T-34:C>T	chromosome0R	9326569	0
3584030|F|0-40:T>C-40:T>C	chromosome0R	9540720	0
3894859|F|0-8:C>G-8:C>G	chromosome0R	9578798	0
5044558|F|0-18:G>T-18:G>T	chromosome0R	9609521	0
4489811|F|0-64:A>G-64:A>G	chromosome0R	9610985	0
3889352|F|0-24:C>T-24:C>T	chromosome0R	9611046	0
3889352|F|0-30:T>C-30:T>C	chromosome0R	9611046	0
3883501|F|0-64:A>G-64:A>G	chromosome0R	9687799	0
3346633|F|0-24:C>G-24:C>G	chromosome0R	9898780	0
37706783|F|0-68:T>C-68:T>C	chromosome0R	9898780	0.02850237132178
5504016|F|0-16:C>T-16:C>T	chromosome0R	9921789	0
48705652|F|0-51:C>T-51:C>T	chromosome0R	10254191	0
3733508|F|0-67:C>G-67:C>G	chromosome0R	10254839	0
7086849|F|0-11:G>A-11:G>A	chromosome0R	10495863	0.593507146904492
7415555|F|0-16:T>C-16:T>C	chromosome0R	10866320	0.368286896431092
5228185|F|0-15:A>G-15:A>G	chromosome0R	10867793	0
3590139|F|0-68:G>C-68:G>C	chromosome0R	10946713	0
3597343|F|0-5:G>C-5:G>C	chromosome0R	11151686	0
3732351|F|0-28:A>G-28:A>G	chromosome0R	11463361	0
3732351|F|0-31:A>C-31:A>C	chromosome0R	11463361	0
3732351|F|0-35:G>A-35:G>A	chromosome0R	11463361	0
5227028|F|0-17:G>C-17:G>C	chromosome0R	11488878	0
5227028|F|0-5:C>G-5:C>G	chromosome0R	11488878	0
3884903|F|0-40:C>G-40:C>G	chromosome0R	11557720	0
5499410|F|0-6:A>G-6:A>G	chromosome0R	11773992	0
3738443|F|0-11:G>C-11:G>C	chromosome0R	11791255	0.711078854193623
3345042|F|0-10:A>G-10:A>G	chromosome0R	12008823	0.00426540389776118
100092191|F|0-31:G>A-31:G>A	chromosome0R	12044077	0
3597129|F|0-21:A>C-21:A>C	chromosome0R	12044077	0
4094691|F|0-25:G>C-25:G>C	chromosome0R	12046735	0
4094691|F|0-67:G>A-67:G>A	chromosome0R	12046735	0
3746222|F|0-10:A>C-10:A>C	chromosome0R	12050329	0
7411012|F|0-51:A>G-51:A>G	chromosome0R	12185288	0
3596335|F|0-46:G>C-46:G>C	chromosome0R	12252842	0
3599949|F|0-29:C>G-29:C>G	chromosome0R	12252908	0
5501727|F|0-29:C>G-29:C>G	chromosome0R	12252908	0
5501727|F|0-50:C>G-50:C>G	chromosome0R	12252908	0
5208842|F|0-32:A>C-32:A>C	chromosome0R	12267250	0
100142487|F|0-44:A>G-44:A>G	chromosome0R	12269450	0
3347847|F|0-8:T>C-8:T>C	chromosome0R	12275725	0
3588747|F|0-33:A>G-33:A>G	chromosome0R	12313135	0
3588747|F|0-67:T>C-67:T>C	chromosome0R	12313135	0
3597683|F|0-5:C>T-5:C>T	chromosome0R	12335692	0
5805175|F|0-64:G>A-64:G>A	chromosome0R	12451564	0.0511491711140114
16515302|F|0-37:A>G-37:A>G	chromosome0R	12770649	0
3351084|F|0-22:T>C-22:T>C	chromosome0R	12970078	0
5213862|F|0-6:T>C-6:T>C	chromosome0R	12970144	0
3882876|F|0-36:G>T-36:G>T	chromosome0R	13651791	0
100137248|F|0-65:A>G-65:A>G	chromosome0R	13660037	0
3742732|F|0-31:G>C-31:G>C	chromosome0R	13691866	0.358693280609598
3740828|F|0-38:G>C-38:G>C	chromosome0R	13691932	0.472079595943054
3740828|F|0-63:T>G-63:T>G	chromosome0R	13691932	0
3595921|F|0-21:G>A-21:G>A	chromosome0R	13695025	0
3745342|F|0-8:C>G-8:C>G	chromosome0R	13697674	0.294442361178589
3888383|F|0-23:C>A-23:C>A	chromosome0R	13721673	0
3740905|F|0-22:C>T-22:C>T	chromosome0R	13722435	0
3740905|F|0-28:G>A-28:G>A	chromosome0R	13722435	0
3740905|F|0-5:G>A-5:G>A	chromosome0R	13722435	0
3889082|F|0-15:C>A-15:C>A	chromosome0R	13725145	0
3906193|F|0-64:A>T-64:A>T	chromosome0R	13725181	0
3353741|F|0-38:T>A-38:T>A	chromosome0R	13730844	0
3579414|F|0-7:G>C-7:G>C	chromosome0R	13730844	0
3732196|F|0-15:A>G-15:A>G	chromosome0R	13741157	0
3909223|F|0-60:T>G-60:T>G	chromosome0R	13770480	0
5213039|F|0-65:G>T-65:G>T	chromosome0R	13801914	0
3365111|F|0-33:G>C-33:G>C	chromosome0R	13859341	1.18621518698358
3342567|F|0-42:T>G-42:T>G	chromosome0R	13859531	0.177855326294758
5502586|F|0-12:A>C-12:A>C	chromosome0R	13859597	0.177855326294758
5502587|F|0-56:C>T-56:C>T	chromosome0R	13859597	0
48706958|F|0-9:A>G-9:A>G	chromosome0R	14214811	0
3906496|F|0-55:C>A-55:C>A	chromosome0R	14214877	0
37704853|F|0-8:G>A-8:G>A	chromosome0R	14216627	0
5497626|F|0-56:G>A-56:G>A	chromosome0R	14216627	0
3578203|F|0-33:A>G-33:A>G	chromosome0R	14296191	0.10951575263931
3746491|F|0-36:C>T-36:C>T	chromosome0R	14675434	0
3894896|F|0-30:T>G-30:T>G	chromosome0R	14680926	0
5222206|F|0-12:A>G-12:A>G	chromosome0R	14680992	0.155538616537551
3578297|F|0-17:G>A-17:G>A	chromosome0R	14879516	0
3578297|F|0-36:T>C-36:T>C	chromosome0R	14879516	0
3746400|F|0-11:G>A-11:G>A	chromosome0R	14887604	0
7106260|F|0-26:C>G-26:C>G	chromosome0R	14887644	0
100141853|F|0-10:T>A-10:T>A	chromosome0R	14887728	0
100023091|F|0-38:G>C-38:G>C	chromosome0R	15601590	0
28855668|F|0-55:G>A-55:G>A	chromosome0R	15795407	0.0196585371592562
3743711|F|0-22:A>G-22:A>G	chromosome0R	16038698	0
5213025|F|0-7:A>G-7:A>G	chromosome0R	16165610	0
3749513|F|0-20:C>T-20:C>T	chromosome0R	16468347	0
3746092|F|0-44:G>C-44:G>C	chromosome0R	16469843	0
3597254|F|0-19:T>A-19:T>A	chromosome0R	16470283	0.651102109982681
3350913|F|0-7:G>C-7:G>C	chromosome0R	16470349	0
5504383|F|0-29:G>A-29:G>A	chromosome0R	16542346	0
75511290|F|0-46:C>T-46:C>T	chromosome0R	16767145	0
3357215|F|0-47:C>G-47:C>G	chromosome0R	16799624	0.0495775394249261
38787916|F|0-27:T>C-27:T>C	chromosome0R	16802885	0
3362990|F|0-6:G>A-6:G>A	chromosome0R	16802951	0.136420973077223
3742424|F|0-21:C>A-21:C>A	chromosome0R	16835940	1.32147743185791
28856577|F|0-8:T>C-8:T>C	chromosome0R	16988953	0
5212336|F|0-26:G>A-26:G>A	chromosome0R	17034737	0
5221092|F|0-9:C>G-9:C>G	chromosome0R	17035904	0
5214181|F|0-35:A>C-35:A>C	chromosome0R	17088748	0
3357349|F|0-13:C>T-13:C>T	chromosome0R	17141494	0
3743822|F|0-17:C>T-17:C>T	chromosome0R	17142755	0
5221092|F|0-66:T>C-66:T>C	chromosome0R	17143923	0
5139308|F|0-9:G>C-9:G>C	chromosome0R	17143938	0
100120290|F|0-11:T>C-11:T>C	chromosome0R	17166465	0
3581168|F|0-33:T>C-33:T>C	chromosome0R	17166533	0
3581168|F|0-41:A>G-41:A>G	chromosome0R	17166533	0.13087935582647
3598054|F|0-19:A>G-19:A>G	chromosome0R	17257063	0
7099963|F|0-14:C>G-14:C>G	chromosome0R	17263526	0
3349629|F|0-30:G>T-30:G>T	chromosome0R	17360172	0
3343390|F|0-21:A>G-21:A>G	chromosome0R	17382813	0
3343390|F|0-51:T>A-51:T>A	chromosome0R	17382813	0
5504881|F|0-19:G>C-19:G>C	chromosome0R	17413698	0
3749556|F|0-60:T>G-60:T>G	chromosome0R	17481714	0
5803183|F|0-65:A>C-65:A>C	chromosome0R	17481814	0
100115914|F|0-10:G>A-10:G>A	chromosome0R	17482331	0
7499482|F|0-50:G>A-50:G>A	chromosome0R	17539144	0
3343121|F|0-22:C>A-22:C>A	chromosome0R	17602882	0
3731683|F|0-23:T>A-23:T>A	chromosome0R	17602882	0
3731683|F|0-44:G>C-44:G>C	chromosome0R	17602882	0
3908986|F|0-27:C>T-27:C>T	chromosome0R	17647745	0
28857102|F|0-19:C>G-19:C>G	chromosome0R	17723194	0
5223973|F|0-19:G>C-19:G>C	chromosome0R	17723194	0
3356273|F|0-23:A>G-23:A>G	chromosome0R	17742072	0
3895391|F|0-11:C>G-11:C>G	chromosome0R	17742072	0
16524126|F|0-9:C>T-9:C>T	chromosome0R	17745990	0
3597720|F|0-38:C>G-38:C>G	chromosome0R	17745990	0.249824071308431
38785516|F|0-66:T>C-66:T>C	chromosome0R	17797638	0
37705505|F|0-66:T>C-66:T>C	chromosome0R	17798148	0
38785923|F|0-60:C>A-60:C>A	chromosome0R	17798148	0
3589827|F|0-14:C>T-14:C>T	chromosome0R	17821555	0
3595189|F|0-25:T>C-25:T>C	chromosome0R	17821619	0
100130755|F|0-29:T>C-29:T>C	chromosome0R	17878161	0
3898365|F|0-26:T>C-26:T>C	chromosome0R	17878227	0
5223956|F|0-33:G>A-33:G>A	chromosome0R	17899770	0
28857870|F|0-21:C>T-21:C>T	chromosome0R	17937252	0
28857870|F|0-26:G>A-26:G>A	chromosome0R	17937252	0
3581768|F|0-50:C>T-50:C>T	chromosome0R	17937762	0
3902235|F|0-66:G>C-66:G>C	chromosome0R	18159841	0
3750513|F|0-51:T>C-51:T>C	chromosome0R	18336724	0
3750513|F|0-62:G>A-62:G>A	chromosome0R	18336724	0.676657860769305
5789601|F|0-12:C>T-12:C>T	chromosome0R	18338326	0
3892089|F|0-11:G>A-11:G>A	chromosome0R	18341022	0
3363788|F|0-28:A>T-28:A>T	chromosome0R	18731900	0
39741174|F|0-18:C>G-18:C>G	chromosome0R	18731966	0
5504707|F|0-9:G>A-9:G>A	chromosome0R	18832556	0
3588910|F|0-20:C>A-20:C>A	chromosome0R	18834167	0
3357712|F|0-29:G>T-29:G>T	chromosome0R	18945502	0
3364099|F|0-18:C>T-18:C>T	chromosome0R	19243947	0
3364099|F|0-20:C>T-20:C>T	chromosome0R	19243947	0
100026006|F|0-33:T>C-33:T>C	chromosome0R	19317982	0
38786053|F|0-62:G>C-62:G>C	chromosome0R	19492954	0
5035028|F|0-10:C>T-10:C>T	chromosome0R	19670687	0
5223058|F|0-58:G>A-58:G>A	chromosome0R	19670717	0
5223058|F|0-7:G>A-7:G>A	chromosome0R	19670717	0
3742797|F|0-19:A>G-19:A>G	chromosome0R	19686856	0
3349764|F|0-33:C>T-33:C>T	chromosome0R	19688320	0
3355794|F|0-27:G>A-27:G>A	chromosome0R	19719296	0
3903682|F|0-38:G>A-38:G>A	chromosome0R	19724917	0
7095037|F|0-10:G>A-10:G>A	chromosome0R	19828260	0
3350734|F|0-12:T>G-12:T>G	chromosome0R	19992395	0.188308141511368
3350734|F|0-41:A>C-41:A>C	chromosome0R	19992395	0
3731154|F|0-35:G>A-35:G>A	chromosome0R	20036894	0
3596804|F|0-28:G>A-28:G>A	chromosome0R	20086097	0
3596804|F|0-29:G>A-29:G>A	chromosome0R	20086097	0
3351376|F|0-11:G>C-11:G>C	chromosome0R	20149359	0
3892205|F|0-62:C>T-62:C>T	chromosome0R	20594290	0
100023620|F|0-19:T>C-19:T>C	chromosome0R	21125695	0
41118208|F|0-43:C>T-43:C>T	chromosome0R	21186627	0
3579149|F|0-32:A>G-32:A>G	chromosome0R	21206636	0
3363838|F|0-65:A>C-65:A>C	chromosome0R	21963530	0.373623809484853
3909178|F|0-26:C>T-26:C>T	chromosome0R	21963740	0.234752706284381
5804558|F|0-65:A>C-65:A>C	chromosome0R	22562984	0
5225213|F|0-7:A>G-7:A>G	chromosome0R	22736335	0
39742050|F|0-44:A>G-44:A>G	chromosome0R	22736401	0
3344689|F|0-56:A>G-56:A>G	chromosome0R	22737216	0
3909396|F|0-22:T>A-22:T>A	chromosome0R	22737552	0
3909396|F|0-58:C>T-58:C>T	chromosome0R	22737552	0
3601627|F|0-20:G>A-20:G>A	chromosome0R	22936667	0
55880213|F|0-11:T>C-11:T>C	chromosome0R	23456912	0
3362041|F|0-10:C>A-10:C>A	chromosome0R	23457268	0
100154464|F|0-47:T>A-47:T>A	chromosome0R	23459652	0
3580681|F|0-29:G>A-29:G>A	chromosome0R	23486230	0
3598782|F|0-16:T>C-16:T>C	chromosome0R	24014960	0.526449758697735
3601028|F|0-28:G>T-28:G>T	chromosome0R	24671207	0.307526213392901
3601028|F|0-49:C>T-49:C>T	chromosome0R	24671207	0.307526213392901
5222966|F|0-17:G>A-17:G>A	chromosome0R	24716700	0
5222966|F|0-55:A>G-55:A>G	chromosome0R	24716700	0
5222966|F|0-58:A>G-58:A>G	chromosome0R	24716700	0.526449758697735
37704788|F|0-45:G>T-45:G>T	chromosome0R	25185868	0
5205610|F|0-50:T>C-50:T>C	chromosome0R	25656692	0
3584024|F|0-43:A>C-43:A>C	chromosome0R	26787582	0
3743452|F|0-15:C>T-15:C>T	chromosome0R	26795569	0
3597460|F|0-50:T>A-50:T>A	chromosome0R	27206960	0.287026733215413
3360501|F|0-5:A>C-5:A>C	chromosome0R	27260909	0
3744474|F|0-29:A>G-29:A>G	chromosome0R	27267853	0.195808440822072
28856130|F|0-55:C>T-55:C>T	chromosome0R	27274326	0
3342123|F|0-11:G>A-11:G>A	chromosome0R	27274392	0.11332573929419
3342123|F|0-23:C>T-23:C>T	chromosome0R	27274392	0
3342123|F|0-9:C>T-9:C>T	chromosome0R	27274392	0
3602314|F|0-54:G>A-54:G>A	chromosome0R	27275453	0
3361934|F|0-29:A>C-29:A>C	chromosome0R	27507352	0.195808440822072
5501556|F|0-14:T>C-14:T>C	chromosome0R	28179330	0
7063419|F|0-15:C>T-15:C>T	chromosome0R	28470462	0
3580305|F|0-9:A>G-9:A>G	chromosome0R	29017351	0
3343976|F|0-29:C>A-29:C>A	chromosome0R	29364074	0.373623809484853
3593266|F|0-18:T>G-18:T>G	chromosome0R	30747525	0
3743884|F|0-47:C>T-47:C>T	chromosome0R	30750485	0
3742457|F|0-61:T>C-61:T>C	chromosome0R	30794611	0
3355766|F|0-17:T>C-17:T>C	chromosome0R	31078844	0
28855028|F|0-40:A>G-40:A>G	chromosome0R	31081464	0
5224425|F|0-20:T>G-20:T>G	chromosome0R	31255419	0
3364555|F|0-49:T>C-49:T>C	chromosome0R	31465648	0.0362471617879866
3596929|F|0-37:G>A-37:G>A	chromosome0R	32238535	0.184924172951963
3601860|F|0-30:T>C-30:T>C	chromosome0R	32885613	0
3588407|F|0-63:A>G-63:A>G	chromosome0R	32890582	0
3588407|F|0-68:G>A-68:G>A	chromosome0R	32890582	0
3737985|F|0-5:T>C-5:T>C	chromosome0R	32890582	0
3364149|F|0-13:G>T-13:G>T	chromosome0R	32890642	0
5799907|F|0-50:G>A-50:G>A	chromosome0R	32892871	0
3908647|F|0-27:C>A-27:C>A	chromosome0R	33117570	0
100024052|F|0-50:T>C-50:T>C	chromosome0R	33120333	0
3364166|F|0-44:T>C-44:T>C	chromosome0R	33627509	0.091640528554604
3907853|F|0-58:A>G-58:A>G	chromosome0R	33644122	0
3360193|F|0-11:C>G-11:C>G	chromosome0R	33669860	0
3745487|F|0-43:A>T-43:A>T	chromosome0R	34203528	0
3362985|F|0-49:T>C-49:T>C	chromosome0R	35359605	0.0399947616500329
3598483|F|0-11:A>G-11:A>G	chromosome0R	35363269	0.0363077514782733
5500624|F|0-10:G>A-10:G>A	chromosome0R	35547710	0
3735361|F|0-56:T>C-56:T>C	chromosome0R	35630747	0.0814468565059947
3362749|F|0-15:G>A-15:G>A	chromosome0R	35919777	0.140268467941541
3358578|F|0-31:A>T-31:A>T	chromosome0R	35997899	0
3364758|F|0-17:T>G-17:T>G	chromosome0R	36161935	0
3908138|F|0-64:G>A-64:G>A	chromosome0R	36272727	0
3596723|F|0-16:G>A-16:G>A	chromosome0R	36272810	0
3362138|F|0-16:A>G-16:A>G	chromosome0R	36272837	0
37706373|F|0-36:A>G-36:A>G	chromosome0R	37158798	0
37706373|F|0-63:A>T-63:A>T	chromosome0R	37158798	0
3590191|F|0-35:T>G-35:T>G	chromosome0R	37171595	0.227244681301238
3744133|F|0-51:A>G-51:A>G	chromosome0R	37214179	0
3579758|F|0-40:A>G-40:A>G	chromosome0R	38668553	0
3362594|F|0-53:G>T-53:G>T	chromosome0R	41406333	0.651763226523332
3349457|F|0-44:G>A-44:G>A	chromosome0R	41421302	0
3581736|F|0-38:G>T-38:G>T	chromosome0R	41422245	0
3578105|F|0-42:C>G-42:C>G	chromosome0R	41443735	0
5216079|F|0-50:C>G-50:C>G	chromosome0R	41443782	0
3364876|F|0-20:A>G-20:A>G	chromosome0R	41452965	0
28857437|F|0-40:C>G-40:C>G	chromosome0R	41453031	0
5503414|F|0-25:C>T-25:C>T	chromosome0R	41453031	0
3362058|F|0-41:T>C-41:T>C	chromosome0R	41488882	0
3742542|F|0-32:G>A-32:G>A	chromosome0R	41575529	0
5788803|F|0-18:G>T-18:G>T	chromosome0R	41576615	0
7467864|F|0-46:G>T-46:G>T	chromosome0R	41661784	0
3749274|F|0-46:G>T-46:G>T	chromosome0R	41661801	0
3749274|F|0-8:G>A-8:G>A	chromosome0R	41661801	0
3597401|F|0-26:A>C-26:A>C	chromosome0R	41662485	0
3364243|F|0-17:G>C-17:G>C	chromosome0R	42279860	0.547730885543093
3592835|F|0-16:T>C-16:T>C	chromosome0R	42657652	0.437442396054543
3892444|F|0-31:A>G-31:A>G	chromosome0R	42657652	0.33478449307608
3744234|F|0-28:G>A-28:G>A	chromosome0R	42949236	0
5221782|F|0-46:A>G-46:A>G	chromosome0R	42949236	0
3363929|F|0-6:C>T-6:C>T	chromosome0R	43274457	0
3732936|F|0-23:C>T-23:C>T	chromosome0R	44209074	0
3732936|F|0-50:C>T-50:C>T	chromosome0R	44209074	0
3732936|F|0-66:C>A-66:C>A	chromosome0R	44209074	0
3360848|F|0-33:C>T-33:C>T	chromosome0R	45140453	0
38790637|F|0-8:C>T-8:C>T	chromosome0R	45380168	0
3906421|F|0-8:C>G-8:C>G	chromosome0R	45862334	0
48705949|F|0-12:C>A-12:C>A	chromosome0R	46562173	0
7463238|F|0-26:C>A-26:C>A	chromosome0R	48556265	0
3352488|F|0-65:A>C-65:A>C	chromosome0R	48558012	0
7414451|F|0-27:C>T-27:C>T	chromosome0R	48948801	0
7414829|F|0-14:T>C-14:T>C	chromosome0R	48999232	0
5805233|F|0-19:G>A-19:G>A	chromosome0R	50451044	0
3360871|F|0-12:G>A-12:G>A	chromosome0R	52034934	0
3742426|F|0-46:A>G-46:A>G	chromosome0R	52289704	0.405164558480406
5217029|F|0-16:A>G-16:A>G	chromosome0R	52289704	0
100095329|F|0-27:C>T-27:C>T	chromosome0R	53268913	0
70187090|F|0-19:C>A-19:C>A	chromosome0R	53282032	0
28857815|F|0-35:T>C-35:T>C	chromosome0R	55233031	0
5206134|F|0-46:C>T-46:C>T	chromosome0R	55290393	0
5206134|F|0-5:C>T-5:C>T	chromosome0R	55290393	0
3355616|F|0-6:T>C-6:T>C	chromosome0R	55372035	0
3906894|F|0-38:C>G-38:C>G	chromosome0R	55908136	0
3577425|F|0-35:G>A-35:G>A	chromosome0R	56148188	0
7467808|F|0-62:A>C-62:A>C	chromosome0R	56153844	0
5486579|F|0-9:C>T-9:C>T	chromosome0R	56155530	0
3742868|F|0-11:G>A-11:G>A	chromosome0R	56186000	0.224391153432266
3348474|F|0-16:C>T-16:C>T	chromosome0R	56231976	0.42869380101975
3906072|F|0-12:T>A-12:T>A	chromosome0R	56236359	0
7414463|F|0-12:T>C-12:T>C	chromosome0R	57462402	0
7072178|F|0-36:A>G-36:A>G	chromosome0R	57623936	0
5799692|F|0-10:C>T-10:C>T	chromosome0R	57631002	0
3909035|F|0-16:A>G-16:A>G	chromosome0R	58971636	0
3909035|F|0-21:T>G-21:T>G	chromosome0R	58971636	0
3731063|F|0-21:T>G-21:T>G	chromosome0R	59094532	0
7466444|F|0-33:T>C-33:T>C	chromosome0R	59194977	0.34434423774635
3736634|F|0-37:G>A-37:G>A	chromosome0R	59195043	0
3342969|F|0-14:G>T-14:G>T	chromosome0R	59195749	0
3743896|F|0-46:G>C-46:G>C	chromosome0R	59744779	0
5224895|F|0-60:C>A-60:C>A	chromosome0R	59783644	1.96998109779787
3358323|F|0-12:T>C-12:T>C	chromosome0R	59900729	0
5796716|F|0-32:C>T-32:C>T	chromosome0R	59900795	0
3348016|F|0-6:A>C-6:A>C	chromosome0R	59921947	0
3348016|F|0-64:T>A-64:T>A	chromosome0R	59921947	0
3746996|F|0-31:A>G-31:A>G	chromosome0R	60431607	0
3356503|F|0-25:A>G-25:A>G	chromosome0R	60431845	0
3579480|F|0-38:A>G-38:A>G	chromosome0R	60590877	0
37705182|F|0-66:A>G-66:A>G	chromosome0R	60615032	0
5789372|F|0-17:A>G-17:A>G	chromosome0R	60898413	0.324223911986854
3743570|F|0-65:A>T-65:A>T	chromosome0R	60900091	0.0825189341868961
3908564|F|0-36:A>C-36:A>C	chromosome0R	60919199	0
3590739|F|0-13:A>C-13:A>C	chromosome0R	60929698	0
7413425|F|0-28:T>A-28:T>A	chromosome0R	60944897	0.155972974876538
5035014|F|0-11:T>G-11:T>G	chromosome0R	61076428	0
3736311|F|0-36:C>A-36:C>A	chromosome0R	61165811	0
5138115|F|0-9:T>C-9:T>C	chromosome0R	61536817	0
3342420|F|0-16:C>T-16:C>T	chromosome0R	61718396	0
3342420|F|0-8:T>C-8:T>C	chromosome0R	61718396	0
75511296|F|0-65:A>G-65:A>G	chromosome0R	61803482	0
3731919|F|0-53:A>G-53:A>G	chromosome0R	61903746	0
5214432|F|0-6:A>G-6:A>G	chromosome0R	61903746	0
7104132|F|0-5:C>A-5:C>A	chromosome0R	62112184	0
3342169|F|0-19:A>T-19:A>T	chromosome0R	62801059	0
3342169|F|0-39:C>G-39:C>G	chromosome0R	62801059	0
3894602|F|0-46:C>A-46:C>A	chromosome0R	62829464	0
3894602|F|0-66:G>T-66:G>T	chromosome0R	62829464	0
3364723|F|0-46:G>T-46:G>T	chromosome0R	63111491	0
5041629|F|0-23:A>G-23:A>G	chromosome0R	63146001	0
7413291|F|0-17:G>A-17:G>A	chromosome0R	63160358	0
3365189|F|0-18:A>G-18:A>G	chromosome0R	63206405	0.0324326181211453
3579215|F|0-21:T>A-21:T>A	chromosome0R	63210152	0
3362688|F|0-26:A>G-26:A>G	chromosome0R	63210218	0
3362688|F|0-35:T>C-35:T>C	chromosome0R	63210218	0
3362085|F|0-39:A>T-39:A>T	chromosome0R	63247547	0
3586423|F|0-11:C>G-11:C>G	chromosome0R	63247547	0
3601273|F|0-54:A>G-54:A>G	chromosome0R	63247547	0
3601273|F|0-56:G>A-56:G>A	chromosome0R	63247547	0
3601273|F|0-9:C>T-9:C>T	chromosome0R	63247547	0.0205026742671746
3745319|F|0-10:G>T-10:G>T	chromosome0R	63247547	0
3745319|F|0-28:C>T-28:C>T	chromosome0R	63247547	0
3364717|F|0-29:C>G-29:C>G	chromosome0R	63247613	0
3576369|F|0-20:G>A-20:G>A	chromosome0R	63247613	0
3576369|F|0-29:C>G-29:C>G	chromosome0R	63247613	0
7093858|F|0-6:A>G-6:A>G	chromosome0R	63247659	0
3597828|F|0-18:G>T-18:G>T	chromosome0R	63461051	0
3344370|F|0-29:A>T-29:A>T	chromosome0R	63503095	0
5036330|F|0-22:A>G-22:A>G	chromosome0R	63507888	0
5224613|F|0-14:C>T-14:C>T	chromosome0R	63507888	0
48708677|F|0-48:A>G-48:A>G	chromosome0R	63508122	0
75511053|F|0-25:T>A-25:T>A	chromosome0R	63804027	0
75511083|F|0-25:C>T-25:C>T	chromosome0R	63866899	0
3738082|F|0-17:G>T-17:G>T	chromosome0R	63876652	0
3354390|F|0-19:T>C-19:T>C	chromosome0R	63882041	0.824088469023514
3592623|F|0-8:T>G-8:T>G	chromosome0R	63901260	0.16679870671614
3356013|F|0-38:A>G-38:A>G	chromosome0R	63954726	0.0916768082415195
3909619|F|0-34:G>T-34:G>T	chromosome0R	64106933	0
5138773|F|0-34:C>G-34:C>G	chromosome0R	64106999	0
5138829|F|0-11:C>A-11:C>A	chromosome0R	64106999	0
5499742|F|0-11:A>C-11:A>C	chromosome0R	64106999	0
3888395|F|0-23:C>T-23:C>T	chromosome0R	64111165	0
5219980|F|0-6:G>A-6:G>A	chromosome0R	64115971	0.166197890152147
7413215|F|0-7:T>C-7:T>C	chromosome0R	64115971	0
3890951|F|0-54:G>A-54:G>A	chromosome0R	64116298	0
70187709|F|0-16:G>A-16:G>A	chromosome0R	64148924	0
5047268|F|0-15:C>G-15:C>G	chromosome0R	64175552	0
5226880|F|0-40:C>T-40:C>T	chromosome0R	64599525	0
5208271|F|0-32:G>T-32:G>T	chromosome0R	64629746	0
3351996|F|0-45:G>A-45:G>A	chromosome0R	65180013	0
59547367|F|0-7:C>G-7:C>G	chromosome0R	65458676	0
5226898|F|0-8:T>C-8:T>C	chromosome0R	65495400	0.157164141408582
3738829|F|0-66:G>C-66:G>C	chromosome0R	65508002	0
3364780|F|0-12:G>C-12:G>C	chromosome0R	65594109	0
7105209|F|0-5:G>A-5:G>A	chromosome0R	65594446	0
3364947|F|0-17:T>C-17:T>C	chromosome0R	65679470	0
3741474|F|0-6:T>G-6:T>G	chromosome0R	65758991	0
3908197|F|0-39:C>A-39:C>A	chromosome0R	65891709	0
5042690|F|0-17:G>A-17:G>A	chromosome0R	65973485	0
5042690|F|0-29:T>C-29:T>C	chromosome0R	65973485	0
5042690|F|0-35:C>T-35:C>T	chromosome0R	65973485	0
3353088|F|0-39:G>A-39:G>A	chromosome0R	65986866	0
3893510|F|0-47:G>C-47:G>C	chromosome0R	66061847	0
3733056|F|0-14:T>C-14:T>C	chromosome0R	66062710	0
59545637|F|0-35:G>C-35:G>C	chromosome0R	66100832	0
3596998|F|0-36:G>A-36:G>A	chromosome0R	66233115	0
3907335|F|0-52:C>T-52:C>T	chromosome0R	66420896	0
3909124|F|0-48:C>G-48:C>G	chromosome0R	66421208	0
3732802|F|0-15:A>T-15:A>T	chromosome0R	66784356	0
3732802|F|0-31:C>G-31:C>G	chromosome0R	66784356	0
5212927|F|0-11:G>T-11:G>T	chromosome0R	66818460	0
5212927|F|0-25:G>T-25:G>T	chromosome0R	66818460	0
5212927|F|0-48:A>G-48:A>G	chromosome0R	66818460	0.0702061176480008
5225808|F|0-16:C>T-16:C>T	chromosome0R	66818460	0
3743059|F|0-16:G>A-16:G>A	chromosome0R	66863340	0
3746421|F|0-45:G>A-45:G>A	chromosome0R	67137434	0
3746421|F|0-67:C>T-67:C>T	chromosome0R	67137434	0
24841720|F|0-51:A>G-51:A>G	chromosome0R	67291711	0
5226585|F|0-11:A>C-11:A>C	chromosome0R	67304568	0
3729921|F|0-42:G>T-42:G>T	chromosome0R	67393412	0
5497978|F|0-11:A>T-11:A>T	chromosome0R	67480196	0
3355244|F|0-12:T>G-12:T>G	chromosome0R	67480262	0
5501605|F|0-24:C>T-24:C>T	chromosome0R	67480262	0.241073186007424
3584201|F|0-19:G>A-19:G>A	chromosome0R	67612869	0.203676460552884
3584201|F|0-34:G>A-34:G>A	chromosome0R	67612869	0
3584201|F|0-57:C>T-57:C>T	chromosome0R	67612869	0
5501419|F|0-32:C>G-32:C>G	chromosome0R	67612935	0.597056936030366
7468171|F|0-57:G>T-57:G>T	chromosome0R	67612935	0
3593169|F|0-47:T>C-47:T>C	chromosome0R	67613363	0.307913994951367
5804486|F|0-41:A>G-41:A>G	chromosome0R	67882308	0
55881712|F|0-10:G>T-10:G>T	chromosome0R	68085326	0
7415434|F|0-27:A>G-27:A>G	chromosome0R	68085326	0
55880035|F|0-10:G>A-10:G>A	chromosome0R	68085392	0
55880035|F|0-53:G>A-53:G>A	chromosome0R	68085392	0
3349624|F|0-33:G>C-33:G>C	chromosome0R	68129403	0
3349624|F|0-64:C>T-64:C>T	chromosome0R	68129403	0.18490547693892
5211669|F|0-32:T>C-32:T>C	chromosome0R	68129403	0
3595113|F|0-14:C>G-14:C>G	chromosome0R	68129469	0
3595807|F|0-55:G>A-55:G>A	chromosome0R	68246045	0
3584969|F|0-10:G>A-10:G>A	chromosome0R	68402813	0.336487387536061
100117928|F|0-29:T>G-29:T>G	chromosome0R	68415426	0
3345403|F|0-20:T>C-20:T>C	chromosome0R	68634574	0
3352235|F|0-10:C>G-10:C>G	chromosome0R	68662554	0.181125516721623
3363274|F|0-61:A>G-61:A>G	chromosome0R	68738351	0
3583647|F|0-9:C>T-9:C>T	chromosome0R	68768099	0.181125516721623
5214168|F|0-38:C>G-38:C>G	chromosome0R	68768099	0
5214168|F|0-59:C>A-59:C>A	chromosome0R	68768099	0
3588689|F|0-19:G>A-19:G>A	chromosome0R	68777331	0
3588689|F|0-23:G>A-23:G>A	chromosome0R	68777331	0
5205575|F|0-11:G>A-11:G>A	chromosome0R	68890758	0
5804304|F|0-20:A>C-20:A>C	chromosome0R	69011367	0
5222998|F|0-15:A>G-15:A>G	chromosome0R	69115452	0
3349762|F|0-65:C>G-65:C>G	chromosome0R	69118958	0
100094995|F|0-28:G>A-28:G>A	chromosome0R	69193043	0
3905945|F|0-63:T>G-63:T>G	chromosome0R	69193043	0.00684645993274048
3362599|F|0-55:A>G-55:A>G	chromosome0R	69198450	0.379461431080022
5493023|F|0-17:C>T-17:C>T	chromosome0R	69416759	0
3363979|F|0-25:T>C-25:T>C	chromosome0R	69477237	0
3891841|F|0-12:C>T-12:C>T	chromosome0R	69850356	0
3891841|F|0-40:C>T-40:C>T	chromosome0R	69850356	0
3587949|F|0-20:A>G-20:A>G	chromosome0R	69854545	0
3594080|F|0-14:C>G-14:C>G	chromosome0R	69854611	0
39742071|F|0-50:G>A-50:G>A	chromosome0R	69854611	0
48705958|F|0-43:A>C-43:A>C	chromosome0R	69959162	0
3595574|F|0-49:T>C-49:T>C	chromosome0R	69994972	0.382712770126537
3592202|F|0-24:A>C-24:A>C	chromosome0R	70023979	0
5200982|F|0-8:G>C-8:G>C	chromosome0R	70023979	0
100026406|F|0-15:C>T-15:C>T	chromosome0R	70024045	0
3597402|F|0-18:C>T-18:C>T	chromosome0R	70024045	0
3347437|F|0-50:A>T-50:A>T	chromosome0R	70025962	0
7104278|F|0-23:G>T-23:G>T	chromosome0R	70025962	0
7097206|F|0-18:C>T-18:C>T	chromosome0R	70067737	0
7097206|F|0-60:G>C-60:G>C	chromosome0R	70067737	0
3908778|F|0-47:A>G-47:A>G	chromosome0R	70098974	0
3360849|F|0-10:C>T-10:C>T	chromosome0R	70103285	0
3360849|F|0-35:A>G-35:A>G	chromosome0R	70103285	0
100116277|F|0-67:A>G-67:A>G	chromosome0R	70132376	0
3907059|F|0-13:A>G-13:A>G	chromosome0R	70132376	0
3732787|F|0-16:G>C-16:G>C	chromosome0R	70159577	0
100118471|F|0-21:G>T-21:G>T	chromosome0R	70206888	0
3738973|F|0-17:G>A-17:G>A	chromosome0R	70206888	0
3362364|F|0-39:C>T-39:C>T	chromosome0R	70252865	0.165833642246078
3362818|F|0-11:T>C-11:T>C	chromosome0R	70282486	0.165833642246078
5499015|F|0-44:G>A-44:G>A	chromosome0R	70282486	0.165833642246078
3895440|F|0-7:A>G-7:A>G	chromosome0R	70425792	0
3352195|F|0-13:T>C-13:T>C	chromosome0R	70615843	0
3353697|F|0-33:C>G-33:C>G	chromosome0R	70618828	0
3353697|F|0-38:G>A-38:G>A	chromosome0R	70618828	0
5204287|F|0-19:A>G-19:A>G	chromosome0R	70679524	0
3894489|F|0-19:C>G-19:C>G	chromosome0R	70922072	0
3905538|F|0-6:G>C-6:G>C	chromosome0R	70933592	0
3744447|F|0-68:T>C-68:T>C	chromosome0R	71052071	0
3349734|F|0-17:A>G-17:A>G	chromosome0R	71187540	0
3889306|F|0-5:G>C-5:G>C	chromosome0R	71223137	0
3742711|F|0-25:C>T-25:C>T	chromosome0R	71223203	0
3742711|F|0-28:G>A-28:G>A	chromosome0R	71223203	0
3593486|F|0-7:T>C-7:T>C	chromosome0R	71232218	0
3360469|F|0-51:C>G-51:C>G	chromosome0R	71239626	0
3593018|F|0-28:G>A-28:G>A	chromosome0R	71239692	0
3364044|F|0-58:T>A-58:T>A	chromosome0R	71303561	0
5214198|F|0-37:A>G-37:A>G	chromosome0R	71303561	0
3590201|F|0-18:T>C-18:T>C	chromosome0R	71378284	0
3590201|F|0-20:A>C-20:A>C	chromosome0R	71378284	0
3740308|F|0-20:T>G-20:T>G	chromosome0R	71623560	0
3363792|F|0-34:G>A-34:G>A	chromosome0R	71671201	0.0303341637437277
5222942|F|0-15:A>C-15:A>C	chromosome0R	72039865	0.287317059355073
100027448|F|0-12:G>T-12:G>T	chromosome0R	72063200	0
3579786|F|0-5:T>G-5:T>G	chromosome0R	72245756	0
3596314|F|0-48:G>A-48:G>A	chromosome0R	72248399	0.237025717792161
16525161|F|0-46:C>G-46:C>G	chromosome0R	72756046	0
28857919|F|0-39:A>C-39:A>C	chromosome0R	72756046	0
3347725|F|0-20:C>T-20:C>T	chromosome0R	72798773	0
3588217|F|0-20:C>T-20:C>T	chromosome0R	72798773	0
3599039|F|0-25:A>G-25:A>G	chromosome0R	72808344	0
3365109|F|0-20:A>G-20:A>G	chromosome0R	72840868	0
3595980|F|0-55:T>A-55:T>A	chromosome0R	72840868	0
5224136|F|0-10:G>C-10:G>C	chromosome0R	72870663	0
75511669|F|0-14:C>T-14:C>T	chromosome0R	72870663	0
3598631|F|0-60:T>C-60:T>C	chromosome0R	72872384	0
5503996|F|0-8:T>G-8:T>G	chromosome0R	72872450	0
3580229|F|0-61:C>T-61:C>T	chromosome0R	72921079	0
5214025|F|0-34:C>A-34:C>A	chromosome0R	72983627	0
3597706|F|0-5:G>C-5:G>C	chromosome0R	72989902	0
3750325|F|0-12:A>G-12:A>G	chromosome0R	72989968	0
3750325|F|0-41:T>C-41:T>C	chromosome0R	72989968	0
3750325|F|0-61:G>C-61:G>C	chromosome0R	72989968	0
3595775|F|0-27:T>G-27:T>G	chromosome0R	73082371	0.274993841782083
5501759|F|0-39:C>G-39:C>G	chromosome0R	73082429	0.243905208480639
5501759|F|0-51:T>A-51:T>A	chromosome0R	73082429	0
3364279|F|0-15:T>C-15:T>C	chromosome0R	73469026	0
3364279|F|0-32:T>A-32:T>A	chromosome0R	73469026	0
3595567|F|0-49:G>T-49:G>T	chromosome0R	73469092	0
3596429|F|0-19:T>C-19:T>C	chromosome0R	73841654	0
37706677|F|0-33:A>G-33:A>G	chromosome0R	74092060	0.25914125740078
5225544|F|0-33:C>G-33:C>G	chromosome0R	74092126	0
7106311|F|0-7:A>C-7:A>C	chromosome0R	74124001	0
3597613|F|0-68:C>G-68:C>G	chromosome0R	74152933	0
28857989|F|0-53:A>G-53:A>G	chromosome0R	74157671	0
3587895|F|0-10:T>C-10:T>C	chromosome0R	74157671	0
4497339|F|0-29:C>T-29:C>T	chromosome0R	74164812	0
4497339|F|0-30:G>A-30:G>A	chromosome0R	74164812	0
48707433|F|0-27:A>G-27:A>G	chromosome0R	74190102	0
100024287|F|0-10:T>C-10:T>C	chromosome0R	74201502	0
3585069|F|0-9:G>T-9:G>T	chromosome0R	74216383	0
5505064|F|0-8:A>G-8:A>G	chromosome0R	74319510	0
37706551|F|0-24:C>G-24:C>G	chromosome0R	74322787	0
3345951|F|0-26:A>T-26:A>T	chromosome0R	74343249	0
3363158|F|0-43:G>A-43:G>A	chromosome0R	74377038	0
3344395|F|0-12:G>C-12:G>C	chromosome0R	74403309	0
3596242|F|0-28:G>C-28:G>C	chromosome0R	74406684	0
3363884|F|0-17:G>C-17:G>C	chromosome0R	74406750	0
7094088|F|0-5:T>C-5:T>C	chromosome0R	74605003	0
7103470|F|0-31:C>T-31:C>T	chromosome0R	74680837	0
3740883|F|0-17:C>G-17:C>G	chromosome0R	74739162	0
3740883|F|0-5:C>T-5:C>T	chromosome0R	74739162	0.694330126673502
3576908|F|0-14:C>T-14:C>T	chromosome0R	74810158	0
3587602|F|0-47:T>C-47:T>C	chromosome0R	74813866	0
3595813|F|0-11:G>A-11:G>A	chromosome0R	74834130	0
3595813|F|0-58:C>G-58:C>G	chromosome0R	74834130	0.333420264418482
3362036|F|0-62:G>C-62:G>C	chromosome0R	74848882	0.582304293514943
3750363|F|0-12:T>G-12:T>G	chromosome0R	74848882	0.582304293514943
38791212|F|0-7:T>A-7:T>A	chromosome0R	74851046	0
5045441|F|0-26:A>C-26:A>C	chromosome0R	74880997	0.923022387494622
3353341|F|0-51:C>G-51:C>G	chromosome0R	74895060	0
3736105|F|0-64:G>A-64:G>A	chromosome0R	74895060	0
3352204|F|0-26:C>A-26:C>A	chromosome0R	74954756	0
5201788|F|0-52:A>G-52:A>G	chromosome0R	75060732	0
7106219|F|0-7:C>T-7:C>T	chromosome0R	75142676	0
3732145|F|0-68:G>T-68:G>T	chromosome0R	75223948	0
3354872|F|0-10:C>G-10:C>G	chromosome0R	75224125	0
5044034|F|0-7:G>C-7:G>C	chromosome0R	75230515	0
3597151|F|0-50:T>C-50:T>C	chromosome0R	75230581	0
37707104|F|0-33:A>T-33:A>T	chromosome0R	75230581	0
7468202|F|0-34:T>G-34:T>G	chromosome0R	75230581	0
7088927|F|0-12:A>G-12:A>G	chromosome0R	75293307	0
5497296|F|0-15:C>T-15:C>T	chromosome0R	75324487	0
3365253|F|0-44:T>G-44:T>G	chromosome0R	75468092	0.0757854249445776
3365253|F|0-52:G>A-52:G>A	chromosome0R	75468092	0
3364020|F|0-11:G>C-11:G>C	chromosome0R	75468158	0.132553960720333
4490387|F|0-19:C>T-19:C>T	chromosome0R	75561736	0
5210057|F|0-6:G>C-6:G>C	chromosome0R	75561888	0
3742787|F|0-20:T>C-20:T>C	chromosome0R	75587717	0
3736940|F|0-15:A>C-15:A>C	chromosome0R	75587900	0
70187209|F|0-10:A>G-10:A>G	chromosome0R	75602487	0
3579700|F|0-33:T>C-33:T>C	chromosome0R	75725267	0
7095116|F|0-29:A>C-29:A>C	chromosome0R	75725267	0.0294792512754273
3581976|F|0-20:A>G-20:A>G	chromosome0R	75725333	1.02316556239033
3593941|F|0-52:A>C-52:A>C	chromosome0R	75725333	0.00184900546646291
3344975|F|0-16:C>G-16:C>G	chromosome0R	75727825	0
3354170|F|0-8:A>G-8:A>G	chromosome0R	75737122	0
3362325|F|0-25:G>C-25:G>C	chromosome0R	75770051	0.319837992453072
5497337|F|0-9:T>C-9:T>C	chromosome0R	75828069	0
3576584|F|0-9:C>T-9:C>T	chromosome0R	75828084	0
3588480|F|0-52:C>T-52:C>T	chromosome0R	75832291	0
3581824|F|0-40:G>C-40:G>C	chromosome0R	75849648	0
3581824|F|0-55:G>A-55:G>A	chromosome0R	75849648	0
3589758|F|0-51:C>G-51:C>G	chromosome0R	75868869	0
3596472|F|0-26:T>G-26:T>G	chromosome0R	75869182	0
3730671|F|0-17:G>A-17:G>A	chromosome0R	76319594	0
3360735|F|0-38:T>A-38:T>A	chromosome0R	76745896	0
3745396|F|0-9:C>T-9:C>T	chromosome0R	76786906	0
3584624|F|0-19:G>A-19:G>A	chromosome0R	76859060	0
3742106|F|0-5:T>C-5:T>C	chromosome0R	76859060	0
4485613|F|0-44:T>C-44:T>C	chromosome0R	76859060	0
7415974|F|0-14:C>T-14:C>T	chromosome0R	76859060	0
7415974|F|0-19:A>G-19:A>G	chromosome0R	76859060	0
3596605|F|0-30:C>T-30:C>T	chromosome0R	76860337	0
3596605|F|0-47:C>A-47:C>A	chromosome0R	76860337	0
5505073|F|0-58:A>G-58:A>G	chromosome0R	76860337	0
7093679|F|0-44:A>G-44:A>G	chromosome0R	76860337	0
5214469|F|0-15:T>C-15:T>C	chromosome0R	76861680	0.411673687772774
3743441|F|0-43:A>T-43:A>T	chromosome0R	77021305	0
5214117|F|0-6:C>A-6:C>A	chromosome0R	77034789	0
3364061|F|0-11:T>G-11:T>G	chromosome0R	77238349	0.206219087504193
5200839|F|0-31:T>C-31:T>C	chromosome0R	77238415	0.206219087504193
5223336|F|0-28:T>C-28:T>C	chromosome0R	77238415	0
3586368|F|0-11:C>G-11:C>G	chromosome0R	77245344	0
3576813|F|0-28:A>G-28:A>G	chromosome0R	77267856	0.22075461651915
7468274|F|0-34:C>T-34:C>T	chromosome0R	77267856	0
3584535|F|0-28:G>A-28:G>A	chromosome0R	77267885	0
7093266|F|0-30:C>T-30:C>T	chromosome0R	77316005	0
3740746|F|0-13:T>A-13:T>A	chromosome0R	77329793	0
38790833|F|0-31:A>G-31:A>G	chromosome0R	77480504	0
5503202|F|0-44:G>C-44:G>C	chromosome0R	77480504	0.0348423241886117
3341754|F|0-32:A>T-32:A>T	chromosome0R	77486920	0
5202430|F|0-59:A>G-59:A>G	chromosome0R	77486920	0
3743986|F|0-7:T>G-7:T>G	chromosome0R	77507940	0.206219087504193
39742097|F|0-32:T>C-32:T>C	chromosome0R	77610228	0
7415856|F|0-7:T>G-7:T>G	chromosome0R	77610294	0
3895122|F|0-36:C>T-36:C>T	chromosome0R	77617788	0
7104293|F|0-63:G>A-63:G>A	chromosome0R	77619093	0
3576235|F|0-39:A>T-39:A>T	chromosome0R	77621699	0
5203001|F|0-54:A>T-54:A>T	chromosome0R	77621765	0
28855053|F|0-10:T>A-10:T>A	chromosome0R	77970164	0
37707204|F|0-67:G>A-67:G>A	chromosome0R	77983285	0
7097777|F|0-24:C>T-24:C>T	chromosome0R	77983285	0
100142463|F|0-31:G>A-31:G>A	chromosome0R	77984374	0
28857799|F|0-14:A>G-14:A>G	chromosome0R	77984374	0
3742214|F|0-44:T>G-44:T>G	chromosome0R	77984374	0
48708805|F|0-10:T>G-10:T>G	chromosome0R	77984374	0
39740346|F|0-47:T>G-47:T>G	chromosome0R	78269627	0
7106247|F|0-21:G>A-21:G>A	chromosome0R	78331440	0.141387572535612
7106247|F|0-28:G>T-28:G>T	chromosome0R	78331440	0.123047284138037
3601449|F|0-22:C>T-22:C>T	chromosome0R	78540351	0
3595543|F|0-17:G>C-17:G>C	chromosome0R	78540417	0
3351693|F|0-49:G>T-49:G>T	chromosome0R	78542165	0
3351693|F|0-59:C>G-59:C>G	chromosome0R	78542165	0
3600068|F|0-43:C>G-43:C>G	chromosome0R	78542776	0.223086603766931
3598649|F|0-35:C>T-35:C>T	chromosome0R	78542842	0
5223205|F|0-10:C>G-10:C>G	chromosome0R	78546192	0
5223205|F|0-68:A>G-68:A>G	chromosome0R	78546192	0
3734784|F|0-12:G>C-12:G>C	chromosome0R	78558175	0.245201448622255
3734784|F|0-36:A>G-36:A>G	chromosome0R	78558175	0
5800283|F|0-60:A>C-60:A>C	chromosome0R	78558175	0
70187079|F|0-30:G>C-30:G>C	chromosome0R	78695751	0
70187079|F|0-64:G>T-64:G>T	chromosome0R	78695751	0
7096683|F|0-10:G>A-10:G>A	chromosome0R	78771537	0
3595215|F|0-14:C>G-14:C>G	chromosome0R	78917230	0
3904512|F|0-41:G>A-41:G>A	chromosome0R	80873061	0
3906614|F|0-10:A>G-10:A>G	chromosome0R	83361215	0
3907225|F|0-44:A>G-44:A>G	chromosome0R	83361452	0
3595312|F|0-22:C>G-22:C>G	chromosome0R	83364059	0
3907023|F|0-32:G>A-32:G>A	chromosome0R	83364125	0
5035074|F|0-47:T>C-47:T>C	chromosome0R	89204984	0
5035074|F|0-64:C>T-64:C>T	chromosome0R	89204984	0.179440942682002
100093874|F|0-40:A>G-40:A>G	chromosome0R	92481837	0
7089617|F|0-40:G>A-40:G>A	chromosome0R	92481857	0
3346387|F|0-25:G>A-25:G>A	chromosome0R	92934305	0
5499734|F|0-24:G>T-24:G>T	chromosome0R	93992731	0
3908908|F|0-56:G>A-56:G>A	chromosome0R	100244872	1.20510654234787
29361539|F|0-48:T>C-48:T>C	chromosome0R	102524293	0
5501358|F|0-32:T>G-32:T>G	chromosome0R	104198692	0
5501358|F|0-65:T>G-65:T>G	chromosome0R	104198692	0
5796191|F|0-41:T>C-41:T>C	chromosome0R	104198692	0
4488833|F|0-41:T>C-41:T>C	chromosome0R	104198712	0
5502650|F|0-7:C>T-7:C>T	chromosome0R	104233572	0.736731174595913
70187674|F|0-47:A>G-47:A>G	chromosome0R	104233622	0
3364456|F|0-51:T>A-51:T>A	chromosome0R	104234781	0
3735442|F|0-22:G>A-22:G>A	chromosome0R	104315561	0
5503264|F|0-20:T>C-20:T>C	chromosome0R	104315753	0
5485965|F|0-37:C>A-37:C>A	chromosome0R	104329216	0
3364626|F|0-13:A>G-13:A>G	chromosome0R	104330179	0
38790809|F|0-19:G>C-19:G>C	chromosome0R	104330179	0
3587498|F|0-5:A>G-5:A>G	chromosome0R	104333870	0
3577558|F|0-26:G>A-26:G>A	chromosome0R	104333899	0
3577558|F|0-5:A>G-5:A>G	chromosome0R	104333899	0
3352265|F|0-63:T>A-63:T>A	chromosome0R	104334214	0
4489578|F|0-14:A>C-14:A>C	chromosome0R	104340881	0.650125329161971
100159602|F|0-21:C>T-21:C>T	chromosome0R	104340953	0
3351726|F|0-28:T>C-28:T>C	chromosome0R	104340953	0.104003098841393
3351726|F|0-65:C>G-65:C>G	chromosome0R	104340953	0
3351726|F|0-68:A>G-68:A>G	chromosome0R	104340953	0.0670491260250693
5788692|F|0-34:G>C-34:G>C	chromosome0R	106762438	0
28857287|F|0-54:T>A-54:T>A	chromosome0R	108282713	0
4498107|F|0-39:A>C-39:A>C	chromosome0R	111998897	0
100129741|F|0-14:C>T-14:C>T	chromosome0R	112022964	0
5804639|F|0-6:C>G-6:C>G	chromosome0R	112022981	0
3585668|F|0-19:G>A-19:G>A	chromosome0R	112052196	0
4093660|F|0-33:C>T-33:C>T	chromosome0R	112052196	0
3735301|F|0-64:G>A-64:G>A	chromosome0R	112059337	0.331116763075809
3735301|F|0-65:A>G-65:A>G	chromosome0R	112059337	0.141714366557817
3364022|F|0-19:T>A-19:T>A	chromosome0R	112060376	0
100142163|F|0-59:A>G-59:A>G	chromosome0R	112102843	0
3909007|F|0-17:A>C-17:A>C	chromosome0R	112110508	0
5043358|F|0-15:C>T-15:C>T	chromosome0R	112208294	0
3346884|F|0-40:G>T-40:G>T	chromosome0R	112270748	0
3744721|F|0-19:G>T-19:G>T	chromosome0R	112276791	0
3599624|F|0-7:T>G-7:T>G	chromosome0R	112278804	0.206219087504193
3595879|F|0-12:C>A-12:C>A	chromosome0R	112278870	0
3595879|F|0-15:A>G-15:A>G	chromosome0R	112278870	0.206219087504193
3595879|F|0-7:C>G-7:C>G	chromosome0R	112278870	0.206219087504193
3747674|F|0-37:G>T-37:G>T	chromosome0R	112278870	0
4489676|F|0-14:G>C-14:G>C	chromosome0R	112383084	0.602626750620946
4490433|F|0-32:G>C-32:G>C	chromosome0R	112399781	0
3346159|F|0-22:G>A-22:G>A	chromosome0R	112400171	0
3346159|F|0-48:C>T-48:C>T	chromosome0R	112400171	0
5202187|F|0-35:A>T-35:A>T	chromosome0R	112400237	0
7104253|F|0-38:G>T-38:G>T	chromosome0R	112973825	0
7104253|F|0-62:C>T-62:C>T	chromosome0R	112973825	0
100128818|F|0-20:C>G-20:C>G	chromosome0R	113616966	0
100128818|F|0-21:C>G-21:C>G	chromosome0R	113616966	0
100028259|F|0-44:A>C-44:A>C	chromosome0R	114701996	0
100094762|F|0-19:C>T-19:C>T	chromosome0R	114778713	0
3348821|F|0-7:G>A-7:G>A	chromosome0R	114914309	1.0792217732244
3744584|F|0-61:G>A-61:G>A	chromosome0R	114917258	0.238078977744715
3349993|F|0-22:T>A-22:T>A	chromosome0R	115262855	1.74357165967827
6211872|F|0-65:G>A-65:G>A	chromosome0R	118112769	0
3735397|F|0-20:C>T-20:C>T	chromosome0R	118959583	0.0281030152096213
100096649|F|0-29:C>A-29:C>A	chromosome0R	119251305	0
7091055|F|0-54:G>C-54:G>C	chromosome0R	119573631	0
3363432|F|0-24:G>A-24:G>A	chromosome0R	119573697	0
6211301|F|0-28:C>A-28:C>A	chromosome0R	122840916	0.526449758697735
7071160|F|0-7:G>C-7:G>C	chromosome0R	124952588	0
3742516|F|0-11:G>T-11:G>T	chromosome0R	128457322	0
3742516|F|0-66:G>A-66:G>A	chromosome0R	128457322	0
5501326|F|0-56:G>A-56:G>A	chromosome0R	128462116	0
3352357|F|0-51:A>C-51:A>C	chromosome0R	128778691	0
100093558|F|0-15:A>T-15:A>T	chromosome0R	130043292	0
3744582|F|0-5:T>G-5:T>G	chromosome0R	130538057	0
3742386|F|0-10:C>G-10:C>G	chromosome0R	130769134	0.61319646967328
3578086|F|0-29:G>A-29:G>A	chromosome0R	130914232	0
3894829|F|0-12:C>T-12:C>T	chromosome0R	131071369	0
4092045|F|0-41:G>C-41:G>C	chromosome0R	131088664	0
100149372|F|0-11:A>G-11:A>G	chromosome0R	131089159	0
38791068|F|0-60:G>A-60:G>A	chromosome0R	131089159	0
5218649|F|0-11:T>C-11:T>C	chromosome0R	131089169	0
5218649|F|0-21:G>A-21:G>A	chromosome0R	131089169	0
5503995|F|0-50:A>G-50:A>G	chromosome0R	131089169	0
7092989|F|0-36:G>A-36:G>A	chromosome0R	131089169	0
7468481|F|0-46:T>C-46:T>C	chromosome0R	131089169	0
3908519|F|0-38:T>A-38:T>A	chromosome0R	131251457	0
3342366|F|0-38:T>C-38:T>C	chromosome0R	131251523	1.07310356810211
3342366|F|0-65:A>T-65:A>T	chromosome0R	131251523	0
3347328|F|0-52:A>G-52:A>G	chromosome0R	133183190	0
5223327|F|0-24:C>T-24:C>T	chromosome0R	133183190	0
3743495|F|0-46:G>A-46:G>A	chromosome0R	133183256	0
3742326|F|0-28:G>T-28:G>T	chromosome0R	135503561	0
3897739|F|0-31:A>G-31:A>G	chromosome0R	135503561	0.247981828677461
3580018|F|0-30:A>G-30:A>G	chromosome0R	135507037	0.247981828677461
3352249|F|0-49:A>G-49:A>G	chromosome0R	137752032	0
5498921|F|0-32:A>G-32:A>G	chromosome0R	137753505	0
4101911|F|0-33:A>C-33:A>C	chromosome0R	142669382	0
3586801|F|0-22:G>C-22:G>C	chromosome0R	142669431	0
3586801|F|0-28:G>C-28:G>C	chromosome0R	142669431	0
3742655|F|0-16:G>C-16:G>C	chromosome0R	142669863	0
3748974|F|0-37:G>A-37:G>A	chromosome0R	142670718	0
3745097|F|0-55:T>C-55:T>C	chromosome0R	146939427	0
3358051|F|0-36:T>A-36:T>A	chromosome0R	146982852	0
28855525|F|0-29:A>G-29:A>G	chromosome0R	146983117	0
3361024|F|0-42:A>G-42:A>G	chromosome0R	146985035	0
5224448|F|0-15:G>A-15:G>A	chromosome0R	146985101	0
5224448|F|0-20:G>T-20:G>T	chromosome0R	146985101	0
7092794|F|0-35:G>A-35:G>A	chromosome0R	146985187	0
7092794|F|0-65:A>C-65:A>C	chromosome0R	146985187	0.206219087504193
3889788|F|0-38:T>G-38:T>G	chromosome0R	146985253	0
3357546|F|0-15:C>T-15:C>T	chromosome0R	147018734	0
3357546|F|0-8:C>T-8:C>T	chromosome0R	147018734	0
3889415|F|0-62:G>C-62:G>C	chromosome0R	147018779	0
3348682|F|0-25:T>C-25:T>C	chromosome0R	147126206	0.206219087504193
7466087|F|0-33:T>C-33:T>C	chromosome0R	147127656	0
3578487|F|0-65:G>A-65:G>A	chromosome0R	147163857	0
7468016|F|0-34:C>T-34:C>T	chromosome0R	147248851	0
3887053|F|0-64:A>T-64:A>T	chromosome0R	147267793	0
3586901|F|0-32:T>C-32:T>C	chromosome0R	147277428	0
28856480|F|0-43:A>G-43:A>G	chromosome0R	147277467	0
3348550|F|0-20:G>C-20:G>C	chromosome0R	147604967	0
41117899|F|0-50:T>C-50:T>C	chromosome0R	147831800	0
100029051|F|0-46:C>T-46:C>T	chromosome0R	147849587	0
41118184|F|0-26:T>A-26:T>A	chromosome0R	147891455	0
41118184|F|0-67:A>C-67:A>C	chromosome0R	147891455	0
3362019|F|0-41:G>C-41:G>C	chromosome0R	147910356	0
3362019|F|0-68:G>A-68:G>A	chromosome0R	147910356	0
3596942|F|0-7:C>T-7:C>T	chromosome0R	147955173	0.0300246942016936
41118240|F|0-22:C>G-22:C>G	chromosome0R	147987188	0
3348105|F|0-39:C>G-39:C>G	chromosome0R	151481864	0.526449758697735
3906132|F|0-22:A>C-22:A>C	chromosome0R	152677085	0
3362012|F|0-5:A>C-5:A>C	chromosome0R	152677612	0
3741221|F|0-21:T>C-21:T>C	chromosome0R	153043039	0
3748524|F|0-24:T>A-24:T>A	chromosome0R	156455552	0
3354350|F|0-17:C>T-17:C>T	chromosome0R	156603617	0
7357717|F|0-41:C>T-41:C>T	chromosome0R	158408527	0
3350166|F|0-16:T>C-16:T>C	chromosome0R	158756268	0
3744231|F|0-31:G>A-31:G>A	chromosome0R	158987935	0
3744231|F|0-42:G>C-42:G>C	chromosome0R	158987935	0
3344662|F|0-28:G>C-28:G>C	chromosome0R	158988724	1.37912998429365
3349374|F|0-33:T>C-33:T>C	chromosome0R	158989759	0
31722991|F|0-53:A>G-53:A>G	chromosome0R	159089760	0
3735136|F|0-11:G>A-11:G>A	chromosome0R	159089760	0
5215657|F|0-15:A>C-15:A>C	chromosome0R	159089760	0
5502027|F|0-27:G>A-27:G>A	chromosome0R	159090186	0
3362170|F|0-27:G>C-27:G>C	chromosome0R	161517970	0
3730575|F|0-24:G>A-24:G>A	chromosome0R	161545454	0
29076140|F|0-34:C>G-34:C>G	chromosome0R	162071038	0
5214518|F|0-60:T>A-60:T>A	chromosome0R	162071038	0
48708229|F|0-9:T>C-9:T>C	chromosome0R	163173696	0.600671895500032
3597250|F|0-38:C>A-38:C>A	chromosome0R	163358213	0
3884403|F|0-32:T>C-32:T>C	chromosome0R	163370885	0.390477065971033
31722729|F|0-43:A>G-43:A>G	chromosome0R	165113669	0
41118330|F|0-28:C>A-28:C>A	chromosome0R	165113669	0
3591257|F|0-33:T>A-33:T>A	chromosome0R	165116693	0
3747380|F|0-61:G>A-61:G>A	chromosome0R	166453899	0
3363055|F|0-8:T>C-8:T>C	chromosome0R	166523821	0.250038442958906
3584989|F|0-32:G>T-32:G>T	chromosome0R	166526147	0
3584989|F|0-61:T>C-61:T>C	chromosome0R	166526147	0
100024289|F|0-22:G>C-22:G>C	chromosome0R	166526213	0
5499825|F|0-22:G>C-22:G>C	chromosome0R	166526213	0
5208680|F|0-16:G>A-16:G>A	chromosome0R	166527337	0
3587122|F|0-26:C>A-26:C>A	chromosome0R	166527403	0
3356849|F|0-22:G>C-22:G>C	chromosome0R	166552903	0.67628663412579
5037430|F|0-31:G>A-31:G>A	chromosome0R	166552903	0
7415475|F|0-64:G>C-64:G>C	chromosome0R	166552903	0
28857411|F|0-22:C>T-22:C>T	chromosome0R	166892880	0
3363343|F|0-54:C>T-54:C>T	chromosome0R	166977053	0
3360198|F|0-17:A>G-17:A>G	chromosome0R	167756531	0
70187790|F|0-18:T>C-18:T>C	chromosome0R	169495383	0
7105697|F|0-15:G>A-15:G>A	chromosome0R	169698920	0
5503924|F|0-14:G>T-14:G>T	chromosome0R	172043909	0
5045941|F|0-45:G>T-45:G>T	chromosome0R	172185436	0.209159412803013
3909917|F|0-58:T>C-58:T>C	chromosome0R	174073621	0
3351548|F|0-64:G>A-64:G>A	chromosome0R	174073687	0
37707216|F|0-14:A>G-14:A>G	chromosome0R	176149919	0
3906202|F|0-23:T>C-23:T>C	chromosome0R	176696111	0
3357595|F|0-5:C>G-5:C>G	chromosome0R	177828071	0
3908317|F|0-13:G>A-13:G>A	chromosome0R	178245507	0
3735703|F|0-7:G>C-7:G>C	chromosome0R	178469428	0.106249661459776
41118226|F|0-41:A>C-41:A>C	chromosome0R	179232710	0
41118226|F|0-64:C>T-64:C>T	chromosome0R	179232710	0
7106110|F|0-28:C>A-28:C>A	chromosome0R	179855707	0.328933116564566
7106110|F|0-42:G>A-42:G>A	chromosome0R	179855707	0
3909337|F|0-65:C>T-65:C>T	chromosome0R	179881367	0
28856854|F|0-28:A>G-28:A>G	chromosome0R	182187570	0
3891221|F|0-64:C>G-64:C>G	chromosome0R	182187570	0.11332573929419
3891221|F|0-68:G>C-68:G>C	chromosome0R	182187570	0.0466797975102553
5213601|F|0-9:A>G-9:A>G	chromosome0R	182412901	0
3740697|F|0-11:A>G-11:A>G	chromosome0R	182780834	0
3744672|F|0-58:A>C-58:A>C	chromosome0R	182780834	0
3597176|F|0-26:A>C-26:A>C	chromosome0R	184538485	0
3597176|F|0-59:C>G-59:C>G	chromosome0R	184538485	0.0571400448273976
5041184|F|0-16:G>A-16:G>A	chromosome0R	184790709	0
5040614|F|0-46:G>A-46:G>A	chromosome0R	189673290	0
3909170|F|0-40:G>A-40:G>A	chromosome0R	189757776	0
3364198|F|0-41:C>G-41:C>G	chromosome0R	190603804	0
3364198|F|0-64:G>C-64:G>C	chromosome0R	190603804	0
3906838|F|0-14:G>T-14:G>T	chromosome0R	190608280	0.327054766792322
3906838|F|0-27:T>C-27:T>C	chromosome0R	190608280	0
3906838|F|0-29:G>C-29:G>C	chromosome0R	190608280	0
3591396|F|0-35:T>C-35:T>C	chromosome0R	190610039	0
3737662|F|0-35:C>T-35:C>T	chromosome0R	190610039	0
5215505|F|0-23:C>T-23:C>T	chromosome0R	194925586	0.265392317978996
16523331|F|0-8:A>G-8:A>G	chromosome0R	194934721	0.422920613427132
5037687|F|0-43:G>A-43:G>A	chromosome0R	194939965	0
5209497|F|0-5:G>C-5:G>C	chromosome0R	194939965	0
3354463|F|0-22:G>T-22:G>T	chromosome0R	194940088	0
5503814|F|0-33:A>C-33:A>C	chromosome0R	194940088	0
5224290|F|0-9:A>G-9:A>G	chromosome0R	194986651	0
3907129|F|0-13:G>T-13:G>T	chromosome0R	195031831	0
100025240|F|0-12:A>G-12:A>G	chromosome0R	196177460	0
5214667|F|0-52:C>T-52:C>T	chromosome0R	197286899	0
3586811|F|0-5:C>A-5:C>A	chromosome0R	202016593	0
3345149|F|0-56:A>C-56:A>C	chromosome0R	202021201	0
3356647|F|0-40:A>G-40:A>G	chromosome0R	204721962	0
3355087|F|0-30:A>T-30:A>T	chromosome0R	204722028	0
3890668|F|0-25:G>A-25:G>A	chromosome0R	204722028	0
5217736|F|0-34:A>G-34:A>G	chromosome0R	204723256	0
5209062|F|0-35:T>C-35:T>C	chromosome0R	206196626	0
3743473|F|0-67:C>A-67:C>A	chromosome0R	208914103	0.204856603505567
3356379|F|0-41:C>T-41:C>T	chromosome0R	209488698	0
3595343|F|0-6:A>G-6:A>G	chromosome0R	210639575	0.0654822532913033
100032717|F|0-34:T>A-34:T>A	chromosome0R	210690045	0
3363687|F|0-16:T>C-16:T>C	chromosome0R	210720691	0
3746035|F|0-29:C>T-29:C>T	chromosome0R	210720757	0.223771562083839
3746035|F|0-37:A>G-37:A>G	chromosome0R	210720757	0.341527036705993
100094160|F|0-12:G>C-12:G>C	chromosome0R	210928688	0
5040544|F|0-41:G>C-41:G>C	chromosome0R	212208115	0
3903702|F|0-13:A>G-13:A>G	chromosome0R	212456894	0
3576484|F|0-30:C>G-30:C>G	chromosome0R	212556802	0.211881816486955
5038973|F|0-49:T>A-49:T>A	chromosome0R	213447080	0
3341912|F|0-42:G>C-42:G>C	chromosome0R	214478178	0
37707164|F|0-57:C>A-57:C>A	chromosome0R	214851636	0
3907706|F|0-15:A>G-15:A>G	chromosome0R	214851636	0
5212054|F|0-51:C>T-51:C>T	chromosome0R	214851636	0
7103867|F|0-10:T>A-10:T>A	chromosome0R	214851636	0
7103867|F|0-18:A>G-18:A>G	chromosome0R	214851636	0
3356845|F|0-65:C>G-65:C>G	chromosome0R	214881910	0.218659542084142
3733576|F|0-8:T>C-8:T>C	chromosome0R	214973962	0
4489746|F|0-29:C>T-29:C>T	chromosome0R	215241887	0
4489746|F|0-6:G>C-6:G>C	chromosome0R	215241887	0.986673824020814
5789167|F|0-30:T>G-30:T>G	chromosome0R	215241953	0.457274917287342
3909399|F|0-32:C>A-32:C>A	chromosome0R	219113895	0
5206983|F|0-31:T>C-31:T>C	chromosome0R	219663051	0
3747236|F|0-50:G>C-50:G>C	chromosome0R	221911916	0
3749392|F|0-51:G>A-51:G>A	chromosome0R	221911916	0
3362035|F|0-8:G>A-8:G>A	chromosome0R	221989282	0.247981828677461
7415719|F|0-16:G>T-16:G>T	chromosome0R	222263990	0
5046936|F|0-27:G>A-27:G>A	chromosome0R	222317400	0
5208217|F|0-14:G>A-14:G>A	chromosome0R	222491823	0
5216149|F|0-46:C>T-46:C>T	chromosome0R	222521278	0
100027015|F|0-51:C>G-51:C>G	chromosome0R	225018789	0
3356382|F|0-8:G>A-8:G>A	chromosome0R	226709129	0
7089777|F|0-9:G>A-9:G>A	chromosome0R	227116761	0
3588511|F|0-10:C>T-10:C>T	chromosome0R	228494646	0
5223455|F|0-18:A>T-18:A>T	chromosome0R	228494646	0.340020531545072
3602492|F|0-38:G>C-38:G>C	chromosome0R	229897401	0
3362257|F|0-16:A>G-16:A>G	chromosome0R	229898520	0
3583502|F|0-33:A>G-33:A>G	chromosome0R	230445539	0
3583502|F|0-64:T>G-64:T>G	chromosome0R	230445539	0
3601270|F|0-10:C>T-10:C>T	chromosome0R	232239569	0
3597928|F|0-21:G>A-21:G>A	chromosome0R	236847794	0
3597928|F|0-22:G>A-22:G>A	chromosome0R	236847794	0
5228029|F|0-12:G>A-12:G>A	chromosome0R	236942293	0
3733537|F|0-8:C>A-8:C>A	chromosome0R	238360898	0
4490720|F|0-16:T>C-16:T>C	chromosome0R	240700461	0.400905741507769
3749506|F|0-16:C>T-16:C>T	chromosome0R	240700475	0.0140908157856095
4490582|F|0-8:T>C-8:T>C	chromosome0R	240722518	0
3365233|F|0-61:C>G-61:C>G	chromosome0R	240723019	0.0380268124497193
3907957|F|0-23:G>C-23:G>C	chromosome0R	240741168	0
48707179|F|0-29:C>G-29:C>G	chromosome0R	240783196	0
3885811|F|0-37:G>C-37:G>C	chromosome0R	242051203	0
3352956|F|0-6:C>A-6:C>A	chromosome0R	242054992	0
3362292|F|0-44:A>T-44:A>T	chromosome0R	242054992	0
7415710|F|0-56:C>G-56:C>G	chromosome0R	242054992	0
3590140|F|0-40:G>C-40:G>C	chromosome0R	244163212	0
7358211|F|0-35:T>G-35:T>G	chromosome0R	244163212	0
48707573|F|0-39:C>G-39:C>G	chromosome0R	246392187	0
5224671|F|0-64:A>G-64:A>G	chromosome0R	246392187	0
7104975|F|0-33:C>T-33:C>T	chromosome0R	246392187	0
100147403|F|0-24:C>T-24:C>T	chromosome0R	246441043	0
3354536|F|0-43:C>T-43:C>T	chromosome0R	246442355	0
5504423|F|0-67:T>A-67:T>A	chromosome0R	247803877	0
70186469|F|0-8:G>A-8:G>A	chromosome0R	247822914	0
5497118|F|0-35:T>C-35:T>C	chromosome0R	248247435	0
100092783|F|0-18:C>T-18:C>T	chromosome0R	248861535	0
5503839|F|0-18:T>C-18:T>C	chromosome0R	248861545	0
100117599|F|0-33:G>C-33:G>C	chromosome0R	248865887	0
3905173|F|0-59:T>A-59:T>A	chromosome0R	248945120	0
3737707|F|0-12:C>T-12:C>T	chromosome0R	249348732	0
3737707|F|0-24:G>A-24:G>A	chromosome0R	249348732	0
3737707|F|0-44:G>C-44:G>C	chromosome0R	249348732	0
3737707|F|0-6:C>T-6:C>T	chromosome0R	249348732	0
3737707|F|0-7:G>A-7:G>A	chromosome0R	249348732	0
100158723|F|0-59:C>G-59:C>G	chromosome0R	249348798	0
3745944|F|0-33:G>A-33:G>A	chromosome0R	249596534	0.712585023780743
3745944|F|0-46:G>A-46:G>A	chromosome0R	249596534	0
3364254|F|0-34:C>A-34:C>A	chromosome0R	253758565	0
3358106|F|0-25:T>G-25:T>G	chromosome0R	255584641	0
7415735|F|0-10:G>A-10:G>A	chromosome0R	255588140	0
7415735|F|0-28:T>C-28:T>C	chromosome0R	255588140	0.0090735745127809
4487692|F|0-14:A>G-14:A>G	chromosome0R	255588206	0.0344678501756445
5205468|F|0-37:T>C-37:T>C	chromosome0R	255588206	0
5205468|F|0-6:G>T-6:G>T	chromosome0R	255588206	0
70187865|F|0-66:A>C-66:A>C	chromosome0R	255635262	0
7091100|F|0-45:A>C-45:A>C	chromosome0R	255635262	0
5213379|F|0-20:A>T-20:A>T	chromosome0R	257885202	0.484193612413752
7413306|F|0-66:C>A-66:C>A	chromosome0R	259516705	0
5223580|F|0-6:C>G-6:C>G	chromosome0R	261953646	0
3349342|F|0-12:T>C-12:T>C	chromosome0R	263158543	0
5215658|F|0-23:G>T-23:G>T	chromosome0R	263158543	0
3362204|F|0-12:A>C-12:A>C	chromosome0R	265338486	0
3362204|F|0-43:G>A-43:G>A	chromosome0R	265338486	0.0501855940117445
4492690|F|0-31:A>G-31:A>G	chromosome0R	265699351	0
3743530|F|0-30:G>T-30:G>T	chromosome0R	266490865	0.385408441435445
3351445|F|0-17:T>C-17:T>C	chromosome0R	269487579	0
3750902|F|0-15:T>A-15:T>A	chromosome0R	271101852	0.361104436279127
3750902|F|0-68:A>T-68:A>T	chromosome0R	271101852	0
3354342|F|0-31:G>A-31:G>A	chromosome0R	272823424	0
3355472|F|0-27:C>A-27:C>A	chromosome0R	272880810	0.29514435098453
3895811|F|0-24:A>C-24:A>C	chromosome0R	274142832	0
3895811|F|0-53:A>C-53:A>C	chromosome0R	274142832	0
100031578|F|0-18:G>C-18:G>C	chromosome0R	275212224	0
3364320|F|0-65:G>A-65:G>A	chromosome0R	275213629	0
3743921|F|0-13:A>G-13:A>G	chromosome0R	275221047	0
70187799|F|0-41:T>G-41:T>G	chromosome0R	275221047	0
5788610|F|0-37:G>C-37:G>C	chromosome0R	275226720	0
5788610|F|0-9:C>T-9:C>T	chromosome0R	275226720	0
5497804|F|0-42:C>T-42:C>T	chromosome0R	275248808	0
3743589|F|0-62:C>T-62:C>T	chromosome0R	275854893	0
3743589|F|0-8:A>G-8:A>G	chromosome0R	275854893	0.140547378826916
70187484|F|0-5:C>T-5:C>T	chromosome0R	275854893	0
7357725|F|0-29:T>C-29:T>C	chromosome0R	275854893	0
5200373|F|0-57:G>A-57:G>A	chromosome0R	275855198	0
5207118|F|0-61:G>T-61:G>T	chromosome0R	275855198	0.111401073679628
3907100|F|0-64:C>T-64:C>T	chromosome0R	276491479	0
5503873|F|0-9:T>C-9:T>C	chromosome0R	276549585	0.244693882062115
3597418|F|0-13:T>A-13:T>A	chromosome0R	276809378	0
100028777|F|0-62:A>T-62:A>T	chromosome0R	278544490	0
3736870|F|0-12:C>T-12:C>T	chromosome0R	280581471	0.319837992453072
3583221|F|0-22:G>C-22:G>C	chromosome0R	280765716	0.157341662540562
3583221|F|0-35:A>G-35:A>G	chromosome0R	280765716	0.266186919365271
3742017|F|0-21:C>T-21:C>T	chromosome0R	280778809	0
55881686|F|0-25:A>G-25:A>G	chromosome0R	280778809	0
3597194|F|0-31:T>A-31:T>A	chromosome0R	281977957	0
3738073|F|0-21:C>T-21:C>T	chromosome0R	282057717	0
3587403|F|0-41:G>A-41:G>A	chromosome0R	282207623	0.283115293541219
3587403|F|0-57:T>C-57:T>C	chromosome0R	282207623	0
3587403|F|0-62:G>T-62:G>T	chromosome0R	282207623	0
3587403|F|0-66:C>A-66:C>A	chromosome0R	282207623	0
38790994|F|0-51:T>C-51:T>C	chromosome0R	282360957	0
5035471|F|0-56:G>A-56:G>A	chromosome0R	283109923	0
37706626|F|0-13:C>G-13:C>G	chromosome0R	283113133	0
7468237|F|0-10:A>G-10:A>G	chromosome0R	283119265	0
7468237|F|0-26:T>A-26:T>A	chromosome0R	283119265	0
3582766|F|0-32:C>T-32:C>T	chromosome0R	283259986	0
3582766|F|0-6:C>T-6:C>T	chromosome0R	283259986	0
3885932|F|0-37:C>T-37:C>T	chromosome0R	283261422	0
3885932|F|0-61:C>T-61:C>T	chromosome0R	283261422	0
3578756|F|0-9:T>C-9:T>C	chromosome0R	283920879	0
3744498|F|0-31:G>A-31:G>A	chromosome0R	283920945	0.294037034883706
5214722|F|0-23:T>G-23:T>G	chromosome0R	284416522	0
3743296|F|0-19:G>T-19:G>T	chromosome0R	285074364	0
3344668|F|0-50:T>C-50:T>C	chromosome0R	285077656	0
3582169|F|0-7:A>G-7:A>G	chromosome0R	285587196	0.240640981630696
5503789|F|0-34:T>A-34:T>A	chromosome0R	286748582	0
5044972|F|0-20:C>T-20:C>T	chromosome0R	287055036	0
3908381|F|0-7:G>A-7:G>A	chromosome0R	287056363	0.0916547442883098
7106170|F|0-29:A>T-29:A>T	chromosome0R	287056363	0
3351834|F|0-6:G>T-6:G>T	chromosome0R	287063208	0
3364491|F|0-51:T>C-51:T>C	chromosome0R	287074048	0
3580297|F|0-16:A>G-16:A>G	chromosome0R	287074048	0.889983796098771
3580297|F|0-21:G>A-21:G>A	chromosome0R	287074048	0
3580297|F|0-43:C>G-43:C>G	chromosome0R	287074048	0.278798797044188
38790300|F|0-26:A>G-26:A>G	chromosome0R	287074048	0
38790300|F|0-43:C>G-43:C>G	chromosome0R	287074048	0
7106180|F|0-13:A>T-13:A>T	chromosome0R	287296817	0
28857014|F|0-40:G>T-40:G>T	chromosome0R	289449250	0
3909176|F|0-34:G>A-34:G>A	chromosome0R	289449975	0
100026096|F|0-17:T>G-17:T>G	chromosome0R	289711904	0
7099890|F|0-17:T>G-17:T>G	chromosome0R	289711916	0
39741259|F|0-25:A>G-25:A>G	chromosome0R	290158466	0.00125894366022672
3360620|F|0-45:T>C-45:T>C	chromosome0R	291576726	0
3908265|F|0-5:G>A-5:G>A	chromosome0R	291577274	0
3346841|F|0-66:T>C-66:T>C	chromosome0R	291587416	0
37707079|F|0-46:C>T-46:C>T	chromosome0R	291587416	0
5223475|F|0-10:G>A-10:G>A	chromosome0R	291587787	0
3734494|F|0-68:A>T-68:A>T	chromosome0R	292027747	0
3732391|F|0-51:A>G-51:A>G	chromosome0R	292243015	0.927745656978247
3584073|F|0-21:C>T-21:C>T	chromosome0R	292243081	0.377068237270442
3744860|F|0-25:C>T-25:C>T	chromosome0R	292243602	0
5503481|F|0-16:T>A-16:T>A	chromosome0R	292243602	0.506996391978132
3745461|F|0-53:C>A-53:C>A	chromosome0R	293086471	0
5805372|F|0-66:A>G-66:A>G	chromosome0R	293086471	0
5805372|F|0-8:T>C-8:T>C	chromosome0R	293086471	0
3749409|F|0-15:G>A-15:G>A	chromosome0R	293694004	0
3347374|F|0-7:A>C-7:A>C	chromosome0R	293694070	0
3341893|F|0-33:A>G-33:A>G	chromosome0R	293712994	0.0300747774385928
5804780|F|0-13:T>C-13:T>C	chromosome0R	293712994	0
28856400|F|0-45:T>C-45:T>C	chromosome0R	293785146	0
7468449|F|0-13:A>G-13:A>G	chromosome0R	293786735	0
7468449|F|0-6:T>C-6:T>C	chromosome0R	293786735	0
3748535|F|0-8:C>A-8:C>A	chromosome0R	293822698	0
37706802|F|0-48:G>T-48:G>T	chromosome0R	295332382	0
37706803|F|0-7:T>A-7:T>A	chromosome0R	295332382	0
3907089|F|0-18:G>T-18:G>T	chromosome0R	295332382	0
59547026|F|0-27:C>G-27:C>G	chromosome0R	295332382	0
3363525|F|0-27:G>T-27:G>T	chromosome0R	295487966	0
3739963|F|0-12:G>C-12:G>C	chromosome0R	295599334	0
3891150|F|0-34:T>A-34:T>A	chromosome0R	295831773	0
7087474|F|0-19:A>G-19:A>G	chromosome0R	295831773	0
3350281|F|0-34:G>C-34:G>C	chromosome0R	295916142	0
6210654|F|0-7:A>G-7:A>G	chromosome0R	296009181	0
100149036|F|0-14:C>T-14:C>T	chromosome0R	296933003	0
3590813|F|0-8:T>C-8:T>C	chromosome0R	297202599	0
5501575|F|0-6:T>A-6:T>A	chromosome0R	297202599	0
3734928|F|0-6:A>T-6:A>T	chromosome0R	297202620	0
3734928|F|0-8:C>T-8:C>T	chromosome0R	297202620	0
5497890|F|0-11:A>T-11:A>T	chromosome0R	297202665	0.317195939401735
7087075|F|0-59:C>G-59:C>G	chromosome0R	297202665	0
5789213|F|0-58:G>A-58:G>A	chromosome0R	297205569	0
3341930|F|0-27:C>A-27:C>A	chromosome0R	297473899	0
3750069|F|0-6:A>C-6:A>C	chromosome0R	297473965	0
3596003|F|0-11:C>T-11:C>T	chromosome0R	297506994	0.333716244453926
3361936|F|0-26:G>C-26:G>C	chromosome0R	297507031	0.422948170758489
3603193|F|0-7:C>T-7:C>T	chromosome0R	297507520	0.0910888852226321
3734158|F|0-68:C>A-68:C>A	chromosome0R	297561002	0
3592314|F|0-10:C>G-10:C>G	chromosome0R	297646470	0.510291314365904
3592314|F|0-28:A>G-28:A>G	chromosome0R	297646470	0
3739501|F|0-5:T>C-5:T>C	chromosome0R	297646510	0.0551328977071819
5213294|F|0-7:T>C-7:T>C	chromosome0R	297646510	0
3744356|F|0-8:C>G-8:C>G	chromosome0R	297646646	0
3892985|F|0-15:T>C-15:T>C	chromosome0R	297726595	0
100092635|F|0-12:A>G-12:A>G	chromosome0R	298786242	0
3346015|F|0-61:T>C-61:T>C	chromosome0R	298786424	0
5212905|F|0-41:T>A-41:T>A	chromosome0R	298815719	0
38785230|F|0-20:G>A-20:G>A	chromosome0R	298856694	0
3742332|F|0-18:A>G-18:A>G	chromosome0R	298885669	0
3742332|F|0-29:C>T-29:C>T	chromosome0R	298885669	0
3733606|F|0-48:G>A-48:G>A	chromosome0R	299404773	0
7467914|F|0-9:A>G-9:A>G	chromosome0R	299406299	0
3745011|F|0-58:T>A-58:T>A	chromosome0R	300609703	0
3901399|F|0-14:T>G-14:T>G	chromosome0R	301038508	0
3354907|F|0-49:T>C-49:T>C	chromosome0R	301621417	0
3360957|F|0-16:T>C-16:T>C	chromosome0R	301621417	0.0231277537441602
3360957|F|0-53:T>C-53:T>C	chromosome0R	301621417	0
3364032|F|0-16:G>A-16:G>A	chromosome0R	301621483	0
3364032|F|0-59:C>G-59:C>G	chromosome0R	301621483	0
5046941|F|0-27:A>G-27:A>G	chromosome0R	303470455	0
3579304|F|0-23:G>T-23:G>T	chromosome0R	303567227	0
6210697|F|0-59:C>G-59:C>G	chromosome0R	303567273	0.87285006249837
3582297|F|0-20:A>G-20:A>G	chromosome0R	304029157	0.179516734519479
3601628|F|0-31:T>C-31:T>C	chromosome0R	304029157	0
5219372|F|0-39:A>G-39:A>G	chromosome0R	304029157	0
5218815|F|0-10:A>C-10:A>C	chromosome0R	304042529	0
3345260|F|0-13:G>C-13:G>C	chromosome0R	305122839	0
7466090|F|0-46:C>G-46:C>G	chromosome0R	306205488	0
3737273|F|0-61:G>A-61:G>A	chromosome0R	306877945	0
3580792|F|0-12:G>A-12:G>A	chromosome0R	306878011	0
5039790|F|0-29:G>C-29:G>C	chromosome0R	307286596	0
3362672|F|0-46:C>A-46:C>A	chromosome0R	307286662	0
75511245|F|0-42:T>C-42:T>C	chromosome0R	307318703	0
5224471|F|0-7:C>T-7:C>T	chromosome0R	307573535	0
3587680|F|0-62:G>A-62:G>A	chromosome0R	307914650	0
5217988|F|0-25:C>A-25:C>A	chromosome0R	308319055	0
5226272|F|0-13:T>C-13:T>C	chromosome0R	308319121	0
37704697|F|0-23:T>C-23:T>C	chromosome0R	309160111	0.211905979701125
3354870|F|0-63:A>G-63:A>G	chromosome0R	309208626	0.132202376940292
55881703|F|0-32:A>G-32:A>G	chromosome0R	309208626	0
3363734|F|0-44:G>A-44:G>A	chromosome0R	309823622	0
3577703|F|0-57:A>G-57:A>G	chromosome0R	310062283	0
3579281|F|0-43:C>G-43:C>G	chromosome0R	310102439	0
3731856|F|0-35:C>T-35:C>T	chromosome0R	310485505	0
3909528|F|0-18:T>G-18:T>G	chromosome0R	310603376	0
39740489|F|0-46:A>G-46:A>G	chromosome0R	311548964	0.0914012329178023
3363669|F|0-43:G>T-43:G>T	chromosome0R	311555570	0
41118160|F|0-31:A>G-31:A>G	chromosome0R	312024116	0
3356564|F|0-19:A>G-19:A>G	chromosome0R	312024198	0.0252778549710644
38787958|F|0-65:C>A-65:C>A	chromosome0R	312032559	0
3732525|F|0-24:G>T-24:G>T	chromosome0R	312032655	0.162311047484445
3349210|F|0-57:C>A-57:C>A	chromosome0R	312241369	0.539484654972527
3351552|F|0-29:G>C-29:G>C	chromosome0R	312241369	0.310792194204797
7358328|F|0-52:C>A-52:C>A	chromosome0R	312241369	0
7468522|F|0-67:G>A-67:G>A	chromosome0R	312283549	0
5211248|F|0-11:T>A-11:T>A	chromosome0R	312287619	0
3888201|F|0-12:T>C-12:T>C	chromosome0R	312287730	0
3586484|F|0-8:A>G-8:A>G	chromosome0R	312289705	0
3590535|F|0-28:G>C-28:G>C	chromosome0R	312289809	0
7414595|F|0-51:C>A-51:C>A	chromosome0R	313065892	0
3599782|F|0-35:G>A-35:G>A	chromosome0R	313614962	0
5789169|F|0-29:T>C-29:T>C	chromosome0R	313743530	0
3597568|F|0-49:G>T-49:G>T	chromosome0R	313743596	0
3597568|F|0-68:G>T-68:G>T	chromosome0R	313743596	0
5799689|F|0-66:G>T-66:G>T	chromosome0R	313750751	0
3355820|F|0-23:C>T-23:C>T	chromosome0R	313750757	0
3909982|F|0-32:A>G-32:A>G	chromosome0R	313750876	0
5040588|F|0-30:C>A-30:C>A	chromosome0R	313904319	0
100149993|F|0-11:C>T-11:C>T	chromosome0R	316081732	0
5499963|F|0-5:C>G-5:C>G	chromosome0R	316198980	0
100093139|F|0-10:G>C-10:G>C	chromosome0R	316273132	0
100093139|F|0-51:C>G-51:C>G	chromosome0R	316273132	0
3577303|F|0-31:A>G-31:A>G	chromosome0R	316729941	0
5045958|F|0-47:T>G-47:T>G	chromosome0R	317132717	0
38785006|F|0-36:C>T-36:C>T	chromosome0R	318169454	0.0364582853979434
3735817|F|0-60:C>G-60:C>G	chromosome0R	318333414	0
100026771|F|0-59:A>G-59:A>G	chromosome0R	318350054	0
3745201|F|0-18:A>C-18:A>C	chromosome0R	318771139	0
3745201|F|0-32:G>T-32:G>T	chromosome0R	318771139	0.286564756784399
3906150|F|0-43:T>C-43:T>C	chromosome0R	319699237	0
5220142|F|0-13:A>G-13:A>G	chromosome0R	319775402	0
5226260|F|0-23:G>A-23:G>A	chromosome0R	319775402	0
3577379|F|0-15:T>C-15:T>C	chromosome0R	319795656	0
3587928|F|0-24:A>G-24:A>G	chromosome0R	319795656	0
3730615|F|0-19:C>T-19:C>T	chromosome0R	319795656	0.0834830391507486
3341828|F|0-23:A>T-23:A>T	chromosome0R	319795744	0
28856408|F|0-28:A>G-28:A>G	chromosome0R	320130531	0
3595671|F|0-21:T>G-21:T>G	chromosome0R	320130531	0
3737837|F|0-67:A>T-67:A>T	chromosome0R	320463063	0
4489699|F|0-23:T>C-23:T>C	chromosome0R	321509663	0
3731862|F|0-10:T>C-10:T>C	chromosome0R	321509729	0
3352831|F|0-43:C>T-43:C>T	chromosome0R	322386752	0
3356622|F|0-31:A>G-31:A>G	chromosome0R	322386818	0
3748613|F|0-48:T>G-48:T>G	chromosome0R	322743867	0
38787865|F|0-12:G>C-12:G>C	chromosome0R	322991561	0
3744269|F|0-19:A>G-19:A>G	chromosome0R	323162824	0
5223226|F|0-12:C>G-12:C>G	chromosome0R	323162824	0
5037560|F|0-13:A>G-13:A>G	chromosome0R	323568735	0
5037560|F|0-9:C>T-9:C>T	chromosome0R	323568735	0
7466524|F|0-7:T>C-7:T>C	chromosome0R	323614759	0
7104428|F|0-7:T>C-7:T>C	chromosome0R	323614798	0
3356064|F|0-31:G>A-31:G>A	chromosome0R	323614825	0.565212541982991
3356064|F|0-33:G>C-33:G>C	chromosome0R	323614825	0.0328076849854491
3356064|F|0-8:C>A-8:C>A	chromosome0R	323614825	0
3593772|F|0-45:G>A-45:G>A	chromosome0R	323851170	0
3883834|F|0-5:C>G-5:C>G	chromosome0R	323851170	0.314262947301633
3586977|F|0-35:T>C-35:T>C	chromosome0R	324017362	0.373623809484853
5207494|F|0-29:A>G-29:A>G	chromosome0R	324017428	0.373623809484853
3744632|F|0-67:C>G-67:C>G	chromosome0R	324017631	0.373623809484853
3362486|F|0-35:T>A-35:T>A	chromosome0R	324125251	0.140268467941541
4484663|F|0-24:G>A-24:G>A	chromosome0R	324687598	0
3736277|F|0-26:A>C-26:A>C	chromosome0R	324821806	0
3736277|F|0-6:C>G-6:C>G	chromosome0R	324821806	0
3748272|F|0-65:C>G-65:C>G	chromosome0R	324827572	0.178874313184124
5227690|F|0-14:T>C-14:T>C	chromosome0R	325297671	0
5789700|F|0-58:A>C-58:A>C	chromosome0R	325763195	0
3350540|F|0-61:C>G-61:C>G	chromosome0R	325799215	0
3743283|F|0-31:A>C-31:A>C	chromosome0R	326200558	0
3581883|F|0-22:G>C-22:G>C	chromosome0R	326562832	0
3357192|F|0-13:C>A-13:C>A	chromosome0R	326923206	0
3357192|F|0-57:G>A-57:G>A	chromosome0R	326923206	0
3357192|F|0-62:G>C-62:G>C	chromosome0R	326923206	0
3910145|F|0-24:G>T-24:G>T	chromosome0R	326923272	0
3741362|F|0-7:C>T-7:C>T	chromosome0R	327608127	0
70186455|F|0-8:T>C-8:T>C	chromosome0R	327863652	0
55879803|F|0-30:C>A-30:C>A	chromosome0R	327864567	0
5497180|F|0-56:T>A-56:T>A	chromosome0R	327868308	0
7356879|F|0-15:A>G-15:A>G	chromosome0R	327868308	0
3361300|F|0-39:A>G-39:A>G	chromosome0R	328794762	0.0183368056430533
7103025|F|0-35:A>G-35:A>G	chromosome0R	328871123	0
3745530|F|0-60:C>T-60:C>T	chromosome0R	328871263	0
38789981|F|0-16:A>C-16:A>C	chromosome0R	328871263	0
3342972|F|0-17:A>C-17:A>C	chromosome0R	328872172	0
3342972|F|0-19:G>A-19:G>A	chromosome0R	328872172	0
5217084|F|0-21:A>G-21:A>G	chromosome0R	328872172	0
3600465|F|0-33:A>G-33:A>G	chromosome0R	328892980	0.593437351361781
5034616|F|0-64:G>T-64:G>T	chromosome0R	329824024	0
3357340|F|0-16:A>C-16:A>C	chromosome0R	330660097	0
3904590|F|0-9:A>G-9:A>G	chromosome0R	330660097	0
5213216|F|0-13:C>T-13:C>T	chromosome0R	331309409	0
5213179|F|0-10:G>A-10:G>A	chromosome0R	331309475	0.377814930986822
5213179|F|0-21:G>A-21:G>A	chromosome0R	331309475	0.42041399498472
5213179|F|0-24:C>T-24:C>T	chromosome0R	331309475	0.29514435098453
5213179|F|0-54:C>A-54:C>A	chromosome0R	331309475	0
7069744|F|0-15:C>T-15:C>T	chromosome0R	331442971	0
7413366|F|0-27:A>T-27:A>T	chromosome0R	331540065	0
3363106|F|0-28:A>G-28:A>G	chromosome0R	331678531	0
3362415|F|0-18:A>G-18:A>G	chromosome0R	332025768	0
4092256|F|0-20:G>A-20:G>A	chromosome0R	332108881	0
3358052|F|0-7:C>T-7:C>T	chromosome0R	332110452	0
3362993|F|0-18:T>C-18:T>C	chromosome0R	332148246	0
5202236|F|0-25:G>A-25:G>A	chromosome0R	332177658	0
70186727|F|0-44:G>T-44:G>T	chromosome0R	333315792	0
3354547|F|0-15:T>G-15:T>G	chromosome0R	333956384	0
70187025|F|0-50:T>C-50:T>C	chromosome0R	333956384	0
3363539|F|0-64:T>C-64:T>C	chromosome0R	334063166	0.0874590495079107
5210027|F|0-54:G>A-54:G>A	chromosome0R	334063166	0
3738384|F|0-16:A>G-16:A>G	chromosome0R	334196445	0
5492462|F|0-11:T>G-11:T>G	chromosome0R	334805200	0
48706722|F|0-11:A>G-11:A>G	chromosome0R	334805653	0
5501992|F|0-64:A>G-64:A>G	chromosome0R	334881151	0
3344903|F|0-19:C>T-19:C>T	chromosome0R	335221954	0.35145770541997
3344903|F|0-28:C>T-28:C>T	chromosome0R	335221954	0.478808421482282
3364544|F|0-11:A>T-11:A>T	chromosome0R	335222020	0
3364544|F|0-66:T>A-66:T>A	chromosome0R	335222020	0
3358341|F|0-40:G>C-40:G>C	chromosome0R	335283677	0
3362906|F|0-40:T>C-40:T>C	chromosome0R	335368351	0
7104171|F|0-37:G>A-37:G>A	chromosome0R	335664106	0.178668301023797
5208047|F|0-40:T>A-40:T>A	chromosome0R	335847262	0.0135989164907927
5208047|F|0-8:G>A-8:G>A	chromosome0R	335847262	0
3356095|F|0-31:C>T-31:C>T	chromosome0R	335853988	0.0135989164907927
5214792|F|0-55:T>G-55:T>G	chromosome0R	335853988	0
4493364|F|0-48:T>C-48:T>C	chromosome0R	336216517	0.140268467941541
4493364|F|0-68:A>G-68:A>G	chromosome0R	336216517	0.285550627149987
4493364|F|0-9:C>G-9:C>G	chromosome0R	336216517	0
7091355|F|0-55:T>C-55:T>C	chromosome0R	336216653	0
37705312|F|0-13:C>G-13:C>G	chromosome0R	336533969	0
3747738|F|0-14:C>G-14:C>G	chromosome0R	336730671	0
5042501|F|0-14:C>G-14:C>G	chromosome0R	336730671	0
3599225|F|0-21:T>A-21:T>A	chromosome0R	336733392	0
3592802|F|0-5:G>C-5:G>C	chromosome0R	336843896	0.13086909209861
3362761|F|0-15:G>T-15:G>T	chromosome0R	336892431	0
3363737|F|0-55:C>T-55:C>T	chromosome0R	337312766	0
3742940|F|0-58:T>C-58:T>C	chromosome0R	337313811	0
3733335|F|0-18:G>A-18:G>A	chromosome0R	337362806	0.371579074120851
38789510|F|0-30:T>C-30:T>C	chromosome0R	337366491	0
5046574|F|0-48:C>A-48:C>A	chromosome0R	337366491	0
100026846|F|0-22:G>C-22:G>C	chromosome0R	337366557	0
3587687|F|0-39:G>A-39:G>A	chromosome0R	337366719	0
3735802|F|0-34:C>T-34:C>T	chromosome0R	337645980	0.333862830795454
3745747|F|0-31:C>G-31:C>G	chromosome0R	338108504	0.2252531903581
5037471|F|0-54:G>T-54:G>T	chromosome0R	338108504	0
3578012|F|0-35:A>G-35:A>G	chromosome0R	338111776	0
3909562|F|0-42:A>T-42:A>T	chromosome0R	338539776	0
3749391|F|0-13:G>A-13:G>A	chromosome0R	338644227	0
3359617|F|0-13:G>A-13:G>A	chromosome0R	338644244	0.565212541982991
3888297|F|0-42:A>C-42:A>C	chromosome0R	338644244	0
7105666|F|0-41:G>T-41:G>T	chromosome0R	338644438	0.170157699731463
3906096|F|0-35:C>G-35:C>G	chromosome0R	338644504	0
5044137|F|0-17:A>C-17:A>C	chromosome0R	339972454	0
5211121|F|0-14:A>G-14:A>G	chromosome0R	340348632	0
5035892|F|0-8:T>C-8:T>C	chromosome0R	340348979	0
5200178|F|0-37:G>A-37:G>A	chromosome0R	340354248	0
3595849|F|0-13:G>C-13:G>C	chromosome0R	340654381	0
3595849|F|0-31:C>G-31:C>G	chromosome0R	340654381	0
3349168|F|0-60:C>G-60:C>G	chromosome0R	340657442	0
3576000|F|0-15:G>A-15:G>A	chromosome0R	340658255	0
6211744|F|0-59:A>G-59:A>G	chromosome0R	341787510	0
3737979|F|0-36:T>C-36:T>C	chromosome0R	341787947	0
3737979|F|0-6:G>A-6:G>A	chromosome0R	341787947	0
3907015|F|0-42:G>A-42:G>A	chromosome0R	341790626	0
3894149|F|0-6:T>C-6:T>C	chromosome0R	341823610	0
3903180|F|0-53:C>T-53:C>T	chromosome0R	341823610	0
3346948|F|0-11:A>G-11:A>G	chromosome0R	341848759	0.637718460894882
5502599|F|0-8:C>T-8:C>T	chromosome0R	341849652	0.0699431582891675
5497764|F|0-7:G>A-7:G>A	chromosome0R	341849679	0
100137892|F|0-49:C>T-49:C>T	chromosome0R	342328632	0
59545690|F|0-26:T>C-26:T>C	chromosome0R	342973599	0
59545690|F|0-38:G>T-38:G>T	chromosome0R	342973599	0
3904094|F|0-22:G>A-22:G>A	chromosome0R	343365015	0
5042393|F|0-10:C>T-10:C>T	chromosome0R	344290022	0
3733250|F|0-37:A>C-37:A>C	chromosome0R	344465303	0
3577552|F|0-21:C>G-21:C>G	chromosome0R	344480041	0
37706404|F|0-38:T>C-38:T>C	chromosome0R	344866122	0
100145032|F|0-13:G>A-13:G>A	chromosome0R	345397232	0
3358296|F|0-20:C>T-20:C>T	chromosome0R	346484985	0
3358296|F|0-37:T>G-37:T>G	chromosome0R	346484985	0
3358296|F|0-61:C>T-61:C>T	chromosome0R	346484985	0
5207820|F|0-64:T>C-64:T>C	chromosome0R	346484985	0
3584626|F|0-5:T>A-5:T>A	chromosome0R	346653213	0
3364184|F|0-8:G>A-8:G>A	chromosome0R	346795313	0
100142251|F|0-20:G>A-20:G>A	chromosome0R	346967718	0
3345506|F|0-68:G>T-68:G>T	chromosome0R	346979484	0
3897683|F|0-8:A>G-8:A>G	chromosome0R	347252855	0
3590941|F|0-46:C>G-46:C>G	chromosome0R	347423377	0
7414800|F|0-11:T>C-11:T>C	chromosome0R	347568913	0
3888203|F|0-56:A>G-56:A>G	chromosome0R	347790528	0.0394323606019265
5200797|F|0-5:G>T-5:G>T	chromosome0R	347790528	0
3345691|F|0-12:C>G-12:C>G	chromosome0R	347794166	0
3358684|F|0-8:G>A-8:G>A	chromosome0R	347794215	0
3748634|F|0-48:T>C-48:T>C	chromosome0R	348018445	0.018928474504292
3345580|F|0-14:T>C-14:T>C	chromosome0R	348044748	0
3345580|F|0-35:G>T-35:G>T	chromosome0R	348044748	0
3345580|F|0-5:T>C-5:T>C	chromosome0R	348044748	0
7104212|F|0-20:C>T-20:C>T	chromosome0R	348351600	0
28855259|F|0-59:T>C-59:T>C	chromosome0R	349127969	0
5139278|F|0-21:C>A-21:C>A	chromosome0R	349154346	0
5219045|F|0-26:C>T-26:C>T	chromosome0R	350416404	0
3895218|F|0-51:A>C-51:A>C	chromosome0R	350417685	0
3582390|F|0-38:T>C-38:T>C	chromosome0R	351048259	0.0571400448273976
5204841|F|0-9:A>G-9:A>G	chromosome0R	351198090	0.165088255860513
3354794|F|0-38:C>T-38:C>T	chromosome0R	351515932	0
3582619|F|0-47:T>C-47:T>C	chromosome0R	351659365	0
70187637|F|0-28:T>C-28:T>C	chromosome0R	351984198	0
5504603|F|0-49:C>T-49:C>T	chromosome0R	351984264	0
28858013|F|0-40:A>G-40:A>G	chromosome0R	352390257	0.108069375806849
3601691|F|0-8:G>A-8:G>A	chromosome0R	352390257	0.148655659158374
70187834|F|0-6:G>C-6:G>C	chromosome0R	352390257	0.216432880170822
3747369|F|0-16:T>C-16:T>C	chromosome0R	352415625	0
7062456|F|0-7:T>A-7:T>A	chromosome0R	352884994	0
100137247|F|0-15:T>A-15:T>A	chromosome0R	353008690	0
5218887|F|0-18:C>A-18:C>A	chromosome0R	354302857	0
3587592|F|0-15:G>T-15:G>T	chromosome0R	354643383	0
3908819|F|0-54:A>C-54:A>C	chromosome0R	354703091	0
5492916|F|0-29:G>T-29:G>T	chromosome0R	354890736	0
100131452|F|0-50:C>G-50:C>G	chromosome0R	355467048	0
3355745|F|0-25:T>G-25:T>G	chromosome0R	355467048	0
5498196|F|0-52:C>A-52:C>A	chromosome0R	355467048	0
7105667|F|0-66:A>G-66:A>G	chromosome0R	355467048	0
48706202|F|0-16:T>C-16:T>C	chromosome0R	355467114	0
3596146|F|0-6:A>G-6:A>G	chromosome0R	355467501	0
3583165|F|0-8:G>A-8:G>A	chromosome0R	355695119	0
5219123|F|0-22:C>G-22:C>G	chromosome0R	355695119	0
5803492|F|0-20:A>G-20:A>G	chromosome0R	355864791	0.499817418772253
5208623|F|0-13:G>C-13:G>C	chromosome0R	356529212	0
3745854|F|0-53:C>G-53:C>G	chromosome0R	356589756	0
3745854|F|0-7:G>C-7:G>C	chromosome0R	356589756	0
55880152|F|0-5:G>A-5:G>A	chromosome0R	356596922	0
3363979|F|0-7:G>A-7:G>A	chromosome0R	356606009	0
3342478|F|0-18:A>G-18:A>G	chromosome0R	356791743	0
3597497|F|0-33:G>T-33:G>T	chromosome0R	357895528	0
3588199|F|0-11:T>A-11:T>A	chromosome0R	358253634	0
5216293|F|0-38:A>C-38:A>C	chromosome0R	358742562	0.165833642246078
3356423|F|0-45:G>C-45:G>C	chromosome0R	358742916	0.325391451891037
3600254|F|0-35:G>A-35:G>A	chromosome0R	358957555	0
5043908|F|0-5:A>G-5:A>G	chromosome0R	359226607	0
3734139|F|0-66:A>G-66:A>G	chromosome0R	359593084	0
75511588|F|0-52:T>G-52:T>G	chromosome0R	359593084	0
75511588|F|0-68:T>C-68:T>C	chromosome0R	359593084	0
3595985|F|0-18:C>T-18:C>T	chromosome0R	359595401	0
3364180|F|0-40:T>G-40:T>G	chromosome0R	359750430	0
37706093|F|0-18:A>T-18:A>T	chromosome0R	359839823	0
3905607|F|0-30:G>C-30:G>C	chromosome0R	359908224	0
3732028|F|0-44:T>A-44:T>A	chromosome0R	360034239	0
3746055|F|0-13:G>C-13:G>C	chromosome0R	360035206	0.0458202680014073
3746055|F|0-40:T>G-40:T>G	chromosome0R	360035206	0.175952390530666
7415633|F|0-46:A>C-46:A>C	chromosome0R	360035206	0
3364074|F|0-17:T>A-17:T>A	chromosome0R	360039888	0
3363660|F|0-25:A>G-25:A>G	chromosome0R	360044767	1.83248186306038
37705124|F|0-28:C>T-28:C>T	chromosome0R	360157752	0
7069300|F|0-28:C>T-28:C>T	chromosome0R	360157788	0
3363787|F|0-56:A>G-56:A>G	chromosome0R	360157818	0.122883826354547
3365062|F|0-41:T>C-41:T>C	chromosome0R	360203650	0
12321156|F|0-51:G>A-51:G>A	chromosome0R	360205336	0.73242419214331
3346197|F|0-13:C>T-13:C>T	chromosome0R	360242308	0
3346197|F|0-66:G>A-66:G>A	chromosome0R	360242308	0
7468285|F|0-38:G>C-38:G>C	chromosome0R	360370386	0
4092675|F|0-8:T>A-8:T>A	chromosome0R	360370808	0
3750521|F|0-10:A>G-10:A>G	chromosome0R	361425603	0
4489951|F|0-49:T>A-49:T>A	chromosome0R	361666759	0.0810903609625892
3350568|F|0-28:A>T-28:A>T	chromosome0R	361793048	0
3579437|F|0-30:C>T-30:C>T	chromosome0R	362091775	0
3580014|F|0-6:C>T-6:C>T	chromosome0R	362092745	0
5220073|F|0-8:C>G-8:C>G	chromosome0R	362191075	0
38788228|F|0-33:T>C-33:T>C	chromosome0R	363145207	0
3589658|F|0-11:A>G-11:A>G	chromosome0R	363207751	0
3595400|F|0-18:T>C-18:T>C	chromosome0R	363207817	0
7104420|F|0-39:A>G-39:A>G	chromosome0R	363286668	0.0211316432527824
7104420|F|0-7:C>T-7:C>T	chromosome0R	363286668	0
100116258|F|0-14:T>C-14:T>C	chromosome0R	363286717	0
5207321|F|0-46:C>T-46:C>T	chromosome0R	363286717	0.105884131082237
5225788|F|0-38:A>G-38:A>G	chromosome0R	363539650	0
3363480|F|0-25:A>T-25:A>T	chromosome0R	363906110	0
7499579|F|0-32:C>A-32:C>A	chromosome0R	363906110	0
3595585|F|0-47:T>A-47:T>A	chromosome0R	364098668	0
3590357|F|0-12:T>C-12:T>C	chromosome0R	364105121	0.0575235375010304
3901024|F|0-62:T>G-62:T>G	chromosome0R	364449751	0
48703394|F|0-10:C>T-10:C>T	chromosome0R	364508680	0
3901923|F|0-53:A>C-53:A>C	chromosome0R	364570220	0
5209840|F|0-30:G>C-30:G>C	chromosome0R	364570220	0.277468772075769
5209840|F|0-45:A>G-45:A>G	chromosome0R	364570220	0.189940541134415
3348027|F|0-14:G>C-14:G>C	chromosome0R	365013754	0
3348027|F|0-31:C>G-31:C>G	chromosome0R	365013754	0
3348027|F|0-52:C>G-52:C>G	chromosome0R	365013754	0
5227189|F|0-11:T>G-11:T>G	chromosome0R	365013754	0.129231986061175
5047356|F|0-16:T>A-16:T>A	chromosome0R	365024325	0
7575753|F|0-53:A>G-53:A>G	chromosome0R	365629168	0
3741841|F|0-58:G>T-58:G>T	chromosome0R	365629471	0
3601472|F|0-20:G>T-20:G>T	chromosome0R	365629953	0
3601472|F|0-46:C>G-46:C>G	chromosome0R	365629953	0.37975844653499
3362948|F|0-28:A>G-28:A>G	chromosome0R	365827982	0
3363168|F|0-17:T>C-17:T>C	chromosome0R	365828527	0
3735962|F|0-47:A>C-47:A>C	chromosome0R	365829235	0
28857403|F|0-48:A>G-48:A>G	chromosome0R	365829241	0
3601327|F|0-37:C>A-37:C>A	chromosome0R	365981731	0
3586723|F|0-5:C>T-5:C>T	chromosome0R	365985478	0
3597331|F|0-5:C>T-5:C>T	chromosome0R	365985478	0
3596627|F|0-16:T>G-16:T>G	chromosome0R	365985586	0
3359495|F|0-18:T>G-18:T>G	chromosome0R	366154882	0
3343566|F|0-19:G>A-19:G>A	chromosome0R	366343598	0
3596103|F|0-14:G>A-14:G>A	chromosome0R	366792521	0
5208337|F|0-62:T>C-62:T>C	chromosome0R	367701006	0
5208337|F|0-7:T>G-7:T>G	chromosome0R	367701006	0
3729964|F|0-29:T>A-29:T>A	chromosome0R	367884091	0
5220506|F|0-12:T>C-12:T>C	chromosome0R	367937462	0
16520236|F|0-5:G>C-5:G>C	chromosome0R	368240901	0
100092419|F|0-44:G>C-44:G>C	chromosome0R	368351664	0
3742646|F|0-63:T>C-63:T>C	chromosome0R	368351664	0
5221768|F|0-7:G>A-7:G>A	chromosome0R	368663643	0
5214043|F|0-35:G>A-35:G>A	chromosome0R	368784283	0
100153806|F|0-16:C>T-16:C>T	chromosome0R	369215632	0
5228254|F|0-6:T>C-6:T>C	chromosome0R	369215632	0
7468650|F|0-29:C>T-29:C>T	chromosome0R	369616791	0
3348952|F|0-47:T>C-47:T>C	chromosome0R	369617757	0
48706283|F|0-13:C>T-13:C>T	chromosome0R	369707932	0
48706283|F|0-47:A>C-47:A>C	chromosome0R	369707932	0
3747479|F|0-9:G>A-9:G>A	chromosome0R	369891423	0
3592711|F|0-30:G>A-30:G>A	chromosome0R	369891986	0
3592711|F|0-5:G>C-5:G>C	chromosome0R	369891986	0
3362484|F|0-34:C>G-34:C>G	chromosome0R	370019310	0
3362484|F|0-37:G>A-37:G>A	chromosome0R	370019310	0.123998988331812
3352560|F|0-6:T>G-6:T>G	chromosome0R	370023708	0.238405248595478
3352560|F|0-61:G>A-61:G>A	chromosome0R	370023708	0
5203213|F|0-16:A>T-16:A>T	chromosome0R	370023708	0
3357307|F|0-7:C>T-7:C>T	chromosome0R	370028346	0
5798003|F|0-19:A>G-19:A>G	chromosome0R	370386638	0
70187064|F|0-55:C>T-55:C>T	chromosome0R	370386689	0
70187064|F|0-66:T>C-66:T>C	chromosome0R	370386689	0
70187064|F|0-67:T>C-67:T>C	chromosome0R	370386689	0
5201354|F|0-42:G>T-42:G>T	chromosome0R	370883717	0
3350341|F|0-24:T>A-24:T>A	chromosome0R	371666254	0
3350341|F|0-33:G>A-33:G>A	chromosome0R	371666254	0
3364110|F|0-19:C>T-19:C>T	chromosome0R	371920878	0
4095745|F|0-67:T>C-67:T>C	chromosome0R	372130234	0
7466160|F|0-63:G>T-63:G>T	chromosome0R	372130234	0
7466160|F|0-8:C>G-8:C>G	chromosome0R	372130234	0
3364578|F|0-11:G>C-11:G>C	chromosome0R	372272425	0
3353503|F|0-15:C>A-15:C>A	chromosome0R	372581688	0
3744436|F|0-33:G>C-33:G>C	chromosome0R	372874721	0
3347172|F|0-33:A>C-33:A>C	chromosome0R	373080731	0
28855635|F|0-15:T>C-15:T>C	chromosome0R	373396530	0
3363861|F|0-20:A>C-20:A>C	chromosome0R	373487417	0
3363861|F|0-28:A>G-28:A>G	chromosome0R	373487417	0
3733488|F|0-21:G>A-21:G>A	chromosome0R	373684828	0
3885725|F|0-40:C>T-40:C>T	chromosome0R	374390084	0
4489856|F|0-10:C>T-10:C>T	chromosome0R	374390426	0
3364780|F|0-32:A>G-32:A>G	chromosome0R	374545761	0
37706583|F|0-14:T>C-14:T>C	chromosome0R	374558368	0
37706583|F|0-27:G>T-27:G>T	chromosome0R	374558368	0
3909918|F|0-15:C>T-15:C>T	chromosome0R	374558434	0
3344377|F|0-13:G>C-13:G>C	chromosome0R	374568633	0
3355329|F|0-39:A>G-39:A>G	chromosome0R	374568729	0
3363429|F|0-50:C>G-50:C>G	chromosome0R	374833232	0
3576849|F|0-35:A>C-35:A>C	chromosome0R	375263766	0
3742057|F|0-6:C>T-6:C>T	chromosome0R	375486642	0
5223897|F|0-27:C>T-27:C>T	chromosome0R	375486642	0
5223897|F|0-6:T>C-6:T>C	chromosome0R	375486642	0
5803209|F|0-65:A>C-65:A>C	chromosome0R	375614122	0.267584665275846
7468495|F|0-36:C>T-36:C>T	chromosome0R	375614122	0
3362304|F|0-9:A>G-9:A>G	chromosome0R	375723557	0
7103654|F|0-28:G>A-28:G>A	chromosome0R	375935710	0
3360251|F|0-16:G>C-16:G>C	chromosome0R	375965814	0.166569181835034
3358801|F|0-45:A>C-45:A>C	chromosome0R	375966028	0
5040976|F|0-5:T>C-5:T>C	chromosome0R	375966084	0
3904197|F|0-20:A>G-20:A>G	chromosome0R	376095277	0
3909595|F|0-63:G>A-63:G>A	chromosome0R	376534999	0
5792437|F|0-15:C>T-15:C>T	chromosome0R	376535034	0.146025030426595
75511299|F|0-27:C>A-27:C>A	chromosome0R	376728791	0
3744285|F|0-66:T>G-66:T>G	chromosome0R	376732103	0
3576501|F|0-14:C>G-14:C>G	chromosome0R	377005732	0.554499818124769
3588575|F|0-35:A>G-35:A>G	chromosome0R	377031079	0
3349934|F|0-34:C>G-34:C>G	chromosome0R	377804167	0
3347128|F|0-55:T>A-55:T>A	chromosome0R	377877199	0
3360611|F|0-31:G>C-31:G>C	chromosome0R	378508123	0
3363755|F|0-47:A>C-47:A>C	chromosome0R	379293634	0.107001371501793
3362190|F|0-10:T>G-10:T>G	chromosome0R	379546418	0.0538251441688306
3885225|F|0-19:G>A-19:G>A	chromosome0R	379546418	0
3353574|F|0-28:G>C-28:G>C	chromosome0R	379832604	0
3353574|F|0-64:T>A-64:T>A	chromosome0R	379832604	0
3362702|F|0-57:G>T-57:G>T	chromosome0R	379832670	0
3363911|F|0-20:C>T-20:C>T	chromosome0R	379917451	0.121286501961099
3363911|F|0-68:A>G-68:A>G	chromosome0R	379917451	0
4092552|F|0-9:T>C-9:T>C	chromosome0R	380258153	0
3908256|F|0-46:C>G-46:C>G	chromosome0R	380428248	0
3597108|F|0-22:G>A-22:G>A	chromosome0R	380428863	0
3744247|F|0-22:T>C-22:T>C	chromosome0R	380976456	0
3584408|F|0-15:C>G-15:C>G	chromosome0R	381582406	0
3357865|F|0-10:C>G-10:C>G	chromosome0R	381695827	0.022176256182412
39741846|F|0-11:C>G-11:C>G	chromosome0R	381695893	0
100093146|F|0-66:T>G-66:T>G	chromosome0R	381815993	0
3741627|F|0-13:T>A-13:T>A	chromosome0R	381869266	0
100154023|F|0-18:C>G-18:C>G	chromosome0R	382501983	0
3910034|F|0-40:T>G-40:T>G	chromosome0R	382617127	0.199064269135241
5205945|F|0-10:G>A-10:G>A	chromosome0R	382623425	0
3581288|F|0-41:T>C-41:T>C	chromosome0R	383288055	0
3345750|F|0-58:T>C-58:T>C	chromosome0R	383981126	0
3896156|F|0-6:A>C-6:A>C	chromosome0R	384438340	0
3362742|F|0-28:T>C-28:T>C	chromosome0R	384439427	0
3362742|F|0-35:G>C-35:G>C	chromosome0R	384439427	0.150511219776551
3743016|F|0-21:G>A-21:G>A	chromosome0R	384796636	0
3734616|F|0-28:C>A-28:C>A	chromosome0R	384796702	0
3904826|F|0-27:A>T-27:A>T	chromosome0R	384837985	0
3601501|F|0-25:G>C-25:G>C	chromosome0R	385157541	0
3907874|F|0-66:G>T-66:G>T	chromosome0R	385316272	0
4490508|F|0-55:C>A-55:C>A	chromosome0R	385346755	0
38784999|F|0-13:T>G-13:T>G	chromosome0R	385347393	0
3742918|F|0-16:C>G-16:C>G	chromosome0R	385365204	0
3351329|F|0-8:T>C-8:T>C	chromosome0R	385404673	0
3363677|F|0-53:C>T-53:C>T	chromosome0R	385404673	0
3346305|F|0-15:G>A-15:G>A	chromosome0R	385407225	0
7414853|F|0-42:G>A-42:G>A	chromosome0R	385543827	0
7093752|F|0-10:T>C-10:T>C	chromosome0R	385544435	0
5204551|F|0-13:G>C-13:G>C	chromosome0R	385610579	0
7086630|F|0-23:G>T-23:G>T	chromosome0R	385610645	0
3342515|F|0-59:A>G-59:A>G	chromosome0R	385734953	0
3747758|F|0-35:G>C-35:G>C	chromosome0R	385913739	0.820911654922795
7103796|F|0-41:A>G-41:A>G	chromosome0R	386893008	0
3362948|F|0-53:A>G-53:A>G	chromosome0R	387166847	0
3362948|F|0-7:T>C-7:T>C	chromosome0R	387166847	0
3362717|F|0-47:G>A-47:G>A	chromosome0R	387557213	0.0566604211480484
5206254|F|0-28:T>G-28:T>G	chromosome0R	387669623	0
7415201|F|0-28:G>C-28:G>C	chromosome0R	388155749	0
7415201|F|0-35:G>A-35:G>A	chromosome0R	388155749	0
3595232|F|0-24:C>T-24:C>T	chromosome0R	388867757	0
3601372|F|0-19:G>C-19:G>C	chromosome0R	388867823	0
38790471|F|0-34:C>G-34:C>G	chromosome0R	388867823	0
3731117|F|0-12:T>C-12:T>C	chromosome0R	388928842	0
3898483|F|0-44:A>T-44:A>T	chromosome0R	388928986	0.0678482386686707
3898483|F|0-51:G>C-51:G>C	chromosome0R	388928986	0
3732773|F|0-60:G>A-60:G>A	chromosome0R	388960975	0
100117203|F|0-22:A>T-22:A>T	chromosome0R	388982696	0
37706531|F|0-29:A>G-29:A>G	chromosome0R	388982696	1.16089511461271
5214716|F|0-36:A>C-36:A>C	chromosome0R	389036916	0.251964373358609
3581069|F|0-34:C>T-34:C>T	chromosome0R	389487726	0
3596013|F|0-20:G>C-20:G>C	chromosome0R	390068615	0
3750680|F|0-25:G>A-25:G>A	chromosome0R	390300281	0
7506479|F|0-12:C>T-12:C>T	chromosome0R	390301979	0
3898422|F|0-38:C>T-38:C>T	chromosome0R	390366365	0
3742925|F|0-21:C>T-21:C>T	chromosome0R	391275762	0
7467436|F|0-22:G>C-22:G>C	chromosome0R	391352483	0
3355048|F|0-13:G>T-13:G>T	chromosome0R	391394896	0
5800227|F|0-41:T>A-41:T>A	chromosome0R	391888048	0
3744653|F|0-20:A>G-20:A>G	chromosome0R	392384185	0
3746162|F|0-5:C>A-5:C>A	chromosome0R	392386949	0
5046802|F|0-42:G>A-42:G>A	chromosome0R	392930916	0
3586396|F|0-42:G>A-42:G>A	chromosome0R	392930930	0
3344554|F|0-23:T>C-23:T>C	chromosome0R	392930982	0
3583835|F|0-68:G>A-68:G>A	chromosome0R	393044498	0
3743372|F|0-11:C>G-11:C>G	chromosome0R	393268197	0.260311784593352
3743372|F|0-19:C>A-19:C>A	chromosome0R	393268197	0
5208300|F|0-41:C>G-41:C>G	chromosome0R	393268197	0
5504547|F|0-19:G>T-19:G>T	chromosome0R	393495114	0
5504547|F|0-49:C>G-49:C>G	chromosome0R	393495114	0
5502218|F|0-16:A>G-16:A>G	chromosome0R	393496367	0
3348917|F|0-27:G>A-27:G>A	chromosome0R	393496381	0
75511535|F|0-36:C>T-36:C>T	chromosome0R	393659738	0
3363036|F|0-9:T>A-9:T>A	chromosome0R	393685014	0
3747238|F|0-19:A>G-19:A>G	chromosome0R	394095377	0
3347988|F|0-37:A>C-37:A>C	chromosome0R	394311203	0
7466352|F|0-18:A>T-18:A>T	chromosome0R	394312841	0
5225626|F|0-59:G>A-59:G>A	chromosome0R	394390167	0
3595933|F|0-40:A>G-40:A>G	chromosome0R	394390264	0.37192122295624
3745808|F|0-23:G>A-23:G>A	chromosome0R	394390313	0
5138900|F|0-10:C>A-10:C>A	chromosome0R	394390313	0
5138900|F|0-51:A>C-51:A>C	chromosome0R	394390313	0.635151532519409
5035820|F|0-21:G>C-21:G>C	chromosome0R	395691394	0.138039374683481
5219136|F|0-14:G>C-14:G>C	chromosome0R	396185221	0.320055114364903
3345760|F|0-34:T>A-34:T>A	chromosome0R	396315357	0
5788983|F|0-16:G>A-16:G>A	chromosome0R	396356415	0.169009592261013
100097852|F|0-9:A>T-9:A>T	chromosome0R	396356481	0
3908896|F|0-30:T>C-30:T>C	chromosome0R	396483900	0
3889320|F|0-19:T>C-19:T>C	chromosome0R	397201272	0
3884931|F|0-7:C>T-7:C>T	chromosome0R	397377786	0.180836446006839
3592569|F|0-22:T>C-22:T>C	chromosome0R	397445763	0
100095916|F|0-33:C>G-33:C>G	chromosome0R	397712499	0
3598009|F|0-22:T>A-22:T>A	chromosome0R	397915669	0
38786809|F|0-11:G>C-11:G>C	chromosome0R	398370161	0
5221949|F|0-18:C>G-18:C>G	chromosome0R	398370407	0.300853167276985
3342652|F|0-35:C>T-35:C>T	chromosome0R	398551619	0
3898750|F|0-14:G>C-14:G>C	chromosome0R	398551619	1.33788428607765
6211889|F|0-60:C>T-60:C>T	chromosome0R	398551619	0
3345982|F|0-22:G>A-22:G>A	chromosome0R	399317860	0
48706520|F|0-7:G>A-7:G>A	chromosome0R	399342282	0
3907112|F|0-62:A>G-62:A>G	chromosome0R	399673954	0.230418397532981
3595325|F|0-24:G>C-24:G>C	chromosome0R	399698899	0
4096999|F|0-53:G>A-53:G>A	chromosome0R	399699001	0.0199061236453112
3578478|F|0-12:T>G-12:T>G	chromosome0R	400034075	0
3587959|F|0-14:A>G-14:A>G	chromosome0R	400300235	0
3587959|F|0-36:A>G-36:A>G	chromosome0R	400300235	0
48708794|F|0-38:G>A-38:G>A	chromosome0R	400300301	0
6211821|F|0-27:T>G-27:T>G	chromosome0R	400300301	0
6211821|F|0-58:C>T-58:C>T	chromosome0R	400300301	0
3587866|F|0-11:G>A-11:G>A	chromosome0R	400653500	0.486103234043818
3587866|F|0-48:T>A-48:T>A	chromosome0R	400653500	0.635151532519409
3597028|F|0-14:G>A-14:G>A	chromosome0R	401137090	0.070017573654585
5044947|F|0-15:C>T-15:C>T	chromosome0R	401365448	0
5212761|F|0-68:C>T-68:C>T	chromosome0R	401429194	0
48705420|F|0-55:A>G-55:A>G	chromosome0R	402218837	0
3598797|F|0-34:G>A-34:G>A	chromosome0R	402704613	0
3598797|F|0-39:G>A-39:G>A	chromosome0R	402704613	0
3598797|F|0-9:C>T-9:C>T	chromosome0R	402704613	0
3748654|F|0-9:A>G-9:A>G	chromosome0R	402704679	0.162059440545225
3578847|F|0-66:C>T-66:C>T	chromosome0R	403165222	0.332673941673028
5206971|F|0-40:A>T-40:A>T	chromosome0R	403182892	0
3343921|F|0-40:A>C-40:A>C	chromosome0R	403428612	0
5138268|F|0-46:T>A-46:T>A	chromosome0R	403428612	0
3734031|F|0-30:C>T-30:C>T	chromosome0R	403523919	0
3586254|F|0-48:T>C-48:T>C	chromosome0R	404351116	0.162681420544614
3595598|F|0-42:G>A-42:G>A	chromosome0R	404427959	0
3745401|F|0-63:T>G-63:T>G	chromosome0R	404601137	0
7575602|F|0-6:C>A-6:C>A	chromosome0R	404864632	0
5494066|F|0-17:G>A-17:G>A	chromosome0R	405161700	0
3583510|F|0-42:T>G-42:T>G	chromosome0R	405385445	0.644242473495539
3592640|F|0-54:T>A-54:T>A	chromosome0R	405385445	0
5043572|F|0-25:C>A-25:C>A	chromosome0R	405585340	0
3358224|F|0-20:G>C-20:G>C	chromosome0R	405776495	0
3358224|F|0-21:G>A-21:G>A	chromosome0R	405776495	0
39741607|F|0-20:T>C-20:T>C	chromosome0R	406937242	0.0333368359968434
7414959|F|0-21:C>T-21:C>T	chromosome0R	406937242	0
3576985|F|0-39:T>A-39:T>A	chromosome0R	407298442	0
3576985|F|0-48:C>A-48:C>A	chromosome0R	407298442	0
5201108|F|0-32:C>G-32:C>G	chromosome0R	407423439	0
5498894|F|0-10:G>C-10:G>C	chromosome0R	407533521	0
3362977|F|0-50:C>T-50:C>T	chromosome0R	407876518	0
7087126|F|0-10:A>T-10:A>T	chromosome0R	408930514	0
28857697|F|0-12:A>G-12:A>G	chromosome0R	409305743	0
3364836|F|0-60:C>G-60:C>G	chromosome0R	409305743	0
3904159|F|0-16:A>G-16:A>G	chromosome0R	410007598	0
3746044|F|0-16:G>A-16:G>A	chromosome0R	410097355	0.0825189341868961
3734846|F|0-25:A>C-25:A>C	chromosome0R	410719995	0
100028914|F|0-31:A>T-31:A>T	chromosome0R	411144263	0
3595191|F|0-15:T>C-15:T>C	chromosome0R	411319291	0
5228367|F|0-32:G>A-32:G>A	chromosome0R	411477487	0
5805434|F|0-47:C>A-47:C>A	chromosome0R	411504471	0
5042407|F|0-19:G>A-19:G>A	chromosome0R	412334089	0
100137652|F|0-54:T>C-54:T>C	chromosome0R	412859103	0
37707130|F|0-20:T>C-20:T>C	chromosome0R	412859103	0
3356331|F|0-22:T>C-22:T>C	chromosome0R	413088187	0.116579418000225
3363622|F|0-18:A>G-18:A>G	chromosome0R	414223317	0.256402214650234
17399307|F|0-29:G>A-29:G>A	chromosome0R	414972363	0
3732020|F|0-50:T>C-50:T>C	chromosome0R	415334278	0
3363103|F|0-21:A>G-21:A>G	chromosome0R	415365877	0
5499357|F|0-32:A>G-32:A>G	chromosome0R	415468384	0
7096509|F|0-13:G>A-13:G>A	chromosome0R	415468384	0.39217041434224
48706719|F|0-42:C>T-42:C>T	chromosome0R	416004456	0
3365035|F|0-66:A>G-66:A>G	chromosome0R	416029313	0
3588107|F|0-9:T>C-9:T>C	chromosome0R	416054192	0
5218839|F|0-21:C>A-21:C>A	chromosome0R	416705276	0
3585987|F|0-20:G>A-20:G>A	chromosome0R	416739991	0
7466616|F|0-23:A>G-23:A>G	chromosome0R	417343708	0
5219003|F|0-14:C>T-14:C>T	chromosome0R	417343774	0
3346329|F|0-13:C>T-13:C>T	chromosome0R	417453242	0
3906376|F|0-28:A>G-28:A>G	chromosome0R	417677643	0
3897632|F|0-38:C>T-38:C>T	chromosome0R	418024392	0
3599220|F|0-7:T>C-7:T>C	chromosome0R	418142574	0
3738080|F|0-35:G>A-35:G>A	chromosome0R	418275709	0.290969302859724
3732623|F|0-5:T>C-5:T>C	chromosome0R	419005862	0
5224070|F|0-28:A>G-28:A>G	chromosome0R	419184695	0
3345812|F|0-43:T>C-43:T>C	chromosome0R	420448313	0
3897157|F|0-6:G>A-6:G>A	chromosome0R	420543846	0
3597738|F|0-32:T>G-32:T>G	chromosome0R	421034922	0
3597738|F|0-66:C>A-66:C>A	chromosome0R	421034922	0.00722422660677566
5501515|F|0-29:A>G-29:A>G	chromosome0R	421034988	0
3891896|F|0-44:G>C-44:G>C	chromosome0R	421240291	0
7062583|F|0-14:G>A-14:G>A	chromosome0R	421240777	0
3908343|F|0-65:G>T-65:G>T	chromosome0R	421264385	0
16525293|F|0-17:A>G-17:A>G	chromosome0R	422086466	0
3905302|F|0-5:T>C-5:T>C	chromosome0R	422086466	0
100030884|F|0-32:C>T-32:C>T	chromosome0R	422087100	0
3601270|F|0-12:T>G-12:T>G	chromosome0R	422197132	0
3583291|F|0-14:C>T-14:C>T	chromosome0R	422359729	0
5209572|F|0-15:T>C-15:T>C	chromosome0R	422359729	0
3578174|F|0-35:C>G-35:C>G	chromosome0R	422514149	0
3578174|F|0-61:G>T-61:G>T	chromosome0R	422514149	0
3599700|F|0-40:A>C-40:A>C	chromosome0R	422804737	0
3363446|F|0-10:G>T-10:G>T	chromosome0R	422871855	0
3350821|F|0-8:A>G-8:A>G	chromosome0R	423053670	0
3742506|F|0-54:C>T-54:C>T	chromosome0R	423081908	0
3354864|F|0-30:A>G-30:A>G	chromosome0R	423145683	0
3900697|F|0-21:T>G-21:T>G	chromosome0R	424074675	1.71486462172142
3580280|F|0-51:T>A-51:T>A	chromosome0R	424074741	0
3741643|F|0-5:C>T-5:C>T	chromosome0R	424076450	0
3738031|F|0-5:C>T-5:C>T	chromosome0R	424076477	0
75511536|F|0-23:G>A-23:G>A	chromosome0R	424105550	0.191178647876076
4104781|F|0-67:C>T-67:C>T	chromosome0R	424166069	0
75511624|F|0-16:T>C-16:T>C	chromosome0R	426134147	0
75511624|F|0-17:T>A-17:T>A	chromosome0R	426134147	0
5045942|F|0-26:A>G-26:A>G	chromosome0R	426745203	0
5223911|F|0-12:G>T-12:G>T	chromosome0R	426745203	0
3342853|F|0-44:C>T-44:C>T	chromosome0R	426907588	0
4485238|F|0-11:T>C-11:T>C	chromosome0R	426907588	0
3739460|F|0-41:T>C-41:T>C	chromosome0R	428098108	0
3739460|F|0-7:T>C-7:T>C	chromosome0R	428098108	0
3749069|F|0-16:T>C-16:T>C	chromosome0R	428098507	0
3734506|F|0-13:C>T-13:C>T	chromosome0R	428644252	0
3734506|F|0-7:C>G-7:C>G	chromosome0R	428644252	0
5203539|F|0-38:G>C-38:G>C	chromosome0R	428644252	0
5222893|F|0-25:T>C-25:T>C	chromosome0R	428644252	0
3730281|F|0-33:G>C-33:G>C	chromosome0R	428644318	0
5219939|F|0-9:C>A-9:C>A	chromosome0R	428644318	0
5501569|F|0-5:G>C-5:G>C	chromosome0R	428794400	0
3355565|F|0-5:T>C-5:T>C	chromosome0R	428959061	0.500823987664909
3741241|F|0-16:C>T-16:C>T	chromosome0R	429164969	0
55880209|F|0-40:G>C-40:G>C	chromosome0R	429322755	0
37706010|F|0-5:A>G-5:A>G	chromosome0R	429528997	0
3908607|F|0-13:A>G-13:A>G	chromosome0R	430159023	0
3741475|F|0-11:G>T-11:G>T	chromosome0R	430547346	0
3900995|F|0-5:A>C-5:A>C	chromosome0R	430981241	0
3585155|F|0-10:A>T-10:A>T	chromosome0R	431105954	0
3585155|F|0-21:A>G-21:A>G	chromosome0R	431105954	0
3742845|F|0-16:T>A-16:T>A	chromosome0R	433531517	0
3745101|F|0-10:C>G-10:C>G	chromosome0R	434870729	0.253442425468414
3591550|F|0-7:C>G-7:C>G	chromosome0R	434981752	0.184762960600334
100093400|F|0-18:C>T-18:C>T	chromosome0R	435375810	0
3351044|F|0-49:A>G-49:A>G	chromosome0R	436760447	0
3597716|F|0-10:C>T-10:C>T	chromosome0R	437093332	0
3358133|F|0-16:G>C-16:G>C	chromosome0R	437459376	0
3358133|F|0-25:C>G-25:C>G	chromosome0R	437459376	0
3602290|F|0-10:A>C-10:A>C	chromosome0R	438536295	0
37706818|F|0-57:C>G-57:C>G	chromosome0R	439624065	0
3362754|F|0-30:G>C-30:G>C	chromosome0R	440352107	0
5494669|F|0-6:A>C-6:A>C	chromosome0R	442088405	0
5788922|F|0-14:T>G-14:T>G	chromosome0R	443839631	0
3744782|F|0-48:G>C-48:G>C	chromosome0R	443911083	0
7094065|F|0-33:T>C-33:T>C	chromosome0R	443911083	0
5211560|F|0-26:A>G-26:A>G	chromosome0R	445462706	0.0522083925421026
3596939|F|0-24:A>G-24:A>G	chromosome0R	445741065	0
3584364|F|0-8:G>C-8:G>C	chromosome0R	446085951	0.0572775893840722
3586912|F|0-19:A>G-19:A>G	chromosome0R	446085951	0.633484261633478
37707178|F|0-41:A>G-41:A>G	chromosome0R	446086211	0
37707178|F|0-44:C>T-44:C>T	chromosome0R	446086211	0
4489818|F|0-18:A>T-18:A>T	chromosome0R	446662853	0
3894228|F|0-18:C>T-18:C>T	chromosome0R	446662919	0.117515282791472
3894228|F|0-46:C>T-46:C>T	chromosome0R	446662919	0
3742090|F|0-45:G>C-45:G>C	chromosome0R	448015793	0
5796678|F|0-38:G>T-38:G>T	chromosome0R	448238713	0
3363654|F|0-42:T>C-42:T>C	chromosome0R	449446178	0.0910610346130775
7105750|F|0-22:C>G-22:C>G	chromosome0R	449446178	0
7106506|F|0-65:G>C-65:G>C	chromosome0R	449446178	0.23363854029216
3732775|F|0-60:T>G-60:T>G	chromosome0R	449446244	0.027709417092363
28857945|F|0-28:C>T-28:C>T	chromosome0R	449497858	0
3734892|F|0-66:A>G-66:A>G	chromosome0R	449802204	0
4096442|F|0-7:G>C-7:G>C	chromosome0R	454865551	0
4103317|F|0-38:A>C-38:A>C	chromosome0R	454865551	0.63527501053729
3747854|F|0-41:C>A-41:C>A	chromosome0R	454886163	0
5046237|F|0-10:C>T-10:C>T	chromosome0R	455223615	0
5218832|F|0-53:A>T-53:A>T	chromosome0R	455634557	0.29514435098453
5218832|F|0-56:A>T-56:A>T	chromosome0R	455634557	0
100159496|F|0-65:T>G-65:T>G	chromosome0R	455890528	0
3907199|F|0-67:G>T-67:G>T	chromosome0R	458996386	0
3597880|F|0-33:C>T-33:C>T	chromosome0R	459269609	0.094174473302408
3906579|F|0-22:G>C-22:G>C	chromosome0R	460220715	0
37701510|F|0-13:A>G-13:A>G	chromosome0R	460255866	0.484239171392236
3579919|F|0-40:T>G-40:T>G	chromosome0R	463061461	0
16524580|F|0-31:A>C-31:A>C	chromosome0R	463342960	0.117346484508237
4499440|F|0-8:T>C-8:T>C	chromosome0R	465148266	0
3882678|F|0-34:C>T-34:C>T	chromosome0R	466743949	0
100136431|F|0-47:A>G-47:A>G	chromosome0R	467698205	0
7103909|F|0-20:C>T-20:C>T	chromosome0R	467704248	0.493905729666921
3893875|F|0-15:T>A-15:T>A	chromosome0R	470003751	0
4495451|F|0-10:T>C-10:T>C	chromosome0R	470172813	0.14815967003513
3746442|F|0-44:T>G-44:T>G	chromosome0R	471118980	0
38789519|F|0-17:A>T-17:A>T	chromosome0R	471119046	0
3743532|F|0-5:G>C-5:G>C	chromosome0R	471119700	0
3739739|F|0-25:T>C-25:T>C	chromosome0R	471119715	0.0552277609913575
5045649|F|0-5:C>G-5:C>G	chromosome0R	471119715	0
4492025|F|0-31:C>T-31:C>T	chromosome0R	471604180	0.206929906600712
3734789|F|0-42:C>A-42:C>A	chromosome0R	471795452	0
3882906|F|0-10:G>C-10:G>C	chromosome0R	472835221	0
3362581|F|0-26:A>C-26:A>C	chromosome0R	472934767	0
3892602|F|0-19:T>C-19:T>C	chromosome0R	473978292	0.493028571260728
3906711|F|0-59:T>C-59:T>C	chromosome0R	475218668	0
3362521|F|0-12:A>C-12:A>C	chromosome0R	476210221	0.222793858188807
7094062|F|0-21:T>G-21:T>G	chromosome0R	476210221	0
3346703|F|0-7:T>C-7:T>C	chromosome0R	476210287	0.109965878622847
3900879|F|0-16:C>T-16:C>T	chromosome0R	477008084	0
7104679|F|0-11:G>C-11:G>C	chromosome0R	477802813	0
3743115|F|0-15:G>T-15:G>T	chromosome0R	479335307	0
3733662|F|0-47:C>A-47:C>A	chromosome0R	481797631	0
3348871|F|0-34:A>T-34:A>T	chromosome0R	484425960	0
3348871|F|0-45:C>T-45:C>T	chromosome0R	484425960	0.00247420234777733
100026521|F|0-6:C>A-6:C>A	chromosome0R	488051392	0
31722804|F|0-28:C>T-28:C>T	chromosome0R	491715604	0
3364592|F|0-59:G>A-59:G>A	chromosome0R	491862990	0
3579083|F|0-12:A>G-12:A>G	chromosome0R	492145814	0
48702639|F|0-59:C>T-59:C>T	chromosome0R	494717195	0
3744737|F|0-43:G>C-43:G>C	chromosome0R	495373789	0
5221233|F|0-21:G>A-21:G>A	chromosome0R	497512235	0
3743685|F|0-37:G>C-37:G>C	chromosome0R	498796744	0
3359931|F|0-38:A>T-38:A>T	chromosome0R	500612119	0
100151044|F|0-14:T>G-14:T>G	chromosome0R	505021073	0
3579218|F|0-66:T>G-66:T>G	chromosome0R	505484558	0
5503632|F|0-8:C>T-8:C>T	chromosome0R	506400306	0
3597272|F|0-12:T>C-12:T>C	chromosome0R	509653385	0
3597272|F|0-26:T>G-26:T>G	chromosome0R	509653385	0
3907973|F|0-54:T>G-54:T>G	chromosome0R	511663326	0.00180232743724367
5224156|F|0-18:G>T-18:G>T	chromosome0R	512420115	0.261666352254759
3362433|F|0-28:C>A-28:C>A	chromosome0R	512751536	0
3895101|F|0-5:T>A-5:T>A	chromosome0R	512831638	0
3365074|F|0-11:T>C-11:T>C	chromosome0R	513760806	0.135998874416298
3365074|F|0-38:G>C-38:G>C	chromosome0R	513760806	0
3595630|F|0-8:C>G-8:C>G	chromosome0R	515538469	0
3578403|F|0-15:C>G-15:C>G	chromosome0R	516630882	0
3578403|F|0-50:G>C-50:G>C	chromosome0R	516630882	0
100024401|F|0-66:T>C-66:T>C	chromosome0R	519093071	0
[truncated: 40,775 more rows]
