# Supplementary material for: Identification of quantitative trait loci associated with leaf rust resistance in rye by precision mapping
Source: BMC Plant Biol. 2024 Apr 17;24:291. doi: 10.1186/s12870-024-04960-6 (PMC11022434; doi:10.1186/s12870-024-04960-6)
Supplement: Supplementary file 8 — Supplementary Material 8. [file 12870_2024_4960_MOESM8_ESM.csv]

Table S10. GWAS results for silico-DArT markres associated with response to isolate N 10 dpi.
CloneID	Chrom_Rye_v3	ChromPos_Rye_v3	pvalue_LMM_isolate_N_10_dpi
5037262	chromosome0R	33161	0
5223796	chromosome0R	33161	0
7063538	chromosome0R	33161	0
4488365	chromosome0R	42294	0.067914529001753
3581741	chromosome0R	44163	0.0124541970842223
7499555	chromosome0R	44163	0.0699067302450171
75510555	chromosome0R	48769	0.380639408192676
3357070	chromosome0R	53328	0
7086764	chromosome0R	95346	0.0586067940284906
3749925	chromosome0R	323515	0.162937782104622
3732179	chromosome0R	341686	1.35515817200755
3745334	chromosome0R	381905	0
75511040	chromosome0R	652012	0.389637564633354
5220579	chromosome0R	688312	0.385372067754173
38776813	chromosome0R	688312	0.0171834689800897
3595733	chromosome0R	689249	0
3583581	chromosome0R	693782	0.0380258755145654
37700930	chromosome0R	755868	0
3747080	chromosome0R	869165	0.139940307452711
5138348	chromosome0R	945340	0
3357118	chromosome0R	945406	0
3750307	chromosome0R	964213	0
5039515	chromosome0R	964213	0.459781318768273
100140515	chromosome0R	992892	0
38785110	chromosome0R	1005884	0
3581689	chromosome0R	1009582	0
70186655	chromosome0R	1009582	0
3583819	chromosome0R	1009671	0
5039231	chromosome0R	1009671	0.383725373747611
5220998	chromosome0R	1009671	0.0253204480977755
3342147	chromosome0R	1009788	0.392953789609956
3903754	chromosome0R	1015901	0.197492922764387
3597886	chromosome0R	1057430	0.589356397531828
5202067	chromosome0R	1059935	0.259438280953248
41118488	chromosome0R	1065105	0.102229697476887
3908633	chromosome0R	1065123	0.265546096553095
3742170	chromosome0R	1065237	0.29048481973262
5226271	chromosome0R	1065237	0.0415474307483525
3354729	chromosome0R	1068841	0.144492979665258
5209482	chromosome0R	1068841	0.61852650331884
3346836	chromosome0R	1068933	0.417327715360115
3749726	chromosome0R	1068933	0.107104105003032
7105729	chromosome0R	1069050	0.0713966140693459
7414307	chromosome0R	1069050	0.30980850914141
3360460	chromosome0R	1073706	0.00105907459723119
3734613	chromosome0R	1092005	0.564311074048168
3592925	chromosome0R	1117351	0
70185874	chromosome0R	1117351	0
100001204	chromosome0R	1117351	0
3342073	chromosome0R	1120900	0.0255901453432261
3735839	chromosome0R	1124535	0.592491214454703
5788929	chromosome0R	1181489	0
5219917	chromosome0R	1183861	0.0425273466232698
37707118	chromosome0R	1183927	0.0356388451128961
3734832	chromosome0R	1188050	0.141446924668739
38789486	chromosome0R	1188084	0
4486656	chromosome0R	1210768	0
3588351	chromosome0R	1211242	0
37703243	chromosome0R	1211242	0
5486906	chromosome0R	1211627	0
5035253	chromosome0R	1330685	0.342928369220568
59544773	chromosome0R	1331269	0
5035754	chromosome0R	1331336	0.689949844003883
4095329	chromosome0R	1338814	0.362690010791614
7064866	chromosome0R	1340308	0.0733751546189453
3363518	chromosome0R	1343738	0.113673286473786
3585700	chromosome0R	1345073	0.459463413695535
5035274	chromosome0R	1353089	0.212098502509651
3741341	chromosome0R	1367122	0.445256786703177
3730635	chromosome0R	1367188	0.0664972480721549
3739673	chromosome0R	1421078	0.0415798040082427
3344417	chromosome0R	1421144	0.114118223718095
48702606	chromosome0R	1484639	0.815985691494776
3740862	chromosome0R	1486240	0
5044623	chromosome0R	1486296	0
5497447	chromosome0R	1571788	0
3345145	chromosome0R	1768268	0
3587518	chromosome0R	1925463	0.0847804841293632
3897847	chromosome0R	1925529	0
3898258	chromosome0R	2117427	0
3741136	chromosome0R	2163586	0
3582974	chromosome0R	2180546	0.145520458971502
3358487	chromosome0R	2199890	0
3731031	chromosome0R	2211530	0
5486597	chromosome0R	2236622	0
3904816	chromosome0R	2236635	0
3750808	chromosome0R	2236688	0
3345794	chromosome0R	2284275	0
5503813	chromosome0R	2313673	0
3346827	chromosome0R	2313702	0
5038861	chromosome0R	2313702	0
5486857	chromosome0R	2360205	0
3353938	chromosome0R	2360271	0
3353176	chromosome0R	2380798	0.490145475753739
3738618	chromosome0R	2383626	0.391541678614602
75510535	chromosome0R	2537970	0.292707439191174
75510812	chromosome0R	2538769	0.0674591070579718
75510808	chromosome0R	2538830	0.127991455251648
5047311	chromosome0R	2574804	0
5758154	chromosome0R	2629573	0
7355842	chromosome0R	2629639	0
7355747	chromosome0R	2629786	0
100004589	chromosome0R	2642473	0
7355731	chromosome0R	2704268	0
5137584	chromosome0R	2857725	0
38786671	chromosome0R	2869514	0
3887184	chromosome0R	2870193	0
38790452	chromosome0R	2889275	0
3346849	chromosome0R	2905354	0.703975414418904
3898767	chromosome0R	2972700	1.01313813543078
3582835	chromosome0R	2973654	0.773081376178104
7086386	chromosome0R	2973654	0.476667609051068
3892647	chromosome0R	3064337	0
3365132	chromosome0R	3115420	0
5217683	chromosome0R	3115420	0
3889841	chromosome0R	3115486	1.0275169435417
3359331	chromosome0R	3127505	1.45299295699832
5036864	chromosome0R	3127511	0
3903296	chromosome0R	3127512	0.538564853148889
70187505	chromosome0R	3132020	0.187049146074655
3736567	chromosome0R	3134277	0.841089470980314
3357138	chromosome0R	3148282	0.68636490719573
5227244	chromosome0R	3148282	0
3591758	chromosome0R	3148875	0
3599133	chromosome0R	3153087	0.914660455247105
3583923	chromosome0R	3153094	0.755150502969447
5208206	chromosome0R	3184317	0
3906512	chromosome0R	3214826	0.957419624064397
3746000	chromosome0R	3240715	1.11124202305483
3587961	chromosome0R	3241513	0.648620239211018
5200478	chromosome0R	3241555	0.193705271176159
3601763	chromosome0R	3241585	1.15023075238662
3350621	chromosome0R	3269308	0.790376056998404
7098216	chromosome0R	3285539	1.06110526469773
5038812	chromosome0R	3285544	1.44152763790449
7098192	chromosome0R	3288595	0.975287358567403
3588739	chromosome0R	3357044	0.167274538227211
38776841	chromosome0R	3357559	0.0105858002295119
39741092	chromosome0R	3357559	0
3743715	chromosome0R	3439646	0.0227112993746892
5486867	chromosome0R	3440538	0
41116756	chromosome0R	3440538	0
3360915	chromosome0R	3440604	0
5227889	chromosome0R	3545827	0
3362771	chromosome0R	3581257	0.0130314186203174
75511393	chromosome0R	3581257	0.364380427710524
5223003	chromosome0R	3588247	0
5137746	chromosome0R	3630680	0
3350308	chromosome0R	3741336	0
5214323	chromosome0R	3819389	0
3353213	chromosome0R	3826916	0
39740525	chromosome0R	3832951	0.344060622339343
5498672	chromosome0R	3833865	0
3892300	chromosome0R	3833931	0
12321204	chromosome0R	3873284	1.53344929628683
5226910	chromosome0R	3873323	0.150721619546973
5225847	chromosome0R	3878244	0.389320631760451
5209324	chromosome0R	3878310	0.360720854825013
3577654	chromosome0R	3893354	0
3740675	chromosome0R	4331841	0
5497184	chromosome0R	4331841	0
3342884	chromosome0R	4331907	0
3361531	chromosome0R	4331907	0
3350596	chromosome0R	4331911	0
75511082	chromosome0R	4359042	0.967118912720675
3360390	chromosome0R	4690355	0
3731187	chromosome0R	4690361	0
5215465	chromosome0R	4725524	0
5034664	chromosome0R	4778180	0
3342199	chromosome0R	4778411	0
3343892	chromosome0R	4778411	0
3345553	chromosome0R	4778411	0.016026938904804
37701688	chromosome0R	4821845	0
3600670	chromosome0R	4821911	0
3357864	chromosome0R	4891726	0.157754655542489
5208699	chromosome0R	4921064	0.0840543431955255
37699002	chromosome0R	4921064	0
4495829	chromosome0R	4921130	0.141018136416878
7413058	chromosome0R	5055899	0.13688663415695
4101811	chromosome0R	5383509	0
3344740	chromosome0R	5383765	0
3347986	chromosome0R	5383765	0
37699028	chromosome0R	5390919	0.229939932978951
3355877	chromosome0R	5390985	0
5486790	chromosome0R	5438663	0
3732618	chromosome0R	5488204	0.297844127830821
5044302	chromosome0R	5596466	0.444655496187089
3345972	chromosome0R	5596523	0.0984787618221984
5227612	chromosome0R	5596523	0
39739855	chromosome0R	5598335	0.161825491956003
5205355	chromosome0R	5606397	0.223700601707934
3903954	chromosome0R	5615102	0
7415195	chromosome0R	5615102	0.152987627614247
3342665	chromosome0R	5621288	0
3595076	chromosome0R	5621288	0.0479868134671306
7103522	chromosome0R	5621288	0
5503732	chromosome0R	5706791	0
3740838	chromosome0R	5706835	0.194450591540251
3890983	chromosome0R	5706835	0.211120334986026
5216337	chromosome0R	5707226	0
5218231	chromosome0R	5707226	0.283546570609882
5497083	chromosome0R	5707226	0.108222095539746
3360938	chromosome0R	5707292	0
75511150	chromosome0R	5721526	0.547659038143701
3741148	chromosome0R	5721592	0.153658463933258
4098845	chromosome0R	5721592	0
5043133	chromosome0R	5723698	0.383867275112909
7063861	chromosome0R	5723990	0
3887429	chromosome0R	6009647	0.0861412236879087
6211426	chromosome0R	6009689	0.407441960244758
29075954	chromosome0R	6017983	0.0358861298802591
3909025	chromosome0R	6018347	0.681643437530587
5201778	chromosome0R	6029336	0
5486840	chromosome0R	6066916	0.48132222022125
55880214	chromosome0R	6067318	0.131080244836295
5216656	chromosome0R	6067325	0.705519692656539
3360688	chromosome0R	6067384	0.50420536664054
5222955	chromosome0R	6075674	0.275582745203934
75510680	chromosome0R	6086675	0.505122125512599
59544904	chromosome0R	6090557	1.24248516600092
3364779	chromosome0R	6091407	0
7086529	chromosome0R	6127347	0.498153879146712
4105459	chromosome0R	6127369	0
28857555	chromosome0R	6127413	0
41118310	chromosome0R	6127413	0.191070563593356
3903467	chromosome0R	6144378	0
3601360	chromosome0R	6173511	0.343288879776564
4096649	chromosome0R	6173511	0
55880165	chromosome0R	6173511	0
3585231	chromosome0R	6173577	0.206483360299147
5208039	chromosome0R	6173577	0
4105117	chromosome0R	6174545	0
3348834	chromosome0R	6209158	0.205399005248098
3888731	chromosome0R	6209158	0
4099734	chromosome0R	6245599	0.460225631558423
3591079	chromosome0R	6267030	0
3364572	chromosome0R	6267152	0
3590055	chromosome0R	6267277	0
5207760	chromosome0R	6267277	0
3903934	chromosome0R	6293838	0
100094382	chromosome0R	6294664	0
3358201	chromosome0R	6294730	0.334249336190496
3585320	chromosome0R	6294730	0.613450465940419
100028698	chromosome0R	6294730	0
3352324	chromosome0R	6295122	0.220829248833107
5493367	chromosome0R	6295188	0
5493368	chromosome0R	6295188	0
3354213	chromosome0R	6342769	0.178080942219997
37700635	chromosome0R	6403415	0
3351346	chromosome0R	6515459	0.318327795759925
3356169	chromosome0R	6515459	2.09583327941059
3738920	chromosome0R	6554131	0.799602584669765
29075493	chromosome0R	6603857	0.103374984029745
4095112	chromosome0R	6796664	1.24367938995736
4498051	chromosome0R	6797485	0
3581893	chromosome0R	6804674	1.19372349884198
3906771	chromosome0R	6804674	0.74970554166724
5215681	chromosome0R	6804737	0
3900433	chromosome0R	6804786	0
3359334	chromosome0R	6807172	0.711002886649619
5042623	chromosome0R	6808032	0.906584577702413
3904482	chromosome0R	6808098	0
4094320	chromosome0R	6808098	0
5211580	chromosome0R	6808930	0
4494223	chromosome0R	6816562	0
3357037	chromosome0R	6816628	0
3738597	chromosome0R	6816628	0.921432999952661
3909329	chromosome0R	6870614	0.741781800490728
3584395	chromosome0R	6879040	0.740718645394239
3896008	chromosome0R	6879040	0
5226685	chromosome0R	6881587	0
3741604	chromosome0R	6930181	0.6841960292852
3588951	chromosome0R	6975546	1.44809068905529
3584265	chromosome0R	6980647	0.893718588103951
3577630	chromosome0R	6994311	0.902051971388852
3739013	chromosome0R	6994311	0.95716055521562
3586596	chromosome0R	6996282	0
3896135	chromosome0R	6996321	0
3890800	chromosome0R	6996327	0
3733716	chromosome0R	6998703	1.05994511650353
100011299	chromosome0R	7019946	0
3348132	chromosome0R	7020012	0.840492190380599
3888218	chromosome0R	7025848	0
5788551	chromosome0R	7025848	0
3742435	chromosome0R	7037401	1.10209137034999
3750401	chromosome0R	7037401	0.218829584813216
3589358	chromosome0R	7038796	0.756882155567251
3885733	chromosome0R	7041432	0
3741110	chromosome0R	7050790	1.08858205734292
3353566	chromosome0R	7050860	0.96569998036312
4492783	chromosome0R	7057615	1.09585849051779
3357972	chromosome0R	7072959	0.61632528774251
3343707	chromosome0R	7177951	1.1789448803539
3588499	chromosome0R	7187707	1.26502045316621
5035037	chromosome0R	7253448	0.614283279187974
3347873	chromosome0R	7283067	0.731007809558098
3346389	chromosome0R	7294231	0.627266915109897
3587844	chromosome0R	7294231	0.984499421464794
3737580	chromosome0R	7295141	0.962283735021376
3359359	chromosome0R	7303359	0.620468455496307
3593894	chromosome0R	7466323	0.688466933893222
5201635	chromosome0R	7624201	0.896889132761194
3359319	chromosome0R	7625260	0
3346176	chromosome0R	7753685	0
4496622	chromosome0R	7753685	0.334492149050929
7093694	chromosome0R	7753685	0.25936526032299
3882388	chromosome0R	7754390	0
3353148	chromosome0R	7755383	0.244609357594535
3594390	chromosome0R	7759248	0
5040564	chromosome0R	7760593	0.100751828783971
3746470	chromosome0R	7762265	0
75511076	chromosome0R	7796946	0.259104429807503
3364912	chromosome0R	7797012	0
75511218	chromosome0R	8242474	0.737607665864023
7106109	chromosome0R	8256126	0.149241404979809
3345837	chromosome0R	8278218	0.0172166389061021
3347274	chromosome0R	8326313	0
39740701	chromosome0R	8354141	0.902626316712944
3902831	chromosome0R	8466978	0.0880881798046502
5224869	chromosome0R	8466978	0.134137109024186
3902097	chromosome0R	8481243	0.348644648189197
3733942	chromosome0R	8484944	0.364635034800396
5225653	chromosome0R	8494968	0.372818966617108
75510437	chromosome0R	8546708	0.0716595496196445
5227880	chromosome0R	8568903	0.230256018808274
5208066	chromosome0R	8568912	0.22268646951367
5801363	chromosome0R	8625901	0.0648969447893051
7413202	chromosome0R	8774740	0.12999470638024
3888373	chromosome0R	8785952	0
5039048	chromosome0R	8786003	0
3903936	chromosome0R	8799141	0.267594140843367
4494934	chromosome0R	8799661	0.10525255762386
3578331	chromosome0R	8799727	0.290250615788988
3352982	chromosome0R	8865228	0.203090215557394
3750685	chromosome0R	8865228	0
3746852	chromosome0R	8865329	0
4486279	chromosome0R	8873909	0.0201132048414124
70185731	chromosome0R	8886131	0
3738076	chromosome0R	8888635	0.152051594246956
7062398	chromosome0R	8896838	0.395268001938861
3741575	chromosome0R	8906562	0.140906744351959
3345197	chromosome0R	8914088	0.0265137739534663
3361471	chromosome0R	8914088	0.0861431255471336
3732771	chromosome0R	8919168	0
3736543	chromosome0R	8919921	0
3890614	chromosome0R	8924186	0
5497430	chromosome0R	8979184	0.0473462067418314
3343944	chromosome0R	9001618	0.460765110472899
3749025	chromosome0R	9011174	0
3731991	chromosome0R	9011893	0.424651006601061
3904595	chromosome0R	9200135	0
3352836	chromosome0R	9209898	0
4492166	chromosome0R	9214219	0
4491661	chromosome0R	9214249	0
3747575	chromosome0R	9215007	0
3596658	chromosome0R	9217072	0
3592268	chromosome0R	9219730	0
3748585	chromosome0R	9224360	0
5041964	chromosome0R	9253351	0
5227125	chromosome0R	9253442	0
3887255	chromosome0R	9254178	0
48708829	chromosome0R	9254178	0
39740535	chromosome0R	9254244	0
4493961	chromosome0R	9550687	0
3894859	chromosome0R	9578798	0
3897243	chromosome0R	9611683	0
3577717	chromosome0R	9617218	0
100001107	chromosome0R	9621260	0
3904326	chromosome0R	9621326	0
3359722	chromosome0R	9625560	0.243815129928904
3883501	chromosome0R	9687799	0
5045718	chromosome0R	9794374	0
70185570	chromosome0R	9795546	0
3346633	chromosome0R	9898780	0
3747154	chromosome0R	9951092	0.248359551213688
3748470	chromosome0R	10154503	0.615968649926562
3884625	chromosome0R	10254257	0
5493245	chromosome0R	10254839	0.436163324768745
3342140	chromosome0R	10378492	0.293987206840082
5137839	chromosome0R	10495863	0.168834160647709
7086849	chromosome0R	10495863	0.340936035614864
3358663	chromosome0R	10501332	0.0585660082848685
5201688	chromosome0R	10501368	0.202482079433418
3905220	chromosome0R	10856778	0.0834368308695875
3747021	chromosome0R	10863849	0
100029709	chromosome0R	10866254	0
3745648	chromosome0R	10866320	0
3884390	chromosome0R	10866320	0
5138980	chromosome0R	10866320	0.218171642329122
7415555	chromosome0R	10866320	0.595674248913869
3746007	chromosome0R	10868601	0.0945236285867989
100001216	chromosome0R	10868601	0
4487264	chromosome0R	10868667	0
3901119	chromosome0R	10946713	0.408442898307982
3750429	chromosome0R	11463295	0.0624649317948147
3732351	chromosome0R	11463361	0.0560709113376981
3349171	chromosome0R	11488292	0.111372060355407
3362165	chromosome0R	11488328	0
5227028	chromosome0R	11488878	0.779083906088118
5217140	chromosome0R	11503006	0.188212583407798
3357433	chromosome0R	11503072	0.00245429906412934
39739175	chromosome0R	11503072	0
3747837	chromosome0R	11557720	0.0453818274677714
3884903	chromosome0R	11557720	0
6210435	chromosome0R	11607134	0
5798676	chromosome0R	11759293	0.0950444530864425
3354754	chromosome0R	11773992	0.0227025816425982
4491976	chromosome0R	11787791	0.0108845384479815
5039055	chromosome0R	11791255	0
38788740	chromosome0R	11799864	0
3341903	chromosome0R	12008823	0.0479682256011208
3345042	chromosome0R	12008823	0.269003783610788
4094691	chromosome0R	12046735	0.0953259189572637
100095180	chromosome0R	12046735	0
3894869	chromosome0R	12046801	0
5206220	chromosome0R	12047059	0
3746222	chromosome0R	12050329	0.0826234885291063
48708177	chromosome0R	12124200	0
3583662	chromosome0R	12124266	0
55880021	chromosome0R	12174437	0
100103915	chromosome0R	12174437	0
75511459	chromosome0R	12185288	0.441688246309397
3734147	chromosome0R	12189797	0.0203976770150638
4498807	chromosome0R	12251980	0
3586585	chromosome0R	12252010	0
3892430	chromosome0R	12252871	0.0639824845063075
3599949	chromosome0R	12252908	0.373968974952454
3577749	chromosome0R	12267196	0.0722415952169012
3900146	chromosome0R	12269450	0.0705356173752036
3586324	chromosome0R	12269516	0.0753198441431612
3359316	chromosome0R	12270148	0
3347847	chromosome0R	12275725	0
3583076	chromosome0R	12278336	0.135546321164766
75511451	chromosome0R	12766108	0.21305078610633
28857618	chromosome0R	12858102	0.0815290159106328
70187486	chromosome0R	12858461	0.0373240919687307
3886690	chromosome0R	12858497	0.195761494474034
39740368	chromosome0R	12858527	0.301636303750949
3351084	chromosome0R	12970078	0
5213862	chromosome0R	12970144	0
37700355	chromosome0R	13199007	0
5220957	chromosome0R	13694187	0
7105886	chromosome0R	13697642	0
3902222	chromosome0R	13715196	0
4492469	chromosome0R	13721673	0.0530250814836982
3895558	chromosome0R	13721739	0.225523126466977
48706324	chromosome0R	13721739	0.0377976302487798
3740905	chromosome0R	13722435	0
3904369	chromosome0R	13729952	0.325008215855792
5039874	chromosome0R	13730018	0.0640149997240706
4489683	chromosome0R	13730837	0
5201240	chromosome0R	13730837	0
3579414	chromosome0R	13730844	0.0921799566271895
3737148	chromosome0R	13730844	0.0797401539627257
3588066	chromosome0R	13741056	0.473180253962337
3746067	chromosome0R	13741056	0.4163682773315
5044900	chromosome0R	13741056	0
48703313	chromosome0R	13741059	0.992089334530322
7097114	chromosome0R	13754729	0
3348039	chromosome0R	13773081	0.168402777929783
3351489	chromosome0R	13775238	0.125311210243774
3355510	chromosome0R	13781249	0.106489168712391
3893225	chromosome0R	13801914	0.149437551895205
5213039	chromosome0R	13801914	0
5757351	chromosome0R	13801980	0
3741093	chromosome0R	13837467	0.0900968818455525
5488151	chromosome0R	13837556	0.0146044633916908
3897571	chromosome0R	13840294	0.279197944496756
3361574	chromosome0R	13847886	0
7087657	chromosome0R	13854399	0.522279136655244
3342567	chromosome0R	13859531	0.0130649369872509
3344952	chromosome0R	13859531	0.235496086650489
3348328	chromosome0R	13859531	0.150093507259397
5502586	chromosome0R	13859597	0.233834525746997
5502587	chromosome0R	13859597	0.294139915659335
4105483	chromosome0R	13936223	0.286713573996426
5221651	chromosome0R	13984702	0.265021288536329
3906496	chromosome0R	14214877	0.023466904071854
5497626	chromosome0R	14216627	0.0858554203608484
3894896	chromosome0R	14680926	0.0517247784728395
5225073	chromosome0R	14680926	0
3749848	chromosome0R	14680992	0
5222206	chromosome0R	14680992	0.15706092299543
75511589	chromosome0R	14680992	0.0820169517071983
28857119	chromosome0R	14880888	0.0438925192839748
3346798	chromosome0R	14883354	0.215619757449535
7106260	chromosome0R	14887644	0.289244265892733
3748031	chromosome0R	14887693	0.0455191375563639
7464898	chromosome0R	14904398	0
5218338	chromosome0R	14904403	0.0196838658069537
75510783	chromosome0R	14904464	0.0219850475860967
3600622	chromosome0R	15601535	0.387150637961977
5036966	chromosome0R	15659003	0
4495525	chromosome0R	15660162	0
3890853	chromosome0R	15900915	0.175158392663809
3905237	chromosome0R	16061767	0.110070395374785
3345711	chromosome0R	16105011	0
37701281	chromosome0R	16105077	0
3890892	chromosome0R	16163153	0.0657007747754966
3602902	chromosome0R	16165610	0
5213025	chromosome0R	16165610	0.0732525068212237
3747857	chromosome0R	16192378	0
5487100	chromosome0R	16344440	1.19632454297673
3599074	chromosome0R	16435629	0.147955427323387
7354452	chromosome0R	16459308	0
5215344	chromosome0R	16466294	0
3730109	chromosome0R	16466323	1.51689504583918
5757126	chromosome0R	16470266	0
3350913	chromosome0R	16470349	0.0278389303578519
3586065	chromosome0R	16483968	1.11562121608682
37706378	chromosome0R	16521828	0.127689292907639
3594536	chromosome0R	16684031	0
5498538	chromosome0R	16684031	0.588826541473781
3895236	chromosome0R	16704351	0
75511290	chromosome0R	16767145	0.111794571419152
37700609	chromosome0R	16792055	0.242950349327777
100011265	chromosome0R	16795150	0
7096561	chromosome0R	16802951	0
3742424	chromosome0R	16835940	0
3348279	chromosome0R	16957669	0.121081779766375
28856577	chromosome0R	16988953	0.777751960951054
39739779	chromosome0R	17033388	0
3888521	chromosome0R	17033465	0.116228078936388
5801895	chromosome0R	17034737	0
7064010	chromosome0R	17035074	0
3353920	chromosome0R	17085171	0.0202309279427251
3345018	chromosome0R	17088748	0.289158530397761
5214181	chromosome0R	17088748	0
3357349	chromosome0R	17141494	0
3349868	chromosome0R	17141532	0.819692776752665
3743822	chromosome0R	17142755	0
75511003	chromosome0R	17152401	0.257404470722947
7467483	chromosome0R	17166465	0
3581168	chromosome0R	17166533	0
5216463	chromosome0R	17192995	0
3901722	chromosome0R	17204881	0
3598054	chromosome0R	17257063	0.515348291006587
7099963	chromosome0R	17263526	0.6981318757064
3599487	chromosome0R	17367991	0
3343390	chromosome0R	17382813	0
5035992	chromosome0R	17382813	0
5504881	chromosome0R	17413698	0
4489291	chromosome0R	17464858	0
3748624	chromosome0R	17464888	0
3749556	chromosome0R	17481714	1.09263210667211
5803183	chromosome0R	17481814	0.946464624307564
75511611	chromosome0R	17481814	0.73868010523368
3747564	chromosome0R	17485265	0.371436961669745
3740769	chromosome0R	17485609	0.0789611497668741
5217978	chromosome0R	17485720	0.634035213143754
3895697	chromosome0R	17535863	1.5798206996594
3742996	chromosome0R	17539210	0
3897690	chromosome0R	17565679	0.0574928037216696
39739137	chromosome0R	17565750	0.710817558388232
3344031	chromosome0R	17583416	0
5042649	chromosome0R	17584520	0
3343121	chromosome0R	17602882	0.794410092290146
3731683	chromosome0R	17602882	0
3737216	chromosome0R	17602882	0
5207723	chromosome0R	17602882	0
3908986	chromosome0R	17647745	0.802110388953567
3352024	chromosome0R	17717100	0
3354888	chromosome0R	17717166	0
3356997	chromosome0R	17721408	1.02659323251741
75510312	chromosome0R	17721474	1.11561819752615
5228159	chromosome0R	17723194	0
28852431	chromosome0R	17735019	1.35913106665829
3885199	chromosome0R	17741577	0
3356273	chromosome0R	17742072	0
3895391	chromosome0R	17742072	0
38790492	chromosome0R	17742072	0
3597720	chromosome0R	17745990	0
3581256	chromosome0R	17748154	0
3348949	chromosome0R	17758624	0
3890915	chromosome0R	17786398	0.182904775342853
3582611	chromosome0R	17786458	0.50058944799803
3593261	chromosome0R	17786513	1.07654290004106
5212499	chromosome0R	17787041	0.479342603748422
3896693	chromosome0R	17801562	0.219420004462358
75511606	chromosome0R	17821027	0.955272503604192
3595189	chromosome0R	17821619	0.473887371796297
5043199	chromosome0R	17855529	0
41118376	chromosome0R	17878161	0
5223956	chromosome0R	17899770	0
3581768	chromosome0R	17937762	0.196574195800764
3592573	chromosome0R	18034970	0
3890548	chromosome0R	18034975	0.675170217931155
3902235	chromosome0R	18159841	0
5493508	chromosome0R	18332358	0.306200699988811
3345655	chromosome0R	18333489	0
3903237	chromosome0R	18333684	0.240154393568785
3903950	chromosome0R	18336207	0
3896849	chromosome0R	18729421	0
3363788	chromosome0R	18731900	0
5213008	chromosome0R	18782530	0.332787478083627
59544009	chromosome0R	18782561	0.549287328543807
5504707	chromosome0R	18832556	0
3588910	chromosome0R	18834167	0.25437538541734
5137983	chromosome0R	18899573	0.444775128072975
3357712	chromosome0R	18945502	0
3587877	chromosome0R	18945502	0
3364099	chromosome0R	19243947	0
5220052	chromosome0R	19442797	5.87053796982777
7064846	chromosome0R	19448931	0.0525627581156492
75510859	chromosome0R	19485694	0.583956133350556
3358638	chromosome0R	19492888	0
5488782	chromosome0R	19492954	0.547789588267319
38786053	chromosome0R	19492954	0
41117162	chromosome0R	19492954	0.0611140602976553
3354400	chromosome0R	19525031	0
5211768	chromosome0R	19533428	1.38589180660509
5044704	chromosome0R	19545788	0.403999481231869
5211889	chromosome0R	19545788	0.917433079615531
5221474	chromosome0R	19555261	0
3365015	chromosome0R	19589973	0.0348021979099888
3362237	chromosome0R	19599312	0
3730752	chromosome0R	19606227	0.47296701192729
3589091	chromosome0R	19660578	0.137634941250297
5222738	chromosome0R	19661501	0
48708101	chromosome0R	19670651	0
5035028	chromosome0R	19670687	0
3346058	chromosome0R	19670717	0
5223058	chromosome0R	19670717	0
7064959	chromosome0R	19688041	0.105166145007499
3342499	chromosome0R	19688281	0
3347685	chromosome0R	19688320	0
3349764	chromosome0R	19688320	0
3345024	chromosome0R	19688549	0
3342533	chromosome0R	19691900	0
3355794	chromosome0R	19719296	0.254441752740122
7104379	chromosome0R	19721831	0.00165967948669278
3729932	chromosome0R	19954346	0.93920786797131
5035871	chromosome0R	19954940	1.24082210552511
3344083	chromosome0R	19955006	0.598324192305132
3592649	chromosome0R	19956625	0
5226354	chromosome0R	19967494	0
38784440	chromosome0R	19985169	0
3341788	chromosome0R	19992355	0
3350734	chromosome0R	19992395	0
5503715	chromosome0R	19992395	0
3749381	chromosome0R	20018026	0.510589342164815
3731154	chromosome0R	20036894	0.0949587140055775
5227346	chromosome0R	20039834	0
5217260	chromosome0R	20040819	0.388597355378765
3342529	chromosome0R	20040885	0.44576219432418
3890839	chromosome0R	20069811	0.27838252571234
3596804	chromosome0R	20086097	0
3343265	chromosome0R	20088652	0
5796291	chromosome0R	20193794	0.5581939865046
3347347	chromosome0R	20193860	0.286462442745589
3887486	chromosome0R	20651986	0
3361935	chromosome0R	21151516	0
3897526	chromosome0R	21153962	0
3903070	chromosome0R	21154244	0
3740389	chromosome0R	21185677	0.305761406044079
41118208	chromosome0R	21186627	0.218735645056506
3579149	chromosome0R	21206636	0
3584959	chromosome0R	21355323	0.224759522963912
3909178	chromosome0R	21963740	0.45047703050305
7104064	chromosome0R	21963740	0.322435517848285
5043077	chromosome0R	22186802	0.0127394493904451
100016906	chromosome0R	22416666	0
3353629	chromosome0R	22438695	0
5804558	chromosome0R	22562984	0.0165529499589179
5225213	chromosome0R	22736335	0
100147310	chromosome0R	22736335	0
3344689	chromosome0R	22737216	0.463963872207278
3909396	chromosome0R	22737552	0.991257433339368
3587950	chromosome0R	22936733	0
4485660	chromosome0R	22991582	0.237738649510139
4486469	chromosome0R	23456883	0.0356210852672517
3362041	chromosome0R	23457268	0.0772872457907041
3355532	chromosome0R	23486296	0.356434755858828
3356000	chromosome0R	23486296	0
3734487	chromosome0R	23486696	0.354230583688727
3739576	chromosome0R	24009806	0.341096484603127
4487299	chromosome0R	24085289	0.509090837521554
3579841	chromosome0R	24087004	0.306589086569322
3576555	chromosome0R	24128459	0
3359394	chromosome0R	24128460	0.271210107719018
7097855	chromosome0R	24304408	0.0120823887924641
37703454	chromosome0R	24670020	0.305348391244025
28852187	chromosome0R	24671207	0
5222966	chromosome0R	24716700	0.354399836555387
37701498	chromosome0R	24717916	0.848053492355185
5222723	chromosome0R	25253327	0
5137602	chromosome0R	25259204	0
3355662	chromosome0R	25260010	0
5205610	chromosome0R	25656692	0.327723492100201
3359717	chromosome0R	25800674	0.0208966838301383
5137525	chromosome0R	26908801	0
3597460	chromosome0R	27206960	0
5203975	chromosome0R	27207026	0
3900300	chromosome0R	27256892	0
3360501	chromosome0R	27260909	0.3291449528152
3731157	chromosome0R	27261485	0.0242808688715783
3741807	chromosome0R	27261609	0.139887320502113
3598754	chromosome0R	27267853	0
3744474	chromosome0R	27267853	0
5206101	chromosome0R	27267994	0
3741852	chromosome0R	27268011	0
3738588	chromosome0R	27268013	0
39739724	chromosome0R	27274326	0.922495156346277
3342123	chromosome0R	27274392	0.395269294348003
4488218	chromosome0R	27274392	0.500388114135024
3602314	chromosome0R	27275453	0.558620536009406
4497965	chromosome0R	27499423	0.426803222243368
3899413	chromosome0R	27500187	0.545964713217179
3344279	chromosome0R	27616204	0.358191109958542
3900151	chromosome0R	27982389	0.192021567430644
5210106	chromosome0R	28137268	0
5501556	chromosome0R	28179330	0.24759181352696
7063419	chromosome0R	28470462	0.544329529236797
100005354	chromosome0R	28547053	0
3580305	chromosome0R	29017351	0
3910024	chromosome0R	29021155	0
5139108	chromosome0R	29021155	0
3597765	chromosome0R	29021833	0
3343976	chromosome0R	29364074	0.281335267666508
3351483	chromosome0R	29364074	0.148858502513499
3357911	chromosome0R	29515310	0.330691090695953
70186958	chromosome0R	30600189	0
3593266	chromosome0R	30747525	0.000729360700882579
3743884	chromosome0R	30750485	0.466121443946847
3342536	chromosome0R	30784393	0
100014671	chromosome0R	30951130	0
5222862	chromosome0R	31069788	0
5768206	chromosome0R	31078883	0
3355811	chromosome0R	31255419	0
5224425	chromosome0R	31255419	0
7097385	chromosome0R	31261387	0.175413313218183
3351204	chromosome0R	31371469	0.157226742349062
3355955	chromosome0R	31462135	0.281858965659353
3345690	chromosome0R	31919212	0.164367920128529
5218440	chromosome0R	32119453	0.262719700136735
3906917	chromosome0R	32120989	0.0437652521333715
3743780	chromosome0R	32663311	0
5138542	chromosome0R	32663311	0
5222605	chromosome0R	32663311	0
3348308	chromosome0R	32889113	0
3905226	chromosome0R	32889844	0
3588407	chromosome0R	32890582	0
3737985	chromosome0R	32890582	0
5799907	chromosome0R	32892871	0
3581022	chromosome0R	33274506	0.364786039101241
5212013	chromosome0R	33274564	0.360862891985377
3593566	chromosome0R	33621082	0.665470731682067
3584584	chromosome0R	33627575	0.236539113007458
3740536	chromosome0R	33627575	0.387375327258841
3907853	chromosome0R	33644122	0.123010080403128
3347221	chromosome0R	33647390	0
5207857	chromosome0R	33666762	0.933846092982936
3360193	chromosome0R	33669860	0
7091088	chromosome0R	33669860	0
3348800	chromosome0R	33702250	0
3351803	chromosome0R	34151515	0.181118895736134
3745487	chromosome0R	34203528	0.208831290075032
3345298	chromosome0R	34778562	0.038713263800854
3886543	chromosome0R	34999122	0
3895678	chromosome0R	34999122	0
5500624	chromosome0R	35547710	0.501616383412763
3890441	chromosome0R	35644715	0
3362749	chromosome0R	35919777	0.0506032776542916
5221473	chromosome0R	35926966	0
3357825	chromosome0R	35943178	0
3358578	chromosome0R	35997899	0
3349256	chromosome0R	36062341	0
5206425	chromosome0R	36062407	0
4484573	chromosome0R	36068802	0
5213007	chromosome0R	36068832	0
5210581	chromosome0R	36162294	0
3908138	chromosome0R	36272727	0.347960711058239
3892896	chromosome0R	36426891	0
3740900	chromosome0R	36431054	0
3353947	chromosome0R	36431100	0
3347952	chromosome0R	36432824	0
3344071	chromosome0R	36432880	0
70185724	chromosome0R	37171725	0.0814984112901351
3357337	chromosome0R	37214190	1.64032795640839
4484757	chromosome0R	37216114	0
3736756	chromosome0R	37218780	0
3346127	chromosome0R	37218781	0
70186557	chromosome0R	38013591	0.190894903175089
39741059	chromosome0R	38082751	0.0492883742824624
3345129	chromosome0R	38083484	0.0519956854797937
3345056	chromosome0R	39115042	0
3362594	chromosome0R	41406333	0
3349457	chromosome0R	41421302	0.10468034615502
7357778	chromosome0R	41421368	0.093565020854902
3734081	chromosome0R	41422179	0.406353854170241
3581736	chromosome0R	41422245	0.0562521369198359
3602011	chromosome0R	41440137	0
3358205	chromosome0R	41443782	0
3731753	chromosome0R	41443782	0.15420421007088
3731295	chromosome0R	41443840	0.205410187035764
3740531	chromosome0R	41443840	0.255345356714742
3345795	chromosome0R	41452416	0.0967388609106286
5503263	chromosome0R	41467152	0.218520898562048
3888004	chromosome0R	41501350	0.395973750318816
28855011	chromosome0R	41576615	0.176875967528783
3578113	chromosome0R	41577961	0.0272605980589192
3730705	chromosome0R	41578027	0.125192526528803
3364243	chromosome0R	42279860	0
3596690	chromosome0R	42279894	0.138662638397359
3585781	chromosome0R	42421598	0
3346182	chromosome0R	42656982	0
3352018	chromosome0R	42657048	0.119166515533286
3357562	chromosome0R	42657586	0
3592835	chromosome0R	42657652	0
3892444	chromosome0R	42657652	0.571150252226497
3342041	chromosome0R	42658283	0
5217869	chromosome0R	42792607	0
5757505	chromosome0R	42842559	0.447654168596212
3744234	chromosome0R	42949236	0.086390397037571
5221782	chromosome0R	42949236	0
3363929	chromosome0R	43274457	0.250562359631817
3580550	chromosome0R	43274659	0.0828904778334809
3885195	chromosome0R	43447522	0.314506217912338
3732936	chromosome0R	44209074	0.0241698671102232
5226107	chromosome0R	44209074	0
3360848	chromosome0R	45140453	0
3361554	chromosome0R	45140453	0.147528048823088
3735223	chromosome0R	46576222	0
3343644	chromosome0R	46576288	0
5037047	chromosome0R	46595042	0
3342576	chromosome0R	46602127	0
48702038	chromosome0R	46602191	0
37704396	chromosome0R	47090215	0
3733463	chromosome0R	47092558	0
3352488	chromosome0R	48558012	0
3355906	chromosome0R	48558012	0
3892711	chromosome0R	48977105	0
5202101	chromosome0R	49070284	0.300708368751111
6210819	chromosome0R	49070314	0.00509791431173573
3360615	chromosome0R	49325148	0.0507029923486527
3731589	chromosome0R	49325484	0
4487284	chromosome0R	49712562	0
3747163	chromosome0R	49712621	0
70185773	chromosome0R	49712894	0
5209429	chromosome0R	49713238	0
5042909	chromosome0R	51005903	0.0450836962678944
37703858	chromosome0R	51643612	0
3345017	chromosome0R	52034934	0
3360871	chromosome0R	52034934	0
3742426	chromosome0R	52289704	0
5217029	chromosome0R	52289704	0
3909556	chromosome0R	52370445	0
5220123	chromosome0R	52373615	0.211187590526035
3347959	chromosome0R	52452907	0
3350062	chromosome0R	53551461	0.0819220470796127
3352606	chromosome0R	53966855	0.0415837631734934
7062419	chromosome0R	53969077	0.0475054571991227
5037194	chromosome0R	54549924	0.431404753440462
5206576	chromosome0R	54549959	0.868017856588853
4492891	chromosome0R	54565078	0
5042063	chromosome0R	54820663	0.0440448154935042
39741322	chromosome0R	55232965	0
3346200	chromosome0R	55290213	0
3356252	chromosome0R	55290262	0
3748928	chromosome0R	55290327	0
3907801	chromosome0R	55290393	0
5206134	chromosome0R	55290393	0
3355616	chromosome0R	55372035	0
3357686	chromosome0R	55372035	0
3363176	chromosome0R	55903379	0.202544896897008
3343543	chromosome0R	55908589	0
3360374	chromosome0R	55908646	0
3904620	chromosome0R	55908902	0
3744506	chromosome0R	55917559	0
3355093	chromosome0R	55917625	0
3735986	chromosome0R	55917625	0.0594993460502432
3583633	chromosome0R	56147843	0
5209239	chromosome0R	56152241	0
3348474	chromosome0R	56231976	0
3346641	chromosome0R	56232454	0
3750119	chromosome0R	56931252	0.00787097006704532
5212736	chromosome0R	57276190	0.453391580630669
3349135	chromosome0R	57394591	0
3348049	chromosome0R	57462336	0
7414463	chromosome0R	57462402	0.0592270703531098
3589000	chromosome0R	57750858	0
3343466	chromosome0R	58743678	0
3885484	chromosome0R	58905302	0
3897757	chromosome0R	58905302	0.30633065573288
6209803	chromosome0R	59052307	0.0582764997684917
3747634	chromosome0R	59109912	0.25225799276245
5042597	chromosome0R	59109926	0.128223339270354
3357487	chromosome0R	59135376	0
3593322	chromosome0R	59135523	0
7062260	chromosome0R	59177771	0
3342969	chromosome0R	59195749	0
7414873	chromosome0R	59783638	0.572145644558937
5224895	chromosome0R	59783644	4.18271767720475
3891757	chromosome0R	59789935	0
3358323	chromosome0R	59900729	0.105215034332783
5796716	chromosome0R	59900795	0.223953705151991
5228133	chromosome0R	59921135	0.0925480080275637
38777105	chromosome0R	59921881	0.18093727540294
3348016	chromosome0R	59921947	0
3361023	chromosome0R	59921947	0
5222382	chromosome0R	60431649	0
3356503	chromosome0R	60431845	0
3579480	chromosome0R	60590877	0.143060607194153
3743752	chromosome0R	60590943	0.0843157048595629
7097632	chromosome0R	60592602	0.29036270398346
3585991	chromosome0R	60616094	0.688656363617888
4489395	chromosome0R	60898193	0.793049742283145
3590739	chromosome0R	60929698	0
3733217	chromosome0R	60940533	0.0698927088051951
38787530	chromosome0R	60940599	0.121110069029026
7413425	chromosome0R	60944897	0
7464400	chromosome0R	61158618	0
3736311	chromosome0R	61165811	0
4495170	chromosome0R	61178863	0
70186136	chromosome0R	61178929	0
3894276	chromosome0R	61535548	0
5200877	chromosome0R	61535614	0
3577968	chromosome0R	61536817	0.338263513027182
3362483	chromosome0R	61541211	0.186835818633834
3346312	chromosome0R	61542156	0.0257401763887184
5216276	chromosome0R	61694839	0
48703009	chromosome0R	61718330	0.0559747787375202
3342420	chromosome0R	61718396	0.163033359033965
3342562	chromosome0R	61723948	0
3341902	chromosome0R	61724022	0
3599614	chromosome0R	61738431	0
5227657	chromosome0R	61739752	0
7463626	chromosome0R	61753897	0
3363691	chromosome0R	61802893	0.207555777131183
3348083	chromosome0R	61890769	0
3357925	chromosome0R	61891372	0
3731919	chromosome0R	61903746	0
4485220	chromosome0R	61903746	0
5214432	chromosome0R	61903746	0
5201716	chromosome0R	62112184	0
7104132	chromosome0R	62112184	0
5207664	chromosome0R	62311998	0
5217961	chromosome0R	62312367	0
5217433	chromosome0R	62791319	0
3895998	chromosome0R	62800492	0
3342169	chromosome0R	62801059	0
3584148	chromosome0R	62814285	0
5489433	chromosome0R	62814536	0
3894110	chromosome0R	62822751	0
5040829	chromosome0R	62892427	0.0653026421377781
3350416	chromosome0R	62933783	0.376857504945594
5227056	chromosome0R	62938990	0.0642781905236966
3897255	chromosome0R	62972582	0
5204815	chromosome0R	62974499	0.216611665407593
3600134	chromosome0R	63154543	0.197007735947893
3730514	chromosome0R	63155626	0
5227944	chromosome0R	63160365	0.450913357268231
3362085	chromosome0R	63247547	0
3601273	chromosome0R	63247547	1.00134187235112
3745319	chromosome0R	63247547	0.312365441022914
3887133	chromosome0R	63247547	0
5209614	chromosome0R	63247613	0
3736213	chromosome0R	63331601	0
3584736	chromosome0R	63461117	0.143264995259672
3737931	chromosome0R	63464913	0.464201011863216
3363962	chromosome0R	63498039	0.124570094029655
7512369	chromosome0R	63498105	0
3344370	chromosome0R	63503095	0.654558099401172
7094373	chromosome0R	63503095	0
5036330	chromosome0R	63507888	0
5224613	chromosome0R	63507888	0.0972372733025087
3360504	chromosome0R	63508122	0
48708677	chromosome0R	63508122	0.0815495426693438
75510240	chromosome0R	63623170	0.0160924305832544
5227652	chromosome0R	63626099	0
75510715	chromosome0R	63707905	0.628211277878981
4490873	chromosome0R	63723073	0
3355706	chromosome0R	63727900	0
5209939	chromosome0R	63727991	0
5206670	chromosome0R	63875523	0.61853652159136
3585944	chromosome0R	63876631	0.265836627187581
3738082	chromosome0R	63876652	0.354324857113618
3354390	chromosome0R	63882041	0.0385145164624363
3592623	chromosome0R	63901260	0.0104303296555215
3356013	chromosome0R	63954726	0.331627373390751
3740077	chromosome0R	63971831	0.392369068115056
3736370	chromosome0R	64010260	1.06928196385186
5499742	chromosome0R	64106999	0
5219980	chromosome0R	64115971	0.344161484026901
3741157	chromosome0R	64116298	0.293122591933307
3341960	chromosome0R	64116365	0.325330783220488
70187709	chromosome0R	64148924	0
5227602	chromosome0R	64153576	0.460328659393292
3589679	chromosome0R	64485401	0
3349229	chromosome0R	64621186	0.0262342129534853
3345520	chromosome0R	64622280	0
3355828	chromosome0R	64622346	0.136352586343189
5208271	chromosome0R	64629746	0
3353755	chromosome0R	64634727	0.0628548145787802
3883494	chromosome0R	64774313	0
3600651	chromosome0R	64780064	0
3900113	chromosome0R	64951715	0.463702633897308
3902251	chromosome0R	64951786	0.504839559615693
5221935	chromosome0R	65147568	0.12557980001749
3351996	chromosome0R	65180013	0.0687021080062099
5205158	chromosome0R	65227512	0
3595179	chromosome0R	65246152	0
3745040	chromosome0R	65246187	0
75511039	chromosome0R	65379183	0
3744645	chromosome0R	65380680	0.81195131311013
7105209	chromosome0R	65594446	0
3741474	chromosome0R	65758991	0
5201842	chromosome0R	65759633	0
3902497	chromosome0R	65852705	0.359318287422248
5042690	chromosome0R	65973485	0.0250610384105777
3353088	chromosome0R	65986866	0
38785826	chromosome0R	66061781	0.433615936338473
3356877	chromosome0R	66062710	0
3733056	chromosome0R	66062710	0
37703401	chromosome0R	66249108	0.765549457653063
5225956	chromosome0R	66256098	0
5042615	chromosome0R	66256398	0
3348248	chromosome0R	66256761	0
3750885	chromosome0R	66256761	0
3350267	chromosome0R	66256827	0
75510781	chromosome0R	66439290	0.187284497366893
3887460	chromosome0R	66442494	0
3358220	chromosome0R	66442560	0
100004594	chromosome0R	66442613	0
3358453	chromosome0R	66544672	0
7498230	chromosome0R	66544672	0
100102100	chromosome0R	66544672	0
7413979	chromosome0R	66747786	0
7412438	chromosome0R	66747824	0
3732802	chromosome0R	66784356	0
3578303	chromosome0R	66818460	0.617190101232133
5212927	chromosome0R	66818460	0.178363498117316
5225808	chromosome0R	66818460	0
3893359	chromosome0R	66818470	0
3892416	chromosome0R	66829913	0
3359624	chromosome0R	66855641	0.0741165356171503
3743059	chromosome0R	66863340	0.0748590591922013
7411699	chromosome0R	67156912	0
3901003	chromosome0R	67156957	0
3349710	chromosome0R	67304568	0.268853617453564
5226585	chromosome0R	67304568	0
7094187	chromosome0R	67304634	1.62083176038345
100010635	chromosome0R	67309475	0
3599436	chromosome0R	67393425	0.0087112700953914
7063659	chromosome0R	67455374	0.40527992783326
5497978	chromosome0R	67480196	0.157535168113704
3355244	chromosome0R	67480262	0
5501605	chromosome0R	67480262	0.219594982260863
5501419	chromosome0R	67612935	0.395017882295175
3349433	chromosome0R	67669347	0
5789855	chromosome0R	67729570	0.154476319344839
3344210	chromosome0R	67780499	0.39510879803582
3600387	chromosome0R	67841236	0
4092898	chromosome0R	67919075	0.41371212466054
5204749	chromosome0R	67922866	0
3592530	chromosome0R	67932510	0
3583773	chromosome0R	67932576	0
75510399	chromosome0R	68025280	0.239408538802768
3734201	chromosome0R	68085326	0.330375203322217
3900804	chromosome0R	68085326	0
55881712	chromosome0R	68085326	0
3349624	chromosome0R	68129403	0.756676698319999
5211669	chromosome0R	68129403	0.493317570444393
3346883	chromosome0R	68129469	0.1493048922104
5035918	chromosome0R	68129511	0
3595807	chromosome0R	68246045	0.242480103026675
5797823	chromosome0R	68246111	0.462541479595055
3350185	chromosome0R	68308961	0
3363899	chromosome0R	68309052	0
3597700	chromosome0R	68309094	0
3899609	chromosome0R	68403345	0
3354581	chromosome0R	68403509	0.552147305852437
3591065	chromosome0R	68417478	0
3598879	chromosome0R	68434526	0.0303580351779524
3882360	chromosome0R	68634573	0.240851896926708
3345403	chromosome0R	68634574	0
3889967	chromosome0R	68651345	0.108775265015841
75510744	chromosome0R	68655354	0.207827925060413
4490713	chromosome0R	68655420	0.31236920900411
3353599	chromosome0R	68657454	0.475719358632648
5041781	chromosome0R	68657645	0.0524151491791213
3741414	chromosome0R	68670518	0
3895586	chromosome0R	68713952	0
3363274	chromosome0R	68738351	0.885987856193083
3350024	chromosome0R	68741199	0.140115607834428
3733327	chromosome0R	68741265	0.279455775596547
3740414	chromosome0R	68747697	0.145842375579781
3745627	chromosome0R	68747763	0.0853436559857538
5214168	chromosome0R	68768099	0.162297787182746
5213128	chromosome0R	68768770	0
7497659	chromosome0R	68781133	0.205692322782006
3585956	chromosome0R	68824089	0
3594434	chromosome0R	68839767	0
3592708	chromosome0R	68843632	0
3343608	chromosome0R	68880461	0.0155549677051062
5037521	chromosome0R	69011416	0.359624580401839
3343395	chromosome0R	69018350	0.234270023459883
3354194	chromosome0R	69019678	0
5222998	chromosome0R	69115452	0.0418863677635337
3348727	chromosome0R	69118958	0.0659226087771586
3349762	chromosome0R	69118958	0
3355407	chromosome0R	69118958	0
3741881	chromosome0R	69118958	0
3361085	chromosome0R	69121575	0
3883290	chromosome0R	69124314	0.597739687383286
37703387	chromosome0R	69131853	0.25940551446819
38780864	chromosome0R	69183034	0.378174028778535
5213975	chromosome0R	69183100	0.0221919907616071
5220304	chromosome0R	69186301	0.624612263103209
3580989	chromosome0R	69198463	0.759288640351708
3889256	chromosome0R	69199879	0.411571670421971
4105329	chromosome0R	69199879	0.0180410590521915
100093678	chromosome0R	69200079	0
7092030	chromosome0R	69200112	0
7463396	chromosome0R	69281050	0
3584971	chromosome0R	69518591	0.119604853190811
7062365	chromosome0R	69518657	0.278179920364361
3353419	chromosome0R	69560152	0.399964077059453
3357409	chromosome0R	69670584	0.123918604351655
3897608	chromosome0R	69670588	0
3357563	chromosome0R	69670721	0.0340754226401177
3741384	chromosome0R	69731103	0
5219390	chromosome0R	69848737	0
5224605	chromosome0R	69850356	0
3899070	chromosome0R	69854611	0.141184065116483
39742071	chromosome0R	69854611	0
100014778	chromosome0R	69854616	0
3342465	chromosome0R	69948464	0.552761304377947
5138540	chromosome0R	69948530	0.52518804172909
3742720	chromosome0R	69956968	0.0776744472849159
48705958	chromosome0R	69959162	0.365177872404349
3352647	chromosome0R	69959426	0.264774625303062
3601395	chromosome0R	69959426	0
3889957	chromosome0R	69991972	0
3740022	chromosome0R	69992566	1.21512736932898
3595574	chromosome0R	69994972	0.136692658663655
3592202	chromosome0R	70023979	0
5200982	chromosome0R	70023979	0
5223867	chromosome0R	70023979	0.334215200998253
48708610	chromosome0R	70024045	0.301019790099629
7104278	chromosome0R	70025962	0
100001146	chromosome0R	70067554	0
7097206	chromosome0R	70067737	0.102123420191608
5486067	chromosome0R	70068011	0
3904309	chromosome0R	70069635	0.282785561097145
3360849	chromosome0R	70103285	0
28852044	chromosome0R	70118135	0
3350220	chromosome0R	70118201	0
3907059	chromosome0R	70132376	0.0249858605244795
3355968	chromosome0R	70144243	0.0315715564437826
3590768	chromosome0R	70150051	0.0716996926782442
3748498	chromosome0R	70159511	0
3883615	chromosome0R	70220364	0
3601827	chromosome0R	70234714	0
3602453	chromosome0R	70234780	0
5500412	chromosome0R	70234780	0
4495571	chromosome0R	70235909	0
3598936	chromosome0R	70238026	0.19462015783488
3362364	chromosome0R	70252865	0
3600183	chromosome0R	70277572	0
3891247	chromosome0R	70282480	0
3362818	chromosome0R	70282486	0
5499015	chromosome0R	70282486	0.0814059221711911
3579652	chromosome0R	70282552	0.27593989727111
75510620	chromosome0R	70390100	0.156216883589847
5208122	chromosome0R	70406668	0
3883099	chromosome0R	70425841	0
3589740	chromosome0R	70431976	0
3352195	chromosome0R	70615843	0
3747348	chromosome0R	70615843	0.0856033209402541
3353697	chromosome0R	70618828	0
4487768	chromosome0R	70618828	0
3364059	chromosome0R	70679524	0
5204287	chromosome0R	70679524	0
3904153	chromosome0R	70712932	0
3346774	chromosome0R	70870409	0.0498531691650421
3352348	chromosome0R	70915480	0.112370588859416
5494411	chromosome0R	70921385	0
3894489	chromosome0R	70922072	0.259910845644544
3884259	chromosome0R	70922138	0
7086423	chromosome0R	70922138	0
7096430	chromosome0R	70922138	0
3741779	chromosome0R	70933592	0
3905538	chromosome0R	70933592	0
100090808	chromosome0R	70933592	0
48703023	chromosome0R	71060775	0.13959700346752
38779338	chromosome0R	71060780	0.283780179476109
3601105	chromosome0R	71098735	0
75511414	chromosome0R	71125412	0.0542344847156286
3594825	chromosome0R	71125629	0
3882629	chromosome0R	71186764	0
3349734	chromosome0R	71187540	0
3748769	chromosome0R	71220985	0
3889306	chromosome0R	71223137	0.0597364190913352
3593486	chromosome0R	71232218	0.159383569500655
3347015	chromosome0R	71239568	0
3360469	chromosome0R	71239626	0.276659605871658
3593018	chromosome0R	71239692	0.128930562271291
5040978	chromosome0R	71239692	0.585773940693817
5202943	chromosome0R	71257110	0
3343584	chromosome0R	71303561	0.101061773154191
3364044	chromosome0R	71303561	0.0248090655903054
5214198	chromosome0R	71303561	0.189743474741738
5227874	chromosome0R	71303561	0
5485875	chromosome0R	71303627	0
3598418	chromosome0R	71378396	0
3591868	chromosome0R	71382741	0.121713297794115
5039786	chromosome0R	71402293	0
3353813	chromosome0R	71456667	0
3733119	chromosome0R	71456728	0.929511923189485
3735530	chromosome0R	71459027	0.482808251641906
100004535	chromosome0R	71459370	0
3900592	chromosome0R	71463774	0
3592074	chromosome0R	71466223	0.642905691383397
4092309	chromosome0R	71466436	0.403336685158852
5214807	chromosome0R	71623204	0
3595571	chromosome0R	71623560	0.409439654032348
3740308	chromosome0R	71623560	0.718215029248042
38776652	chromosome0R	71666807	0.643942236089474
3363792	chromosome0R	71671201	0
3747303	chromosome0R	71714356	0
3740897	chromosome0R	71714442	0
5222942	chromosome0R	72039865	1.16896129817918
5227144	chromosome0R	72039865	0
75510858	chromosome0R	72040492	0.860152677407424
37699048	chromosome0R	72145445	0
3740729	chromosome0R	72202315	1.05581043424572
3579786	chromosome0R	72245756	0.120315620219199
3596314	chromosome0R	72248399	0
5221359	chromosome0R	72266931	0.092867306546569
3596667	chromosome0R	72576058	0
3348671	chromosome0R	72676827	0
3351067	chromosome0R	72677599	0
3342649	chromosome0R	72758996	0.267250249178938
3739007	chromosome0R	72777837	0.265617030138213
3356903	chromosome0R	72777903	0.634021121666942
5217162	chromosome0R	72786524	0.305242989193101
3588217	chromosome0R	72798773	0.158638608318207
3599039	chromosome0R	72808344	0.402697141998898
3344854	chromosome0R	72839867	0
3365109	chromosome0R	72840868	0.114569901128687
3595980	chromosome0R	72840868	0.30373977978611
3586808	chromosome0R	72840934	0.0755263834859749
3589705	chromosome0R	72840934	0
3598631	chromosome0R	72872384	0.265877411326285
5503996	chromosome0R	72872450	0.158583032603239
59542388	chromosome0R	72874250	0.194196226044756
3734905	chromosome0R	72876536	0
7063529	chromosome0R	72881824	0
70185661	chromosome0R	72881963	0.468865887900793
3343515	chromosome0R	72888781	0
3347801	chromosome0R	72888781	0
3357207	chromosome0R	72888847	0
3580229	chromosome0R	72921079	0.12431929780549
3596301	chromosome0R	72921079	0.392833133096657
3743376	chromosome0R	72921079	0
3905857	chromosome0R	72979787	0
5214025	chromosome0R	72983627	0.252503515597051
3597706	chromosome0R	72989902	0
4486783	chromosome0R	72989902	0
3355220	chromosome0R	73082215	0.0297485203012894
7063855	chromosome0R	73269734	0
3750483	chromosome0R	73285044	0.0770983572978952
3583546	chromosome0R	73303351	0
4497304	chromosome0R	73337696	0
3343371	chromosome0R	73338906	0.017432354122429
3591392	chromosome0R	73464729	0.167053699110059
3364279	chromosome0R	73469026	0
3575987	chromosome0R	73535539	0
3581635	chromosome0R	73626510	0
3746773	chromosome0R	73841517	0.0967447195565232
3596429	chromosome0R	73841654	0
6211130	chromosome0R	74101184	0.350989054669935
5227225	chromosome0R	74114670	0.438699889708634
5503912	chromosome0R	74114670	0
3347222	chromosome0R	74124001	0
7087419	chromosome0R	74124001	0
3583503	chromosome0R	74124067	0.236715261765282
7097570	chromosome0R	74128947	0.164413819825934
5216762	chromosome0R	74129029	0.516237591413235
100094550	chromosome0R	74152933	0
4492124	chromosome0R	74152972	0
37699870	chromosome0R	74157605	0
3731268	chromosome0R	74159540	0
3596307	chromosome0R	74164812	0.527494523820376
4497339	chromosome0R	74164812	0.330394957020397
5042944	chromosome0R	74172621	0
5039394	chromosome0R	74212469	0.328855820017362
5039477	chromosome0R	74212876	0.139874808817202
3592914	chromosome0R	74216317	0
3585069	chromosome0R	74216383	0
5486812	chromosome0R	74216800	0
7415400	chromosome0R	74319510	0.386669860160479
3892171	chromosome0R	74319551	0.43864075046574
3345951	chromosome0R	74343249	0
75511595	chromosome0R	74361205	0.796077689597685
3888020	chromosome0R	74372690	0.440777346846672
5045487	chromosome0R	74373652	0.299406992734893
3363158	chromosome0R	74377038	0.00114576060816743
3895335	chromosome0R	74403267	0
3344395	chromosome0R	74403309	0.14232284623083
3353317	chromosome0R	74403309	0
3596242	chromosome0R	74406684	0.361944379130686
7069166	chromosome0R	74411195	0
5206210	chromosome0R	74600366	0.468334436037223
3345330	chromosome0R	74605003	0.343753249699398
3734592	chromosome0R	74605003	0.909708150920157
7094088	chromosome0R	74605003	0
3580757	chromosome0R	74643529	0
4492849	chromosome0R	74680872	0
5214961	chromosome0R	74684327	0
7465195	chromosome0R	74684327	0
3349155	chromosome0R	74692440	0.0574734513670331
3589749	chromosome0R	74692506	0.467615300006266
3343878	chromosome0R	74692971	0.353632879183033
3363628	chromosome0R	74705612	0.223467813691097
3345181	chromosome0R	74722208	0.361482393562124
3582579	chromosome0R	74738599	0.310945785154049
3580330	chromosome0R	74738643	0.389346133383485
3360408	chromosome0R	74740098	0.00248145648525446
3747940	chromosome0R	74800941	0.248152521616562
39738964	chromosome0R	74803811	0.0902289173831946
3360045	chromosome0R	74803878	0.00350749261593041
3345614	chromosome0R	74817614	0.161423860103173
3346417	chromosome0R	74817614	0
3595813	chromosome0R	74834130	0
3344998	chromosome0R	74848882	0.00407147162827564
3352353	chromosome0R	74848882	0
3750363	chromosome0R	74848882	0.0753801809753935
4491679	chromosome0R	74848882	0
3362902	chromosome0R	74851046	0.167072707909623
38791212	chromosome0R	74851046	0
3345684	chromosome0R	74851112	0.0999365477992543
3730081	chromosome0R	74851112	0.0234098922647997
3732363	chromosome0R	74877102	0
3363169	chromosome0R	74880997	0.253235838909133
5045441	chromosome0R	74880997	0
3345416	chromosome0R	74881063	0
3361933	chromosome0R	74881063	0
7091474	chromosome0R	74881063	0
3353341	chromosome0R	74895060	0
3736105	chromosome0R	74895060	0.150960750753886
3352204	chromosome0R	74954756	0.139620375852857
5201788	chromosome0R	75060732	0.0380202022739673
100004580	chromosome0R	75133509	0
3352197	chromosome0R	75133599	0
3354872	chromosome0R	75224125	0.332488512521312
100004699	chromosome0R	75224125	0
5037359	chromosome0R	75230515	0
7468202	chromosome0R	75230581	0
37707104	chromosome0R	75230581	0
100137084	chromosome0R	75230581	0
5488967	chromosome0R	75232396	0
3897588	chromosome0R	75301865	0
3354382	chromosome0R	75329467	0.091936397103028
5218127	chromosome0R	75424205	0.173859133240637
3348240	chromosome0R	75440370	0.117380852672363
5210496	chromosome0R	75440370	0.225702946426684
4488531	chromosome0R	75445070	0.156591457826166
28851734	chromosome0R	75445099	0.0239824718026264
3596798	chromosome0R	75450313	0.0926799086119184
5215480	chromosome0R	75464478	0
3365253	chromosome0R	75468092	0
5047269	chromosome0R	75468158	0.0958725854367596
5225120	chromosome0R	75472397	0.219399138512828
3582219	chromosome0R	75538503	0.0623199869084701
3730149	chromosome0R	75538504	0.668417193020491
37698388	chromosome0R	75553406	0
75511494	chromosome0R	75561736	0.359616902572322
5210057	chromosome0R	75561888	0.449262443228462
3356309	chromosome0R	75587664	0.561736864088768
38790129	chromosome0R	75587900	0.579244837864164
16524534	chromosome0R	75590581	0.0630887214391968
38777203	chromosome0R	75603546	0
3354599	chromosome0R	75607525	0.328450391975426
3356282	chromosome0R	75634289	0.53849543279695
3903480	chromosome0R	75714362	0
5046389	chromosome0R	75714407	0
3579700	chromosome0R	75725267	0
7095116	chromosome0R	75725267	0.175948172994952
3344975	chromosome0R	75727825	0.30527511011195
41116507	chromosome0R	75728796	0.289830744965899
3590653	chromosome0R	75737082	0
3354170	chromosome0R	75737122	0
3738787	chromosome0R	75743054	0
5046199	chromosome0R	75765137	0
5497258	chromosome0R	75765185	0
7063359	chromosome0R	75767306	0.518563876718992
4490228	chromosome0R	75770051	0.54231393489532
3734553	chromosome0R	75777686	0.0481151453705833
75511304	chromosome0R	75828069	0.062964071061382
3588480	chromosome0R	75832291	1.40895640054516
5045569	chromosome0R	75843418	0
3601052	chromosome0R	75843441	0
3343884	chromosome0R	75849582	0.0244976617858261
3581824	chromosome0R	75849648	0.0322866593447962
7357678	chromosome0R	75857308	0
38782380	chromosome0R	75868993	0.712701556430218
5137823	chromosome0R	75869408	0.768022764080708
5757074	chromosome0R	75945248	0
75511664	chromosome0R	75951184	0.280444564563268
5757298	chromosome0R	76006543	0
5218263	chromosome0R	76006609	0
3580613	chromosome0R	76087208	0.209083299578703
75510960	chromosome0R	76253838	0.0734672825242763
3744671	chromosome0R	76279963	0.0148753783577867
3585646	chromosome0R	76319660	0.260132979521893
5205373	chromosome0R	76358322	0.103642728579415
5226558	chromosome0R	76446097	0.0279665898664701
3575913	chromosome0R	76620021	0.0134792450792266
3582093	chromosome0R	76624093	0.0330793640903303
3892279	chromosome0R	76655710	0.0280345718126482
3595246	chromosome0R	76741670	0
3736070	chromosome0R	76755066	0.0479429651086754
3744604	chromosome0R	76767043	0.0406852145526272
3745396	chromosome0R	76786906	0.299228690062801
3584624	chromosome0R	76859060	0.506861843314711
3742106	chromosome0R	76859060	0.566908655944064
4485613	chromosome0R	76859060	0.812137641897917
4485812	chromosome0R	76859060	0.633044552964228
7415974	chromosome0R	76859060	0
3596605	chromosome0R	76860337	0.178334602478408
39740652	chromosome0R	76862286	0.455872823332503
3602674	chromosome0R	76951632	0.0742421473171618
3907429	chromosome0R	77034855	0.0363659881516697
3591811	chromosome0R	77067518	0
3602717	chromosome0R	77102274	0
3354992	chromosome0R	77104717	0.018121134135027
3364061	chromosome0R	77238349	0
3357877	chromosome0R	77238415	0.111959886368743
5200839	chromosome0R	77238415	0.0709340663005558
3345609	chromosome0R	77240093	0.212130093955257
3347322	chromosome0R	77240093	0.0929344768249041
3354994	chromosome0R	77240159	0.431770453506299
3737089	chromosome0R	77245311	0.268915828121
3361400	chromosome0R	77249149	0.165891852786021
3584535	chromosome0R	77267885	0
100004685	chromosome0R	77297622	0
5045482	chromosome0R	77316037	0.0340359531303826
5204821	chromosome0R	77316037	0
41116533	chromosome0R	77316043	0.354928558410585
3740746	chromosome0R	77329793	0
3350202	chromosome0R	77363546	0.204673212137812
41116690	chromosome0R	77426585	0.480478367275152
3346826	chromosome0R	77426651	0.0286750313510522
5045678	chromosome0R	77480438	0
3887093	chromosome0R	77487862	0
75511154	chromosome0R	77507874	0.195875806624323
3743986	chromosome0R	77507940	0.0320284032580691
5035192	chromosome0R	77507940	0.0139990178035655
5138879	chromosome0R	77507940	0
5202988	chromosome0R	77617195	0.395369510207431
75511224	chromosome0R	77617254	0.260368443905662
3748037	chromosome0R	77617737	0.372479529288115
4487522	chromosome0R	77617788	0.44631008458003
7104293	chromosome0R	77619093	0.749690611661804
3576235	chromosome0R	77621699	0.0619959971272936
3748486	chromosome0R	77621699	0.0817754715402035
5203001	chromosome0R	77621765	0.134693262638608
7097875	chromosome0R	77685689	0.128326372452463
38780442	chromosome0R	77698475	0
3893589	chromosome0R	77707077	0
5788758	chromosome0R	77707143	0
3730133	chromosome0R	77744186	0
5797903	chromosome0R	77911229	0.01579875167953
4498710	chromosome0R	77911239	0.227491507342214
3896622	chromosome0R	77925918	0
3901901	chromosome0R	77980420	0.0250809808637344
3740802	chromosome0R	77982234	0.0466061757512275
3733969	chromosome0R	77983233	0
5139228	chromosome0R	77984374	0
3600725	chromosome0R	78110109	0.122236092539778
5225148	chromosome0R	78260011	0
7106247	chromosome0R	78331440	0
3356596	chromosome0R	78344996	0.190081560335858
38777812	chromosome0R	78345066	0.0296068130531636
3347387	chromosome0R	78433721	0.72639131234781
3578547	chromosome0R	78477715	0
3894845	chromosome0R	78477715	0
3601449	chromosome0R	78540351	0.425618176485858
100137932	chromosome0R	78540559	0
3351693	chromosome0R	78542165	0
3353464	chromosome0R	78542165	0.157749772819441
3354950	chromosome0R	78542165	0
3592476	chromosome0R	78542776	0.146554200058949
3600068	chromosome0R	78542776	0.297719984555665
4491983	chromosome0R	78546192	0.216671105412232
5215636	chromosome0R	78546192	0.166148461692927
5223205	chromosome0R	78546192	0.0991474454329769
3734784	chromosome0R	78558175	0.0148070710186317
5800283	chromosome0R	78558175	0.168300920723884
70187079	chromosome0R	78695751	0
100093703	chromosome0R	78695751	0
5217750	chromosome0R	78698540	0
39740902	chromosome0R	78704772	0.149651829936586
7096683	chromosome0R	78771537	0.385127944584187
39740548	chromosome0R	78771537	0
3888966	chromosome0R	78771603	0.300584290209608
5796688	chromosome0R	78917230	0
3600117	chromosome0R	79000212	0
3361391	chromosome0R	79000425	0
100001176	chromosome0R	79878255	0
3896737	chromosome0R	79878319	0
3906614	chromosome0R	83361215	0
48708014	chromosome0R	83361215	0
3907225	chromosome0R	83361452	0
3364236	chromosome0R	86803559	0
3750439	chromosome0R	88828584	0.162823429040083
5035074	chromosome0R	89204984	0.923368908986573
7089617	chromosome0R	92481857	0.0871865643784985
3742222	chromosome0R	92491446	0
3739158	chromosome0R	92497001	0
3348678	chromosome0R	92896046	0
7415519	chromosome0R	92896046	0
3346387	chromosome0R	92934305	0.462842935186265
3346997	chromosome0R	93065839	0
3590167	chromosome0R	93497235	0
3346318	chromosome0R	93965835	0
3344699	chromosome0R	95424885	0.00688247755512922
3357177	chromosome0R	95424951	0.00581140191878096
5796027	chromosome0R	96039541	0
3342099	chromosome0R	96423708	0.242279839062313
3580324	chromosome0R	98116688	0
3902492	chromosome0R	98219926	0
3741808	chromosome0R	98220514	0
3597893	chromosome0R	98220580	0
3896805	chromosome0R	98235604	0
4488803	chromosome0R	98266045	0.3836703522799
3577629	chromosome0R	98279598	0
3733527	chromosome0R	98299032	0
4488106	chromosome0R	104194502	0
100011323	chromosome0R	104196990	0
5501358	chromosome0R	104198692	0
5796191	chromosome0R	104198692	0.0276154684639318
5221007	chromosome0R	104198763	0.112768688767347
3896788	chromosome0R	104232906	0.151158233465889
3365283	chromosome0R	104233622	0
3731489	chromosome0R	104233622	0
70187674	chromosome0R	104233622	0
3345764	chromosome0R	104314279	0
5504250	chromosome0R	104315561	0.346982994578181
75511386	chromosome0R	104329216	0.0560741045108495
3353134	chromosome0R	104330113	0
3593251	chromosome0R	104330113	0.0626331728283289
3364626	chromosome0R	104330179	6.261970712617e-05
38790809	chromosome0R	104330179	0
3587498	chromosome0R	104333870	0.0883264290858592
3350016	chromosome0R	104334214	0
3352265	chromosome0R	104334214	0.120422520366592
4484735	chromosome0R	104334240	0
16523905	chromosome0R	104334240	0
3899670	chromosome0R	104334306	0.0360881751757712
3351726	chromosome0R	104340953	0.0208824139290531
3730436	chromosome0R	104340953	0.425111013857244
7095166	chromosome0R	104340953	0
4491149	chromosome0R	104358322	0
3356184	chromosome0R	104358410	0
4486094	chromosome0R	104358410	0
4092770	chromosome0R	106762460	0
5798459	chromosome0R	106762472	0
7413871	chromosome0R	109922455	0.207098935337562
3896129	chromosome0R	110329478	0
5038487	chromosome0R	110329890	0
3900413	chromosome0R	111426717	0
3731668	chromosome0R	111898694	0
5216695	chromosome0R	111898711	0
3739676	chromosome0R	111906580	0.177759785519767
5208261	chromosome0R	111922790	0
7063396	chromosome0R	111945459	0.0957243577848731
5209856	chromosome0R	111975399	0.0785549366344926
5213811	chromosome0R	111976249	0
7502367	chromosome0R	111976315	0.0301212310164622
5208705	chromosome0R	112022981	0.0559954518324012
70187573	chromosome0R	112059403	0.374770738244287
75510978	chromosome0R	112068368	0.282427156945822
7357609	chromosome0R	112085436	0
3597752	chromosome0R	112109309	0
3730891	chromosome0R	112109309	0.0500022715582559
3901740	chromosome0R	112109309	0.0885272603926364
5043358	chromosome0R	112208294	0.107279199453853
3346884	chromosome0R	112270748	0
3348250	chromosome0R	112270748	0.0526900792392416
3355273	chromosome0R	112278652	0.124300335484243
5039910	chromosome0R	112278652	0.204837726763125
5044265	chromosome0R	112278652	0.21898503564001
3599624	chromosome0R	112278804	0.0989320572846274
3595879	chromosome0R	112278870	0.123751405135607
3747674	chromosome0R	112278870	0
5040483	chromosome0R	112278870	0.0364790150389649
5201816	chromosome0R	112278870	0.0219440702912112
5212523	chromosome0R	112278870	0
5219170	chromosome0R	112382367	0.0345078351758208
4489676	chromosome0R	112383084	0.1752136856634
5205150	chromosome0R	112399781	0
3346159	chromosome0R	112400171	0
5202187	chromosome0R	112400237	0.0247524459542083
70185807	chromosome0R	112400237	0
5226559	chromosome0R	112739531	0
5487647	chromosome0R	112872019	0
5044536	chromosome0R	112975350	0
3342777	chromosome0R	112975421	0
3348182	chromosome0R	115262855	0.0846760837593341
3349993	chromosome0R	115262855	0.25902934927291
3744808	chromosome0R	116431838	0.163545262899117
3893318	chromosome0R	116431904	0
3361834	chromosome0R	118959583	0.0695655781166529
3735397	chromosome0R	118959583	0.422549115141396
3739201	chromosome0R	119101710	0
3733824	chromosome0R	119543188	0.77264639417991
3363432	chromosome0R	119573697	0
5208496	chromosome0R	119573697	0
5501855	chromosome0R	122840916	0.00158835315152074
6211301	chromosome0R	122840916	0.0867977521700557
4487782	chromosome0R	124950891	0.401007354424611
3888892	chromosome0R	124950948	0.351637279258265
3895237	chromosome0R	124952579	0.00679570601241627
3891349	chromosome0R	124952588	0.416603280158793
7071160	chromosome0R	124952588	0
3354839	chromosome0R	124952755	0
100157176	chromosome0R	125117400	0
3346420	chromosome0R	125155008	0
3347039	chromosome0R	125155008	0
7062305	chromosome0R	125155773	0
7063497	chromosome0R	125155773	0
5768793	chromosome0R	125156026	0
3348028	chromosome0R	125394850	0
5768347	chromosome0R	125643131	0
38776634	chromosome0R	125643164	0
5202997	chromosome0R	128314462	0
3742516	chromosome0R	128457322	0.130707352680866
5501326	chromosome0R	128462116	0
100001050	chromosome0R	128538704	0
5209937	chromosome0R	128654220	0.314767710131724
3359785	chromosome0R	128654286	0.0546854741199638
3898411	chromosome0R	128720864	0
3352357	chromosome0R	128778691	0
3350017	chromosome0R	128830087	0
3904942	chromosome0R	130026570	0.605898502232608
5207367	chromosome0R	130042692	0.636664789327157
3744582	chromosome0R	130538057	0.376448277090088
3741587	chromosome0R	130538130	0
3902362	chromosome0R	130538130	0
3749617	chromosome0R	130778575	0.297148463380534
3359850	chromosome0R	130779213	0.464763201948838
5789654	chromosome0R	131071473	0
5218649	chromosome0R	131089169	0.737332889769475
75511656	chromosome0R	131089169	0
39740755	chromosome0R	131111191	0
3342366	chromosome0R	131251523	0
3343118	chromosome0R	131405270	0
37699021	chromosome0R	133183797	0
37701911	chromosome0R	133183797	0
3743761	chromosome0R	133503519	0.118110120485375
3578366	chromosome0R	135503518	0.111543555804537
3596949	chromosome0R	135503561	0.000104308887904667
3580018	chromosome0R	135507037	0.0395226774574344
3580039	chromosome0R	135515763	0
3902420	chromosome0R	137740547	0
3352249	chromosome0R	137752032	0
3342962	chromosome0R	137752715	0
5498921	chromosome0R	137753505	0
3356813	chromosome0R	138382672	0.963820203758138
5200576	chromosome0R	138432195	0
3738944	chromosome0R	139944493	0
3349112	chromosome0R	140243311	0
3887139	chromosome0R	140246624	0
5757025	chromosome0R	142629817	0
3586801	chromosome0R	142669431	0
3748974	chromosome0R	142670718	0.34572839341383
3343430	chromosome0R	144112065	0
3745097	chromosome0R	146939427	0.208594896857231
3589265	chromosome0R	146941309	0.131424190770804
5137504	chromosome0R	146941378	0.0884239273418079
3730829	chromosome0R	146965312	0
3358051	chromosome0R	146982852	0.064298146060809
4494413	chromosome0R	146982852	0
3361024	chromosome0R	146985035	0
3587440	chromosome0R	146985101	0.18037273141436
7092794	chromosome0R	146985187	0.728885208039179
3889788	chromosome0R	146985253	0
3357546	chromosome0R	147018734	0.167285400166094
3889415	chromosome0R	147018779	0.109046429707186
5045253	chromosome0R	147066287	0
3348682	chromosome0R	147126206	0.0791886628989039
7466087	chromosome0R	147127656	0
3578487	chromosome0R	147163857	0.122439027764751
38785518	chromosome0R	147251690	0.321288351880973
4487054	chromosome0R	147251729	0.0651306482282702
3890271	chromosome0R	147255341	0.425411475509657
38788116	chromosome0R	147255341	0.0307686983580697
3887053	chromosome0R	147267793	0.0387178054406701
3581485	chromosome0R	147275473	0.218263375736263
3730415	chromosome0R	147275539	0.0854764616679678
3737461	chromosome0R	147276176	0.0647665747266101
3577485	chromosome0R	147276450	0.050866967565261
5502196	chromosome0R	147276450	0
3731438	chromosome0R	147276516	0.0575288334960231
3586901	chromosome0R	147277428	0.0450105828682403
28856480	chromosome0R	147277467	0.124527387380865
5041691	chromosome0R	147319786	0.271215843221364
48705121	chromosome0R	147604967	0
5044458	chromosome0R	147828785	0.376445455770509
5486118	chromosome0R	147828851	0.270544776365096
41117899	chromosome0R	147831800	0.0613153895980323
3359581	chromosome0R	147836924	0.340310130689298
41118184	chromosome0R	147891455	0.0219556965392792
3596942	chromosome0R	147955173	0.485707264040097
7415763	chromosome0R	147987254	0.440927243808712
6211280	chromosome0R	147994729	0.0284932577065699
3348105	chromosome0R	151481864	0
38781056	chromosome0R	151936939	0
3581666	chromosome0R	152258283	0.362198012876329
38782816	chromosome0R	152499603	0
3904657	chromosome0R	152677546	0
3592205	chromosome0R	152677567	0
3362012	chromosome0R	152677612	0
5225995	chromosome0R	153042911	0.725833996224451
3741221	chromosome0R	153043039	0
3359234	chromosome0R	154239106	0.379075312016054
3352112	chromosome0R	154239172	0.0852578069532276
3747511	chromosome0R	154254582	0.58737789184732
3883606	chromosome0R	156525078	0
6210815	chromosome0R	156525092	0.345281626085465
3895879	chromosome0R	156603551	0.199786446388737
3354350	chromosome0R	156603617	0.028619010764943
5218085	chromosome0R	156604451	0.0763545188061711
3360293	chromosome0R	156604517	0.0783697675753378
3741391	chromosome0R	156604685	0.0084562759838782
7463569	chromosome0R	156604770	0
3745330	chromosome0R	156605407	0.000191503437511406
3750313	chromosome0R	156605473	0.174276185061721
3890573	chromosome0R	156606172	0.0119455698275824
5202808	chromosome0R	156866094	0
3730975	chromosome0R	158346293	0.0271099983973655
3349200	chromosome0R	158346343	0.0313980757032088
3593688	chromosome0R	158434116	0
5207170	chromosome0R	158742324	0
5498504	chromosome0R	158742390	0
5225827	chromosome0R	158742845	0
3361515	chromosome0R	158743999	0
7410830	chromosome0R	158755702	0
3350166	chromosome0R	158756268	1.43223154902441
3353765	chromosome0R	158756334	0
3902556	chromosome0R	158941869	0
3741921	chromosome0R	158941935	0
3744231	chromosome0R	158987935	0.317120179815087
3344662	chromosome0R	158988724	0.0830923862826188
3349374	chromosome0R	158989759	0.0791225529013343
5215657	chromosome0R	159089760	0
31722991	chromosome0R	159089760	0
3354447	chromosome0R	159563822	0
38787073	chromosome0R	159672321	0
75511284	chromosome0R	159672321	12.5834284252187
5211653	chromosome0R	160395142	0
3736451	chromosome0R	160501115	0.320842630482187
5492458	chromosome0R	160522266	0
3590448	chromosome0R	160558819	0.705618228550377
100001358	chromosome0R	160914102	0.489784468635804
3586700	chromosome0R	161126731	0.0672209486451566
3576943	chromosome0R	161418351	0
75511649	chromosome0R	161418351	0.342998566805295
3730575	chromosome0R	161545454	0
3890918	chromosome0R	161545454	0
3585159	chromosome0R	161601128	0
3590825	chromosome0R	161601176	0
39739231	chromosome0R	161618272	0
3351700	chromosome0R	161626211	0
5214518	chromosome0R	162071038	0
29076140	chromosome0R	162071038	0.492663853194901
100155739	chromosome0R	162071038	0
3891963	chromosome0R	162071856	0
3900074	chromosome0R	162240606	0
5224343	chromosome0R	163173630	0.0466256204688194
4496113	chromosome0R	163358279	0
3344336	chromosome0R	163368378	0.22950450669478
3576483	chromosome0R	163370831	0
3580622	chromosome0R	163370885	0.110430634544728
3884403	chromosome0R	163370885	0.0891641291613031
5225908	chromosome0R	163498245	0.0564211192648843
3354715	chromosome0R	164153861	0
3899112	chromosome0R	164153861	0
3348254	chromosome0R	164515556	0.399149412212807
3593275	chromosome0R	165203352	0
3598723	chromosome0R	165203352	0
41117557	chromosome0R	165416837	0.025272801865093
3358647	chromosome0R	165416903	0.14651723464691
7087050	chromosome0R	165894739	0
5489008	chromosome0R	166147419	0
3344788	chromosome0R	166450893	0
3346940	chromosome0R	166450959	0
3742412	chromosome0R	166525226	0.251881391284596
3584989	chromosome0R	166526147	0.0434178203768301
5205521	chromosome0R	166526147	0
3349261	chromosome0R	166526754	0
3730585	chromosome0R	166527216	0
4494734	chromosome0R	166527337	0
5208680	chromosome0R	166527337	0
3587122	chromosome0R	166527403	0
5801859	chromosome0R	166527403	0
3356849	chromosome0R	166552903	0.162307606936172
5037430	chromosome0R	166552903	0
7415475	chromosome0R	166552903	0.438360781299335
3343572	chromosome0R	166596327	0.443640215408268
3349341	chromosome0R	166596393	0
3730104	chromosome0R	166597381	0
4484604	chromosome0R	166685783	0.0267639039399147
7104955	chromosome0R	166685812	0.303000452295217
75510199	chromosome0R	166749145	0.189817340989786
3351200	chromosome0R	166806920	0
3731026	chromosome0R	166806954	0
4491784	chromosome0R	166892851	0
3363343	chromosome0R	166977053	0
5492471	chromosome0R	167625792	0
3354617	chromosome0R	167755659	0
3734045	chromosome0R	167756497	0
3360198	chromosome0R	167756531	0
3342855	chromosome0R	167833763	0.358400588654305
7087461	chromosome0R	169494693	0.96886749315579
5044024	chromosome0R	169495347	0.0636093346806097
70187790	chromosome0R	169495383	0.0562455294819768
3584990	chromosome0R	169566615	0
7105697	chromosome0R	169698920	0
3906039	chromosome0R	170017278	0.786166221052424
3579510	chromosome0R	170205203	0.355460443937306
4498401	chromosome0R	170205269	0.00944181304122346
3601712	chromosome0R	170206877	0.215566901466873
7410983	chromosome0R	170256700	1.05172008452927
3602365	chromosome0R	170785736	0.524029312051032
37704379	chromosome0R	170785802	1.18987777955135
3588025	chromosome0R	170818130	2.75534677056205
3353563	chromosome0R	170873291	1.68781475399458
3344408	chromosome0R	170875539	2.07430128965602
3588855	chromosome0R	170908042	0.307441682361335
5503924	chromosome0R	172043909	0
3359205	chromosome0R	172176810	0.687147980201532
5214633	chromosome0R	172185350	0.635340089184368
5045941	chromosome0R	172185436	0
5046591	chromosome0R	172215545	0.0646881007545139
3580568	chromosome0R	172215566	0.216892659298082
5499908	chromosome0R	172215611	0.902284035612626
5202214	chromosome0R	172230912	0
70187160	chromosome0R	172230978	0
3905466	chromosome0R	172315141	0
29075640	chromosome0R	173417256	0
5203303	chromosome0R	173417322	0
5225396	chromosome0R	173424788	0.0577737527841616
75510307	chromosome0R	173441976	0.111771925694144
3897520	chromosome0R	173461441	0.204279438449622
7097907	chromosome0R	173461507	0.210642499697272
3346660	chromosome0R	174073108	0.046640553979305
7062409	chromosome0R	174073108	0.497296073134021
3351548	chromosome0R	174073687	0.45656426066798
5043346	chromosome0R	176163331	0
3731725	chromosome0R	176163720	0.48196645982415
3582261	chromosome0R	177739090	0
4485202	chromosome0R	177804004	0.349739090764114
3355988	chromosome0R	178192988	0
39739694	chromosome0R	178469362	0.0243556126385628
7086437	chromosome0R	179038245	0.2648584634642
3345579	chromosome0R	179038419	0.152732241611152
3747875	chromosome0R	179038485	0.0706048352811069
41118226	chromosome0R	179232710	0.271114417303282
3347926	chromosome0R	179534523	0
7097726	chromosome0R	179855641	0.172275612515506
75511638	chromosome0R	179855707	0.276873679344959
5202342	chromosome0R	179868896	0.272356384315283
4486763	chromosome0R	179881367	0
5789765	chromosome0R	180493546	0
5205685	chromosome0R	180697188	0.703573605171033
5224549	chromosome0R	181194394	0
48703516	chromosome0R	182187314	0.69178449752992
3891221	chromosome0R	182187570	0.5950982999938
28856854	chromosome0R	182187570	0.207766757277573
75510418	chromosome0R	182403662	0.222626500532601
3348156	chromosome0R	182780768	0
3344435	chromosome0R	182780774	0.335930231420682
3740697	chromosome0R	182780834	0.245424735647622
3744672	chromosome0R	182780834	0.304957294454051
39741584	chromosome0R	182787784	0.673218884026682
3597588	chromosome0R	182789299	0
3733155	chromosome0R	182797599	0
5225511	chromosome0R	182853232	0.559091472075329
4497388	chromosome0R	189398822	0
3903275	chromosome0R	189673224	0
5488986	chromosome0R	189673921	0
7575532	chromosome0R	189673987	0
3909170	chromosome0R	189757776	0.546793204632796
3353374	chromosome0R	189809641	0.0255874982337517
17402823	chromosome0R	189811928	0
3730198	chromosome0R	189955161	0.0577032829259496
5757116	chromosome0R	189955227	0.224749992076042
3355302	chromosome0R	190485805	0
3351013	chromosome0R	190485810	0
5036616	chromosome0R	190486088	0
28856163	chromosome0R	190603738	0.593569207825007
5046310	chromosome0R	190608214	0
3736804	chromosome0R	190608287	1.69070215444961
3591396	chromosome0R	190610039	0
4093068	chromosome0R	194044075	0
28854261	chromosome0R	194629180	0
3347248	chromosome0R	194925586	0
3730618	chromosome0R	194925652	0
3342887	chromosome0R	194932217	0.183451416661667
16523331	chromosome0R	194934721	0.0885440737832041
75511463	chromosome0R	194934721	0.0738534422348082
5503814	chromosome0R	194940088	0
100011260	chromosome0R	194940128	0
7096908	chromosome0R	194980970	0
3907129	chromosome0R	195031831	0.04158242579621
3348882	chromosome0R	195051008	0
5226263	chromosome0R	195069286	0
5215938	chromosome0R	196177526	0
3352134	chromosome0R	196196695	0.151871921440728
3357155	chromosome0R	196196695	0
3597090	chromosome0R	196218013	0.156493563359979
7575761	chromosome0R	196283022	0
7089297	chromosome0R	197257821	0
5214667	chromosome0R	197286899	0
29075915	chromosome0R	197286902	0
75510224	chromosome0R	197307140	0.0617934082258532
7465430	chromosome0R	199323112	0
3593104	chromosome0R	200964298	0.123174633638032
5038206	chromosome0R	201623997	0
5214768	chromosome0R	201624051	0
3586811	chromosome0R	202016593	0
3892093	chromosome0R	202016593	0
3345149	chromosome0R	202021201	0
3892182	chromosome0R	202021201	0
5042723	chromosome0R	202780526	0
5040037	chromosome0R	202780577	0
7415981	chromosome0R	203966868	0
3356647	chromosome0R	204721962	1.0014985289327
3355087	chromosome0R	204722028	0.54313820204167
3890668	chromosome0R	204722028	0
5047021	chromosome0R	204722028	0.680840533872696
7063860	chromosome0R	204722028	0
5217736	chromosome0R	204723256	0
3362888	chromosome0R	206196626	0.0715392881487856
3899563	chromosome0R	206196626	0
5200051	chromosome0R	208915763	0
3356379	chromosome0R	209488698	0
3349744	chromosome0R	209488777	0
3360882	chromosome0R	209684688	0
3602299	chromosome0R	209857054	0
3906266	chromosome0R	210720705	0
3598076	chromosome0R	210720715	0
3746035	chromosome0R	210720757	0
4491008	chromosome0R	210720757	0.0351706513468847
5488645	chromosome0R	210734430	0.0131855391255525
3583274	chromosome0R	210734460	0.14877922064684
5040544	chromosome0R	212208115	0.410225280138378
5222987	chromosome0R	212208115	0
3903702	chromosome0R	212456894	0
5495040	chromosome0R	212459565	0.352511743487719
5207489	chromosome0R	213447080	0.820572002073383
3344648	chromosome0R	213927696	0
3896705	chromosome0R	214025795	0
3893992	chromosome0R	214025854	0
3350277	chromosome0R	214145976	0.120903621315614
3353067	chromosome0R	214147593	0.196519680107887
3341912	chromosome0R	214478178	0
3347632	chromosome0R	214481136	0
3357889	chromosome0R	214816260	0.388580730321272
100128738	chromosome0R	214834633	0
5210660	chromosome0R	214851408	0
7087667	chromosome0R	214889241	0
3733576	chromosome0R	214973962	0.00549837013582129
7062954	chromosome0R	215169493	0.0437873690897691
4093100	chromosome0R	215240922	0.27303975012782
4486581	chromosome0R	215241128	0
4489746	chromosome0R	215241887	0
5789167	chromosome0R	215241953	0.274268948942746
5757524	chromosome0R	215243169	0.855607304482461
38776846	chromosome0R	215244413	0.0546176710660529
5137693	chromosome0R	215245179	0.15003975074259
3587957	chromosome0R	215959005	0
3587460	chromosome0R	218290986	0.342473047250153
48701969	chromosome0R	219233461	0
5206983	chromosome0R	219663051	0
3351543	chromosome0R	220582843	0
39741434	chromosome0R	220583249	0
3580655	chromosome0R	221246966	0
3599393	chromosome0R	221247091	0
5206440	chromosome0R	221247091	0
3739323	chromosome0R	221875504	0.00272847988753581
3749392	chromosome0R	221911916	0
7086551	chromosome0R	221964315	0
7415719	chromosome0R	222263990	0.188766968555181
7463239	chromosome0R	222314360	0
3889858	chromosome0R	222317355	0.205591366511083
5039580	chromosome0R	222317400	0.461753698805894
5046936	chromosome0R	222317400	0.439201805762444
3738079	chromosome0R	222424633	0
3596336	chromosome0R	222464958	0
37702972	chromosome0R	222473601	0.211001438845524
100090625	chromosome0R	222495044	0
3365308	chromosome0R	222521529	0
4498759	chromosome0R	222525299	0
[truncated: 103,868 more rows]
