# Supplementary material for: Identification of quantitative trait loci associated with leaf rust resistance in rye by precision mapping
Source: BMC Plant Biol. 2024 Apr 17;24:291. doi: 10.1186/s12870-024-04960-6 (PMC11022434; doi:10.1186/s12870-024-04960-6)
Supplement: Supplementary file 9 — Supplementary Material 9. [file 12870_2024_4960_MOESM9_ESM.csv]

Table S11. GWAS results for silico-DArT markres associated with response to isolate N 17 dpi
CloneID	Chrom_Rye_v3	ChromPos_Rye_v3	pvalue_LMM_isolate_N_17_dpi
5037262	chromosome0R	33161	0
5223796	chromosome0R	33161	0
7063538	chromosome0R	33161	0
4488365	chromosome0R	42294	1.27900989502748
3581741	chromosome0R	44163	0.0792069415264508
7499555	chromosome0R	44163	0.356622193398344
75510555	chromosome0R	48769	0.869342252102022
3357070	chromosome0R	53328	0
7086764	chromosome0R	95346	0.0118739309063711
3749925	chromosome0R	323515	0.269660650022535
3732179	chromosome0R	341686	0.987690401353371
3745334	chromosome0R	381905	0
75511040	chromosome0R	652012	0.14454570468869
5220579	chromosome0R	688312	0.0615428399217589
38776813	chromosome0R	688312	0.0185080237690407
3595733	chromosome0R	689249	0
3583581	chromosome0R	693782	0.0913372379746595
37700930	chromosome0R	755868	0
3747080	chromosome0R	869165	0.00287712519903913
5138348	chromosome0R	945340	0
3357118	chromosome0R	945406	0
3750307	chromosome0R	964213	0
5039515	chromosome0R	964213	0.440034223192426
100140515	chromosome0R	992892	0
38785110	chromosome0R	1005884	0
3581689	chromosome0R	1009582	0
70186655	chromosome0R	1009582	0
3583819	chromosome0R	1009671	0
5039231	chromosome0R	1009671	0.291257256368545
5220998	chromosome0R	1009671	0.35195718962971
3342147	chromosome0R	1009788	0.244130090234842
3903754	chromosome0R	1015901	0.237429813039186
3597886	chromosome0R	1057430	0.345488194252903
5202067	chromosome0R	1059935	0.533831656690095
41118488	chromosome0R	1065105	0.0296232140907715
3908633	chromosome0R	1065123	0.00478735797099533
3742170	chromosome0R	1065237	0.721358543524209
5226271	chromosome0R	1065237	0.11439753735553
3354729	chromosome0R	1068841	0.160678438318303
5209482	chromosome0R	1068841	0.132177654829031
3346836	chromosome0R	1068933	0.686166588874937
3749726	chromosome0R	1068933	1.01064148627731
7105729	chromosome0R	1069050	0.0771465085575217
7414307	chromosome0R	1069050	0.027411890136889
3360460	chromosome0R	1073706	0.0993413159500254
3734613	chromosome0R	1092005	0.455450098076654
3592925	chromosome0R	1117351	0
70185874	chromosome0R	1117351	0
100001204	chromosome0R	1117351	0
3342073	chromosome0R	1120900	0.0674801064003774
3735839	chromosome0R	1124535	0.843492298099429
5788929	chromosome0R	1181489	0
5219917	chromosome0R	1183861	0.0168611526805657
37707118	chromosome0R	1183927	0.527962226337631
3734832	chromosome0R	1188050	0.102297545397028
38789486	chromosome0R	1188084	0
4486656	chromosome0R	1210768	0
3588351	chromosome0R	1211242	0
37703243	chromosome0R	1211242	0
5486906	chromosome0R	1211627	0
5035253	chromosome0R	1330685	0.279893713230664
59544773	chromosome0R	1331269	0
5035754	chromosome0R	1331336	1.41158148156203
4095329	chromosome0R	1338814	0.368885030536556
7064866	chromosome0R	1340308	0.346007283230375
3363518	chromosome0R	1343738	0.163654535148725
3585700	chromosome0R	1345073	0.419005340537683
5035274	chromosome0R	1353089	0.00262951876498063
3741341	chromosome0R	1367122	0.361344072931841
3730635	chromosome0R	1367188	0.459272578934894
3739673	chromosome0R	1421078	0.55215889396945
3344417	chromosome0R	1421144	0.583555640377524
48702606	chromosome0R	1484639	0.175957471661604
3740862	chromosome0R	1486240	0
5044623	chromosome0R	1486296	0
5497447	chromosome0R	1571788	0
3345145	chromosome0R	1768268	0
3587518	chromosome0R	1925463	0.281654239878469
3897847	chromosome0R	1925529	0
3898258	chromosome0R	2117427	0
3741136	chromosome0R	2163586	0
3582974	chromosome0R	2180546	0.19362929910592
3358487	chromosome0R	2199890	0
3731031	chromosome0R	2211530	0
5486597	chromosome0R	2236622	0
3904816	chromosome0R	2236635	0
3750808	chromosome0R	2236688	0
3345794	chromosome0R	2284275	0
5503813	chromosome0R	2313673	0
3346827	chromosome0R	2313702	0
5038861	chromosome0R	2313702	0
5486857	chromosome0R	2360205	0
3353938	chromosome0R	2360271	0
3353176	chromosome0R	2380798	0.445964601544197
3738618	chromosome0R	2383626	0.431868980978557
75510535	chromosome0R	2537970	0.0728548377272641
75510812	chromosome0R	2538769	0.562784002782617
75510808	chromosome0R	2538830	0.776864690226165
5047311	chromosome0R	2574804	0
5758154	chromosome0R	2629573	0
7355842	chromosome0R	2629639	0
7355747	chromosome0R	2629786	0
100004589	chromosome0R	2642473	0
7355731	chromosome0R	2704268	0
5137584	chromosome0R	2857725	0
38786671	chromosome0R	2869514	0
3887184	chromosome0R	2870193	0
38790452	chromosome0R	2889275	0
3346849	chromosome0R	2905354	2.86543366665568
3898767	chromosome0R	2972700	0.255959405197886
3582835	chromosome0R	2973654	0.716256419281662
7086386	chromosome0R	2973654	0.128071766104246
3892647	chromosome0R	3064337	0
3365132	chromosome0R	3115420	0
5217683	chromosome0R	3115420	0
3889841	chromosome0R	3115486	0.319917453657043
3359331	chromosome0R	3127505	0.189523653857314
5036864	chromosome0R	3127511	0
3903296	chromosome0R	3127512	0.33310244400404
70187505	chromosome0R	3132020	0.100278633301627
3736567	chromosome0R	3134277	0.181977455452051
3357138	chromosome0R	3148282	0.383092291469756
5227244	chromosome0R	3148282	0
3591758	chromosome0R	3148875	0
3599133	chromosome0R	3153087	0.234283313952652
3583923	chromosome0R	3153094	0.302059990848291
5208206	chromosome0R	3184317	0
3906512	chromosome0R	3214826	0.275897022058993
3746000	chromosome0R	3240715	0.737663552672941
3587961	chromosome0R	3241513	0.655824429031274
5200478	chromosome0R	3241555	0.310724075728806
3601763	chromosome0R	3241585	0.94604439948071
3350621	chromosome0R	3269308	0.808980770313695
7098216	chromosome0R	3285539	0.939940148836134
5038812	chromosome0R	3285544	1.09348212292182
7098192	chromosome0R	3288595	0.667097003117273
3588739	chromosome0R	3357044	0.429985378792767
38776841	chromosome0R	3357559	0.130338892259949
39741092	chromosome0R	3357559	0
3743715	chromosome0R	3439646	0.20112409942534
5486867	chromosome0R	3440538	0
41116756	chromosome0R	3440538	0
3360915	chromosome0R	3440604	0
5227889	chromosome0R	3545827	0
3362771	chromosome0R	3581257	0.159441138884587
75511393	chromosome0R	3581257	0.915296044178722
5223003	chromosome0R	3588247	0
5137746	chromosome0R	3630680	0
3350308	chromosome0R	3741336	0
5214323	chromosome0R	3819389	0
3353213	chromosome0R	3826916	0
39740525	chromosome0R	3832951	0.0648210037595076
5498672	chromosome0R	3833865	0
3892300	chromosome0R	3833931	0
12321204	chromosome0R	3873284	0.618166269466837
5226910	chromosome0R	3873323	0.155678023370138
5225847	chromosome0R	3878244	0.657460409752198
5209324	chromosome0R	3878310	0.644453380555072
3577654	chromosome0R	3893354	0
3740675	chromosome0R	4331841	0
5497184	chromosome0R	4331841	0
3342884	chromosome0R	4331907	0
3361531	chromosome0R	4331907	0
3350596	chromosome0R	4331911	0
75511082	chromosome0R	4359042	0.343463034488509
3360390	chromosome0R	4690355	0
3731187	chromosome0R	4690361	0
5215465	chromosome0R	4725524	0
5034664	chromosome0R	4778180	0
3342199	chromosome0R	4778411	0
3343892	chromosome0R	4778411	0
3345553	chromosome0R	4778411	0.0913897625568748
37701688	chromosome0R	4821845	0
3600670	chromosome0R	4821911	0
3357864	chromosome0R	4891726	0.133734762018074
5208699	chromosome0R	4921064	0.0912720052139589
37699002	chromosome0R	4921064	0
4495829	chromosome0R	4921130	0.130414321018813
7413058	chromosome0R	5055899	0.861975262903935
4101811	chromosome0R	5383509	0
3344740	chromosome0R	5383765	0
3347986	chromosome0R	5383765	0
37699028	chromosome0R	5390919	0.956571042798219
3355877	chromosome0R	5390985	0
5486790	chromosome0R	5438663	0
3732618	chromosome0R	5488204	0.899031424269027
5044302	chromosome0R	5596466	0.944926256402128
3345972	chromosome0R	5596523	0.256837706587837
5227612	chromosome0R	5596523	0
39739855	chromosome0R	5598335	0.101518167097148
5205355	chromosome0R	5606397	0.551780838625103
3903954	chromosome0R	5615102	0
7415195	chromosome0R	5615102	1.06752983651466
3342665	chromosome0R	5621288	0
3595076	chromosome0R	5621288	0.258302025868834
7103522	chromosome0R	5621288	0
5503732	chromosome0R	5706791	0
3740838	chromosome0R	5706835	0.514159655227103
3890983	chromosome0R	5706835	0.122838690256725
5216337	chromosome0R	5707226	0
5218231	chromosome0R	5707226	1.2809323932246
5497083	chromosome0R	5707226	0.00255511445227945
3360938	chromosome0R	5707292	0
75511150	chromosome0R	5721526	1.43206169505657
3741148	chromosome0R	5721592	0.769662039296804
4098845	chromosome0R	5721592	0
5043133	chromosome0R	5723698	0.934643425111349
7063861	chromosome0R	5723990	0
3887429	chromosome0R	6009647	0.0572636705837619
6211426	chromosome0R	6009689	0.760588811463891
29075954	chromosome0R	6017983	0.0819589142149571
3909025	chromosome0R	6018347	0.619475910575326
5201778	chromosome0R	6029336	0
5486840	chromosome0R	6066916	0.495401759404722
55880214	chromosome0R	6067318	0.127081268535096
5216656	chromosome0R	6067325	0.399748682553743
3360688	chromosome0R	6067384	0.597433630645666
5222955	chromosome0R	6075674	0.460798289462245
75510680	chromosome0R	6086675	0.342347296562409
59544904	chromosome0R	6090557	0.377999544347709
3364779	chromosome0R	6091407	0
7086529	chromosome0R	6127347	0.584599710070712
4105459	chromosome0R	6127369	0
28857555	chromosome0R	6127413	0
41118310	chromosome0R	6127413	0.0189100553108606
3903467	chromosome0R	6144378	0
3601360	chromosome0R	6173511	0.415080426358609
4096649	chromosome0R	6173511	0
55880165	chromosome0R	6173511	0
3585231	chromosome0R	6173577	0.147603193721747
5208039	chromosome0R	6173577	0
4105117	chromosome0R	6174545	0
3348834	chromosome0R	6209158	0.231606784421033
3888731	chromosome0R	6209158	0
4099734	chromosome0R	6245599	0.811769069747903
3591079	chromosome0R	6267030	0
3364572	chromosome0R	6267152	0
3590055	chromosome0R	6267277	0
5207760	chromosome0R	6267277	0
3903934	chromosome0R	6293838	0
100094382	chromosome0R	6294664	0
3358201	chromosome0R	6294730	0.513972710580622
3585320	chromosome0R	6294730	0.0452837017099515
100028698	chromosome0R	6294730	0
3352324	chromosome0R	6295122	0.488125520733376
5493367	chromosome0R	6295188	0
5493368	chromosome0R	6295188	0
3354213	chromosome0R	6342769	0.142762310551808
37700635	chromosome0R	6403415	0
3351346	chromosome0R	6515459	0.15459856837302
3356169	chromosome0R	6515459	0.920257355689346
3738920	chromosome0R	6554131	0.032918081512945
29075493	chromosome0R	6603857	0.341913811154823
4095112	chromosome0R	6796664	0.311074382931266
4498051	chromosome0R	6797485	0
3581893	chromosome0R	6804674	0.198806205969761
3906771	chromosome0R	6804674	0.123633711120075
5215681	chromosome0R	6804737	0
3900433	chromosome0R	6804786	0
3359334	chromosome0R	6807172	0.356080617577158
5042623	chromosome0R	6808032	0.195419347426781
3904482	chromosome0R	6808098	0
4094320	chromosome0R	6808098	0
5211580	chromosome0R	6808930	0
4494223	chromosome0R	6816562	0
3357037	chromosome0R	6816628	0
3738597	chromosome0R	6816628	0.249716760281779
3909329	chromosome0R	6870614	0.100324142533712
3584395	chromosome0R	6879040	0.215036558617122
3896008	chromosome0R	6879040	0
5226685	chromosome0R	6881587	0
3741604	chromosome0R	6930181	0.162726855644203
3588951	chromosome0R	6975546	0.2999027408152
3584265	chromosome0R	6980647	0.170176353511281
3577630	chromosome0R	6994311	0.24469890640453
3739013	chromosome0R	6994311	0.226640710506487
3586596	chromosome0R	6996282	0
3896135	chromosome0R	6996321	0
3890800	chromosome0R	6996327	0
3733716	chromosome0R	6998703	0.498685141763039
100011299	chromosome0R	7019946	0
3348132	chromosome0R	7020012	0.158636496741372
3888218	chromosome0R	7025848	0
5788551	chromosome0R	7025848	0
3742435	chromosome0R	7037401	0.359363038147235
3750401	chromosome0R	7037401	0.0622936216070134
3589358	chromosome0R	7038796	0.0922560913677637
3885733	chromosome0R	7041432	0
3741110	chromosome0R	7050790	0.495034318533657
3353566	chromosome0R	7050860	0.404775718732325
4492783	chromosome0R	7057615	0.599975557761087
3357972	chromosome0R	7072959	0.0280650428076333
3343707	chromosome0R	7177951	0.547469281331416
3588499	chromosome0R	7187707	0.310523778222084
5035037	chromosome0R	7253448	0.0109851693860281
3347873	chromosome0R	7283067	0.162665810870928
3346389	chromosome0R	7294231	0.25177490143831
3587844	chromosome0R	7294231	0.458886178000433
3737580	chromosome0R	7295141	0.342232378450298
3359359	chromosome0R	7303359	0.312560162102732
3593894	chromosome0R	7466323	0.173518980642043
5201635	chromosome0R	7624201	0.191100290546069
3359319	chromosome0R	7625260	0
3346176	chromosome0R	7753685	0
4496622	chromosome0R	7753685	0.20449406454908
7093694	chromosome0R	7753685	0.188587588235915
3882388	chromosome0R	7754390	0
3353148	chromosome0R	7755383	0.143678139731857
3594390	chromosome0R	7759248	0
5040564	chromosome0R	7760593	0.157698825295329
3746470	chromosome0R	7762265	0
75511076	chromosome0R	7796946	0.0929759444035068
3364912	chromosome0R	7797012	0
75511218	chromosome0R	8242474	0.904942358358028
7106109	chromosome0R	8256126	0.28926561361473
3345837	chromosome0R	8278218	0.215678596569649
3347274	chromosome0R	8326313	0
39740701	chromosome0R	8354141	0.24690491002429
3902831	chromosome0R	8466978	0.107050097223518
5224869	chromosome0R	8466978	0.00122450564222031
3902097	chromosome0R	8481243	0.0460575926588404
3733942	chromosome0R	8484944	0.0557243821954519
5225653	chromosome0R	8494968	0.0581488522645133
75510437	chromosome0R	8546708	0.031567268021278
5227880	chromosome0R	8568903	0.0517611577753035
5208066	chromosome0R	8568912	0.176266665040447
5801363	chromosome0R	8625901	0.0825488614828103
7413202	chromosome0R	8774740	0.156984779937862
3888373	chromosome0R	8785952	0
5039048	chromosome0R	8786003	0
3903936	chromosome0R	8799141	0.109285988182637
4494934	chromosome0R	8799661	0.0550822071606405
3578331	chromosome0R	8799727	0.114993317100461
3352982	chromosome0R	8865228	0.349164842979416
3750685	chromosome0R	8865228	0
3746852	chromosome0R	8865329	0
4486279	chromosome0R	8873909	0.0726504444705823
70185731	chromosome0R	8886131	0
3738076	chromosome0R	8888635	0.154610171112448
7062398	chromosome0R	8896838	0.228751551367674
3741575	chromosome0R	8906562	0.155572122333637
3345197	chromosome0R	8914088	0.0502463432860442
3361471	chromosome0R	8914088	0.0376478250665193
3732771	chromosome0R	8919168	0
3736543	chromosome0R	8919921	0
3890614	chromosome0R	8924186	0
5497430	chromosome0R	8979184	0.10303837141733
3343944	chromosome0R	9001618	0.073294314978969
3749025	chromosome0R	9011174	0
3731991	chromosome0R	9011893	0.129845093861549
3904595	chromosome0R	9200135	0
3352836	chromosome0R	9209898	0
4492166	chromosome0R	9214219	0
4491661	chromosome0R	9214249	0
3747575	chromosome0R	9215007	0
3596658	chromosome0R	9217072	0
3592268	chromosome0R	9219730	0
3748585	chromosome0R	9224360	0
5041964	chromosome0R	9253351	0
5227125	chromosome0R	9253442	0
3887255	chromosome0R	9254178	0
48708829	chromosome0R	9254178	0
39740535	chromosome0R	9254244	0
4493961	chromosome0R	9550687	0
3894859	chromosome0R	9578798	0
3897243	chromosome0R	9611683	0
3577717	chromosome0R	9617218	0
100001107	chromosome0R	9621260	0
3904326	chromosome0R	9621326	0
3359722	chromosome0R	9625560	0.169745319446535
3883501	chromosome0R	9687799	0
5045718	chromosome0R	9794374	0
70185570	chromosome0R	9795546	0
3346633	chromosome0R	9898780	0
3747154	chromosome0R	9951092	0.645888629272853
3748470	chromosome0R	10154503	0.443239204335971
3884625	chromosome0R	10254257	0
5493245	chromosome0R	10254839	0.224209502612503
3342140	chromosome0R	10378492	0.218330896344287
5137839	chromosome0R	10495863	0.00727474981119384
7086849	chromosome0R	10495863	1.18253620266292
3358663	chromosome0R	10501332	0.0947646979441825
5201688	chromosome0R	10501368	0.0222452713046421
3905220	chromosome0R	10856778	0.470327747677581
3747021	chromosome0R	10863849	0
100029709	chromosome0R	10866254	0
3745648	chromosome0R	10866320	0
3884390	chromosome0R	10866320	0
5138980	chromosome0R	10866320	0.12098658031969
7415555	chromosome0R	10866320	0.366220051192357
3746007	chromosome0R	10868601	0.21144095476479
100001216	chromosome0R	10868601	0
4487264	chromosome0R	10868667	0
3901119	chromosome0R	10946713	0.609602148711575
3750429	chromosome0R	11463295	0.005253446696583
3732351	chromosome0R	11463361	0.0805035278694478
3349171	chromosome0R	11488292	0.356210244520208
3362165	chromosome0R	11488328	0
5227028	chromosome0R	11488878	0.28549219454388
5217140	chromosome0R	11503006	1.17531434983206
3357433	chromosome0R	11503072	0.0230071640730577
39739175	chromosome0R	11503072	0
3747837	chromosome0R	11557720	0.00552231162593439
3884903	chromosome0R	11557720	0
6210435	chromosome0R	11607134	0
5798676	chromosome0R	11759293	0.0165177748855412
3354754	chromosome0R	11773992	0.27643220423778
4491976	chromosome0R	11787791	0.299832309880533
5039055	chromosome0R	11791255	0
38788740	chromosome0R	11799864	0
3341903	chromosome0R	12008823	0.235555774204092
3345042	chromosome0R	12008823	0.787094008418934
4094691	chromosome0R	12046735	0.0218613672446105
100095180	chromosome0R	12046735	0
3894869	chromosome0R	12046801	0
5206220	chromosome0R	12047059	0
3746222	chromosome0R	12050329	0.0412055153224858
48708177	chromosome0R	12124200	0
3583662	chromosome0R	12124266	0
55880021	chromosome0R	12174437	0
100103915	chromosome0R	12174437	0
75511459	chromosome0R	12185288	0.809847691644393
3734147	chromosome0R	12189797	0.189533855060209
4498807	chromosome0R	12251980	0
3586585	chromosome0R	12252010	0
3892430	chromosome0R	12252871	0.415318453987118
3599949	chromosome0R	12252908	0.526104504298303
3577749	chromosome0R	12267196	0.139367094736168
3900146	chromosome0R	12269450	0.156315144463153
3586324	chromosome0R	12269516	0.228978095369588
3359316	chromosome0R	12270148	0
3347847	chromosome0R	12275725	0
3583076	chromosome0R	12278336	0.0739232147379404
75511451	chromosome0R	12766108	0.547128673101122
28857618	chromosome0R	12858102	0.124560945644265
70187486	chromosome0R	12858461	0.223015220492616
3886690	chromosome0R	12858497	0.226607129765354
39740368	chromosome0R	12858527	0.0700742318273284
3351084	chromosome0R	12970078	0
5213862	chromosome0R	12970144	0
37700355	chromosome0R	13199007	0
5220957	chromosome0R	13694187	0
7105886	chromosome0R	13697642	0
3902222	chromosome0R	13715196	0
4492469	chromosome0R	13721673	0.0895082151923975
3895558	chromosome0R	13721739	0.255264337676578
48706324	chromosome0R	13721739	0.143648122129844
3740905	chromosome0R	13722435	0
3904369	chromosome0R	13729952	0.214938956021103
5039874	chromosome0R	13730018	0.00120482878955022
4489683	chromosome0R	13730837	0
5201240	chromosome0R	13730837	0
3579414	chromosome0R	13730844	0.0530386273960904
3737148	chromosome0R	13730844	0.355431171520402
3588066	chromosome0R	13741056	0.20945325958108
3746067	chromosome0R	13741056	0.305104558397978
5044900	chromosome0R	13741056	0
48703313	chromosome0R	13741059	0.616145140963108
7097114	chromosome0R	13754729	0
3348039	chromosome0R	13773081	0.0562988146430208
3351489	chromosome0R	13775238	0.0113432485913201
3355510	chromosome0R	13781249	0.0233273607113654
3893225	chromosome0R	13801914	0.00516194040977468
5213039	chromosome0R	13801914	0
5757351	chromosome0R	13801980	0
3741093	chromosome0R	13837467	0.221238591979355
5488151	chromosome0R	13837556	0.188901073912042
3897571	chromosome0R	13840294	0.0197729343182946
3361574	chromosome0R	13847886	0
7087657	chromosome0R	13854399	0.310306874118041
3342567	chromosome0R	13859531	0.109025907553746
3344952	chromosome0R	13859531	0.307679742085694
3348328	chromosome0R	13859531	0.0651721042248541
5502586	chromosome0R	13859597	0.0274881604825613
5502587	chromosome0R	13859597	0.223447174245106
4105483	chromosome0R	13936223	0.144687858808364
5221651	chromosome0R	13984702	0.123267831680245
3906496	chromosome0R	14214877	0.422911890841519
5497626	chromosome0R	14216627	0.209493638260948
3894896	chromosome0R	14680926	0.148849701526542
5225073	chromosome0R	14680926	0
3749848	chromosome0R	14680992	0
5222206	chromosome0R	14680992	0.229182951618898
75511589	chromosome0R	14680992	0.135256689186899
28857119	chromosome0R	14880888	0.0270819624496143
3346798	chromosome0R	14883354	0.360268751706427
7106260	chromosome0R	14887644	0.282379115020905
3748031	chromosome0R	14887693	0.632835208719919
7464898	chromosome0R	14904398	0
5218338	chromosome0R	14904403	0.165224326052131
75510783	chromosome0R	14904464	0.0165556184724375
3600622	chromosome0R	15601535	1.44790736408474
5036966	chromosome0R	15659003	0
4495525	chromosome0R	15660162	0
3890853	chromosome0R	15900915	0.143316034894583
3905237	chromosome0R	16061767	0.344709442816894
3345711	chromosome0R	16105011	0
37701281	chromosome0R	16105077	0
3890892	chromosome0R	16163153	0.1055746978359
3602902	chromosome0R	16165610	0
5213025	chromosome0R	16165610	0.14992762551676
3747857	chromosome0R	16192378	0
5487100	chromosome0R	16344440	1.74177561505996
3599074	chromosome0R	16435629	0.275986385776983
7354452	chromosome0R	16459308	0
5215344	chromosome0R	16466294	0
3730109	chromosome0R	16466323	1.84766686840048
5757126	chromosome0R	16470266	0
3350913	chromosome0R	16470349	0.24529899075118
3586065	chromosome0R	16483968	1.60180386556473
37706378	chromosome0R	16521828	0.380328694256536
3594536	chromosome0R	16684031	0
5498538	chromosome0R	16684031	1.14899433670562
3895236	chromosome0R	16704351	0
75511290	chromosome0R	16767145	0.0230481319226428
37700609	chromosome0R	16792055	0.12563369730228
100011265	chromosome0R	16795150	0
7096561	chromosome0R	16802951	0
3742424	chromosome0R	16835940	0
3348279	chromosome0R	16957669	0.226540934237931
28856577	chromosome0R	16988953	0.299171281521958
39739779	chromosome0R	17033388	0
3888521	chromosome0R	17033465	0.0544358207414841
5801895	chromosome0R	17034737	0
7064010	chromosome0R	17035074	0
3353920	chromosome0R	17085171	0.490890980569347
3345018	chromosome0R	17088748	0.265916437878238
5214181	chromosome0R	17088748	0
3357349	chromosome0R	17141494	0
3349868	chromosome0R	17141532	0.246713834757243
3743822	chromosome0R	17142755	0
75511003	chromosome0R	17152401	0.165171648449528
7467483	chromosome0R	17166465	0
3581168	chromosome0R	17166533	0
5216463	chromosome0R	17192995	0
3901722	chromosome0R	17204881	0
3598054	chromosome0R	17257063	0.294152671574243
7099963	chromosome0R	17263526	0.783630627210059
3599487	chromosome0R	17367991	0
3343390	chromosome0R	17382813	0
5035992	chromosome0R	17382813	0
5504881	chromosome0R	17413698	0
4489291	chromosome0R	17464858	0
3748624	chromosome0R	17464888	0
3749556	chromosome0R	17481714	0.289930536710225
5803183	chromosome0R	17481814	0.0273681190674088
75511611	chromosome0R	17481814	0.626060980162002
3747564	chromosome0R	17485265	0.310640814929056
3740769	chromosome0R	17485609	0.0694287229093782
5217978	chromosome0R	17485720	0.408218363179902
3895697	chromosome0R	17535863	0.566895717591322
3742996	chromosome0R	17539210	0
3897690	chromosome0R	17565679	0.393243797294511
39739137	chromosome0R	17565750	0.907281229736182
3344031	chromosome0R	17583416	0
5042649	chromosome0R	17584520	0
3343121	chromosome0R	17602882	0.89616264101415
3731683	chromosome0R	17602882	0
3737216	chromosome0R	17602882	0
5207723	chromosome0R	17602882	0
3908986	chromosome0R	17647745	0.130293532302974
3352024	chromosome0R	17717100	0
3354888	chromosome0R	17717166	0
3356997	chromosome0R	17721408	0.0305719620227597
75510312	chromosome0R	17721474	0.123409886052309
5228159	chromosome0R	17723194	0
28852431	chromosome0R	17735019	0.227957324630258
3885199	chromosome0R	17741577	0
3356273	chromosome0R	17742072	0
3895391	chromosome0R	17742072	0
38790492	chromosome0R	17742072	0
3597720	chromosome0R	17745990	0
3581256	chromosome0R	17748154	0
3348949	chromosome0R	17758624	0
3890915	chromosome0R	17786398	0.109062334598782
3582611	chromosome0R	17786458	0.695701646146686
3593261	chromosome0R	17786513	0.262396752392244
5212499	chromosome0R	17787041	0.243262674453786
3896693	chromosome0R	17801562	0.292998749209833
75511606	chromosome0R	17821027	0.547305212520701
3595189	chromosome0R	17821619	0.440510701308721
5043199	chromosome0R	17855529	0
41118376	chromosome0R	17878161	0
5223956	chromosome0R	17899770	0
3581768	chromosome0R	17937762	0.520041439843851
3592573	chromosome0R	18034970	0
3890548	chromosome0R	18034975	0.018159068681836
3902235	chromosome0R	18159841	0
5493508	chromosome0R	18332358	0.020835803976334
3345655	chromosome0R	18333489	0
3903237	chromosome0R	18333684	0.0861467591186742
3903950	chromosome0R	18336207	0
3896849	chromosome0R	18729421	0
3363788	chromosome0R	18731900	0
5213008	chromosome0R	18782530	0.141023852562742
59544009	chromosome0R	18782561	0.0450481446461872
5504707	chromosome0R	18832556	0
3588910	chromosome0R	18834167	0.0446705275438214
5137983	chromosome0R	18899573	0.265584536358164
3357712	chromosome0R	18945502	0
3587877	chromosome0R	18945502	0
3364099	chromosome0R	19243947	0
5220052	chromosome0R	19442797	6.30979365194691
7064846	chromosome0R	19448931	0.0470452078354277
75510859	chromosome0R	19485694	0.297314990778668
3358638	chromosome0R	19492888	0
5488782	chromosome0R	19492954	0.373804059539071
38786053	chromosome0R	19492954	0
41117162	chromosome0R	19492954	0.323665679322013
3354400	chromosome0R	19525031	0
5211768	chromosome0R	19533428	0.466824536689259
5044704	chromosome0R	19545788	0.597530335051733
5211889	chromosome0R	19545788	0.601718932498841
5221474	chromosome0R	19555261	0
3365015	chromosome0R	19589973	0.489608628363
3362237	chromosome0R	19599312	0
3730752	chromosome0R	19606227	0.457449946723718
3589091	chromosome0R	19660578	0.0464759406704582
5222738	chromosome0R	19661501	0
48708101	chromosome0R	19670651	0
5035028	chromosome0R	19670687	0
3346058	chromosome0R	19670717	0
5223058	chromosome0R	19670717	0
7064959	chromosome0R	19688041	0.300150425211419
3342499	chromosome0R	19688281	0
3347685	chromosome0R	19688320	0
3349764	chromosome0R	19688320	0
3345024	chromosome0R	19688549	0
3342533	chromosome0R	19691900	0
3355794	chromosome0R	19719296	0.261033713940814
7104379	chromosome0R	19721831	0.033619614267686
3729932	chromosome0R	19954346	0.240453385781151
5035871	chromosome0R	19954940	0.321710261935801
3344083	chromosome0R	19955006	0.309888970260182
3592649	chromosome0R	19956625	0
5226354	chromosome0R	19967494	0
38784440	chromosome0R	19985169	0
3341788	chromosome0R	19992355	0
3350734	chromosome0R	19992395	0
5503715	chromosome0R	19992395	0
3749381	chromosome0R	20018026	0.804947403459018
3731154	chromosome0R	20036894	0.363640514756403
5227346	chromosome0R	20039834	0
5217260	chromosome0R	20040819	0.775132693607719
3342529	chromosome0R	20040885	0.365209736629199
3890839	chromosome0R	20069811	0.176432831172089
3596804	chromosome0R	20086097	0
3343265	chromosome0R	20088652	0
5796291	chromosome0R	20193794	0.397347595951065
3347347	chromosome0R	20193860	0.308651971810553
3887486	chromosome0R	20651986	0
3361935	chromosome0R	21151516	0
3897526	chromosome0R	21153962	0
3903070	chromosome0R	21154244	0
3740389	chromosome0R	21185677	0.410336807261097
41118208	chromosome0R	21186627	0.0272256555850365
3579149	chromosome0R	21206636	0
3584959	chromosome0R	21355323	0.0364320025614836
3909178	chromosome0R	21963740	0.151338610673073
7104064	chromosome0R	21963740	0.0831270413039969
5043077	chromosome0R	22186802	0.145285320499525
100016906	chromosome0R	22416666	0
3353629	chromosome0R	22438695	0
5804558	chromosome0R	22562984	0.180681614707816
5225213	chromosome0R	22736335	0
100147310	chromosome0R	22736335	0
3344689	chromosome0R	22737216	0.473465150546143
3909396	chromosome0R	22737552	0.808008498688884
3587950	chromosome0R	22936733	0
4485660	chromosome0R	22991582	0.0311809090163465
4486469	chromosome0R	23456883	0.304017045252517
3362041	chromosome0R	23457268	0.022060004849492
3355532	chromosome0R	23486296	0.662538761836173
3356000	chromosome0R	23486296	0
3734487	chromosome0R	23486696	0.0828986267742298
3739576	chromosome0R	24009806	0.287066217404956
4487299	chromosome0R	24085289	0.224958840797968
3579841	chromosome0R	24087004	0.287281444522091
3576555	chromosome0R	24128459	0
3359394	chromosome0R	24128460	0.178110169656429
7097855	chromosome0R	24304408	0.0618901499778806
37703454	chromosome0R	24670020	0.195594217639468
28852187	chromosome0R	24671207	0
5222966	chromosome0R	24716700	0.295573731538529
37701498	chromosome0R	24717916	0.342110432209956
5222723	chromosome0R	25253327	0
5137602	chromosome0R	25259204	0
3355662	chromosome0R	25260010	0
5205610	chromosome0R	25656692	0.0615826238223153
3359717	chromosome0R	25800674	0.13677075147433
5137525	chromosome0R	26908801	0
3597460	chromosome0R	27206960	0
5203975	chromosome0R	27207026	0
3900300	chromosome0R	27256892	0
3360501	chromosome0R	27260909	0.138149005911277
3731157	chromosome0R	27261485	0.110320549485048
3741807	chromosome0R	27261609	0.0758680826058912
3598754	chromosome0R	27267853	0
3744474	chromosome0R	27267853	0
5206101	chromosome0R	27267994	0
3741852	chromosome0R	27268011	0
3738588	chromosome0R	27268013	0
39739724	chromosome0R	27274326	0.480440470626563
3342123	chromosome0R	27274392	0.252282668697024
4488218	chromosome0R	27274392	0.194889201688483
3602314	chromosome0R	27275453	0.257982575761891
4497965	chromosome0R	27499423	0.215596517208956
3899413	chromosome0R	27500187	0.192554444213359
3344279	chromosome0R	27616204	0.0325778378899452
3900151	chromosome0R	27982389	0.53262388124758
5210106	chromosome0R	28137268	0
5501556	chromosome0R	28179330	0.344783444431769
7063419	chromosome0R	28470462	0.422015713384556
100005354	chromosome0R	28547053	0
3580305	chromosome0R	29017351	0
3910024	chromosome0R	29021155	0
5139108	chromosome0R	29021155	0
3597765	chromosome0R	29021833	0
3343976	chromosome0R	29364074	0.247627323525792
3351483	chromosome0R	29364074	0.415809626637184
3357911	chromosome0R	29515310	0.0598257352256027
70186958	chromosome0R	30600189	0
3593266	chromosome0R	30747525	0.129692684688571
3743884	chromosome0R	30750485	0.122041611276979
3342536	chromosome0R	30784393	0
100014671	chromosome0R	30951130	0
5222862	chromosome0R	31069788	0
5768206	chromosome0R	31078883	0
3355811	chromosome0R	31255419	0
5224425	chromosome0R	31255419	0
7097385	chromosome0R	31261387	0.410527386149889
3351204	chromosome0R	31371469	0.247433327368312
3355955	chromosome0R	31462135	0.00672012788350923
3345690	chromosome0R	31919212	0.0163568200317489
5218440	chromosome0R	32119453	0.0622233252833159
3906917	chromosome0R	32120989	0.515184496489339
3743780	chromosome0R	32663311	0
5138542	chromosome0R	32663311	0
5222605	chromosome0R	32663311	0
3348308	chromosome0R	32889113	0
3905226	chromosome0R	32889844	0
3588407	chromosome0R	32890582	0
3737985	chromosome0R	32890582	0
5799907	chromosome0R	32892871	0
3581022	chromosome0R	33274506	0.00281465532393567
5212013	chromosome0R	33274564	0.0459822315068039
3593566	chromosome0R	33621082	0.157770088852215
3584584	chromosome0R	33627575	0.043818726686965
3740536	chromosome0R	33627575	0.126742802795201
3907853	chromosome0R	33644122	0.19123463546989
3347221	chromosome0R	33647390	0
5207857	chromosome0R	33666762	0.0172894855519146
3360193	chromosome0R	33669860	0
7091088	chromosome0R	33669860	0
3348800	chromosome0R	33702250	0
3351803	chromosome0R	34151515	0.0324542252387044
3745487	chromosome0R	34203528	0.0846535898544889
3345298	chromosome0R	34778562	0.0563733832880953
3886543	chromosome0R	34999122	0
3895678	chromosome0R	34999122	0
5500624	chromosome0R	35547710	0.0249852836333268
3890441	chromosome0R	35644715	0
3362749	chromosome0R	35919777	0.0243529728241995
5221473	chromosome0R	35926966	0
3357825	chromosome0R	35943178	0
3358578	chromosome0R	35997899	0
3349256	chromosome0R	36062341	0
5206425	chromosome0R	36062407	0
4484573	chromosome0R	36068802	0
5213007	chromosome0R	36068832	0
5210581	chromosome0R	36162294	0
3908138	chromosome0R	36272727	0.038157543802622
3892896	chromosome0R	36426891	0
3740900	chromosome0R	36431054	0
3353947	chromosome0R	36431100	0
3347952	chromosome0R	36432824	0
3344071	chromosome0R	36432880	0
70185724	chromosome0R	37171725	0.0825213327015266
3357337	chromosome0R	37214190	1.35058775773156
4484757	chromosome0R	37216114	0
3736756	chromosome0R	37218780	0
3346127	chromosome0R	37218781	0
70186557	chromosome0R	38013591	0.0726712657811682
39741059	chromosome0R	38082751	0.339971652999899
3345129	chromosome0R	38083484	0.0727935387143032
3345056	chromosome0R	39115042	0
3362594	chromosome0R	41406333	0
3349457	chromosome0R	41421302	0.093444842164395
7357778	chromosome0R	41421368	0.155967711453738
3734081	chromosome0R	41422179	0.0652070441316749
3581736	chromosome0R	41422245	0.0212545363786065
3602011	chromosome0R	41440137	0
3358205	chromosome0R	41443782	0
3731753	chromosome0R	41443782	0.787636116163231
3731295	chromosome0R	41443840	0.848035874248045
3740531	chromosome0R	41443840	0.684782624214814
3345795	chromosome0R	41452416	0.878783420924521
5503263	chromosome0R	41467152	0.908151337560004
3888004	chromosome0R	41501350	1.25548545463752
28855011	chromosome0R	41576615	0.0751432420257378
3578113	chromosome0R	41577961	0.0381991986467087
3730705	chromosome0R	41578027	0.389113156658113
3364243	chromosome0R	42279860	0
3596690	chromosome0R	42279894	0.159661110154534
3585781	chromosome0R	42421598	0
3346182	chromosome0R	42656982	0
3352018	chromosome0R	42657048	0.649286391114565
3357562	chromosome0R	42657586	0.136824673735508
3592835	chromosome0R	42657652	0.12185329284469
3892444	chromosome0R	42657652	0.0112284190919664
3342041	chromosome0R	42658283	0.0521083996536828
5217869	chromosome0R	42792607	0
5757505	chromosome0R	42842559	0.570894494786904
3744234	chromosome0R	42949236	0.439127906522053
5221782	chromosome0R	42949236	0
3363929	chromosome0R	43274457	0.572557040651448
3580550	chromosome0R	43274659	0.0321854611210122
3885195	chromosome0R	43447522	0.00614843924180458
3732936	chromosome0R	44209074	0.0582647281644169
5226107	chromosome0R	44209074	0
3360848	chromosome0R	45140453	0
3361554	chromosome0R	45140453	0.41722260275992
3735223	chromosome0R	46576222	0
3343644	chromosome0R	46576288	0
5037047	chromosome0R	46595042	0
3342576	chromosome0R	46602127	0
48702038	chromosome0R	46602191	0
37704396	chromosome0R	47090215	0
3733463	chromosome0R	47092558	0
3352488	chromosome0R	48558012	0
3355906	chromosome0R	48558012	0
3892711	chromosome0R	48977105	0
5202101	chromosome0R	49070284	0.153950978933374
6210819	chromosome0R	49070314	0.0152307495407083
3360615	chromosome0R	49325148	0.500876363901079
3731589	chromosome0R	49325484	0
4487284	chromosome0R	49712562	0
3747163	chromosome0R	49712621	0
70185773	chromosome0R	49712894	0
5209429	chromosome0R	49713238	0
5042909	chromosome0R	51005903	0.00728159477066453
37703858	chromosome0R	51643612	0
3345017	chromosome0R	52034934	0
3360871	chromosome0R	52034934	0
3742426	chromosome0R	52289704	0
5217029	chromosome0R	52289704	0
3909556	chromosome0R	52370445	0
5220123	chromosome0R	52373615	0.0859377376999303
3347959	chromosome0R	52452907	0
3350062	chromosome0R	53551461	0.691836149199105
3352606	chromosome0R	53966855	0.570275237628223
7062419	chromosome0R	53969077	0.383084990869711
5037194	chromosome0R	54549924	0.14071174760868
5206576	chromosome0R	54549959	0.16474595139397
4492891	chromosome0R	54565078	0
5042063	chromosome0R	54820663	0.118268225919368
39741322	chromosome0R	55232965	0
3346200	chromosome0R	55290213	0
3356252	chromosome0R	55290262	0
3748928	chromosome0R	55290327	0
3907801	chromosome0R	55290393	0
5206134	chromosome0R	55290393	0
3355616	chromosome0R	55372035	0
3357686	chromosome0R	55372035	0
3363176	chromosome0R	55903379	0.638725548474023
3343543	chromosome0R	55908589	0
3360374	chromosome0R	55908646	0
3904620	chromosome0R	55908902	0
3744506	chromosome0R	55917559	0
3355093	chromosome0R	55917625	0
3735986	chromosome0R	55917625	0.328124072424472
3583633	chromosome0R	56147843	0
5209239	chromosome0R	56152241	0
3348474	chromosome0R	56231976	0
3346641	chromosome0R	56232454	0
3750119	chromosome0R	56931252	0.472191424517198
5212736	chromosome0R	57276190	0.125442248280389
3349135	chromosome0R	57394591	0
3348049	chromosome0R	57462336	0
7414463	chromosome0R	57462402	0.623764563681318
3589000	chromosome0R	57750858	0
3343466	chromosome0R	58743678	0
3885484	chromosome0R	58905302	0
3897757	chromosome0R	58905302	0.231856897311126
6209803	chromosome0R	59052307	0.0368258023086259
3747634	chromosome0R	59109912	0.767166666744887
5042597	chromosome0R	59109926	0.466112854754606
3357487	chromosome0R	59135376	0
3593322	chromosome0R	59135523	0
7062260	chromosome0R	59177771	0
3342969	chromosome0R	59195749	0
7414873	chromosome0R	59783638	1.29953705317935
5224895	chromosome0R	59783644	5.72657368282928
3891757	chromosome0R	59789935	0
3358323	chromosome0R	59900729	0.00229425453448237
5796716	chromosome0R	59900795	0.406094282141941
5228133	chromosome0R	59921135	0.0860572342962496
38777105	chromosome0R	59921881	0.382526046391907
3348016	chromosome0R	59921947	0
3361023	chromosome0R	59921947	0
5222382	chromosome0R	60431649	0
3356503	chromosome0R	60431845	0
3579480	chromosome0R	60590877	0.0549978069220816
3743752	chromosome0R	60590943	0.207608468338205
7097632	chromosome0R	60592602	0.0144069757408711
3585991	chromosome0R	60616094	0
4489395	chromosome0R	60898193	0.508358673445807
3590739	chromosome0R	60929698	0
3733217	chromosome0R	60940533	0.575488516759862
38787530	chromosome0R	60940599	0.527408847090787
7413425	chromosome0R	60944897	0
7464400	chromosome0R	61158618	0
3736311	chromosome0R	61165811	0
4495170	chromosome0R	61178863	0
70186136	chromosome0R	61178929	0
3894276	chromosome0R	61535548	0
5200877	chromosome0R	61535614	0
3577968	chromosome0R	61536817	0.0381411634000457
3362483	chromosome0R	61541211	0.178615153337688
3346312	chromosome0R	61542156	0.535326579011361
5216276	chromosome0R	61694839	0
48703009	chromosome0R	61718330	0.553287235772736
3342420	chromosome0R	61718396	0.187264054896666
3342562	chromosome0R	61723948	0
3341902	chromosome0R	61724022	0
3599614	chromosome0R	61738431	0
5227657	chromosome0R	61739752	0
7463626	chromosome0R	61753897	0
3363691	chromosome0R	61802893	0.0476476713053363
3348083	chromosome0R	61890769	0
3357925	chromosome0R	61891372	0
3731919	chromosome0R	61903746	0
4485220	chromosome0R	61903746	0
5214432	chromosome0R	61903746	0
5201716	chromosome0R	62112184	0
7104132	chromosome0R	62112184	0
5207664	chromosome0R	62311998	0
5217961	chromosome0R	62312367	0
5217433	chromosome0R	62791319	0
3895998	chromosome0R	62800492	0
3342169	chromosome0R	62801059	0
3584148	chromosome0R	62814285	0
5489433	chromosome0R	62814536	0
3894110	chromosome0R	62822751	0
5040829	chromosome0R	62892427	0.0483968482864387
3350416	chromosome0R	62933783	0.433938072049048
5227056	chromosome0R	62938990	0.0145658704717703
3897255	chromosome0R	62972582	0
5204815	chromosome0R	62974499	0.172718393859292
3600134	chromosome0R	63154543	0.29343654949102
3730514	chromosome0R	63155626	0
5227944	chromosome0R	63160365	0.0422317421727562
3362085	chromosome0R	63247547	0
3601273	chromosome0R	63247547	0.158238429009959
3745319	chromosome0R	63247547	0.334949986064536
3887133	chromosome0R	63247547	0
5209614	chromosome0R	63247613	0
3736213	chromosome0R	63331601	0
3584736	chromosome0R	63461117	0.39318927760305
3737931	chromosome0R	63464913	0.145693496780051
3363962	chromosome0R	63498039	0.124585886751981
7512369	chromosome0R	63498105	0
3344370	chromosome0R	63503095	0.0397218335948981
7094373	chromosome0R	63503095	0
5036330	chromosome0R	63507888	0
5224613	chromosome0R	63507888	0.00256825220180759
3360504	chromosome0R	63508122	0
48708677	chromosome0R	63508122	0.744016919422828
75510240	chromosome0R	63623170	0.659355662233986
5227652	chromosome0R	63626099	0
75510715	chromosome0R	63707905	0.0371096332423767
4490873	chromosome0R	63723073	0
3355706	chromosome0R	63727900	0
5209939	chromosome0R	63727991	0
5206670	chromosome0R	63875523	0.112988695990276
3585944	chromosome0R	63876631	0.192672193777775
3738082	chromosome0R	63876652	0.107368059652221
3354390	chromosome0R	63882041	0.0438018493708784
3592623	chromosome0R	63901260	0.279055975789902
3356013	chromosome0R	63954726	0.149610556990038
3740077	chromosome0R	63971831	0.437562767296374
3736370	chromosome0R	64010260	0.0735588659758197
5499742	chromosome0R	64106999	0
5219980	chromosome0R	64115971	0.104813252036534
3741157	chromosome0R	64116298	0.327089213778405
3341960	chromosome0R	64116365	0.143005370517876
70187709	chromosome0R	64148924	0
5227602	chromosome0R	64153576	0.048576159876429
3589679	chromosome0R	64485401	0
3349229	chromosome0R	64621186	0.265041813584585
3345520	chromosome0R	64622280	0
3355828	chromosome0R	64622346	0.0150736005709692
5208271	chromosome0R	64629746	0
3353755	chromosome0R	64634727	0.216770691993707
3883494	chromosome0R	64774313	0
3600651	chromosome0R	64780064	0
3900113	chromosome0R	64951715	0.439832103807137
3902251	chromosome0R	64951786	0.0288179051713606
5221935	chromosome0R	65147568	0.349443828744073
3351996	chromosome0R	65180013	0.514804903257407
5205158	chromosome0R	65227512	0
3595179	chromosome0R	65246152	0
3745040	chromosome0R	65246187	0
75511039	chromosome0R	65379183	0
3744645	chromosome0R	65380680	0.157719509927766
7105209	chromosome0R	65594446	0
3741474	chromosome0R	65758991	0
5201842	chromosome0R	65759633	0
3902497	chromosome0R	65852705	0.429960070236429
5042690	chromosome0R	65973485	0.177943573753562
3353088	chromosome0R	65986866	0
38785826	chromosome0R	66061781	0.225223986246708
3356877	chromosome0R	66062710	0
3733056	chromosome0R	66062710	0
37703401	chromosome0R	66249108	0.272988409755468
5225956	chromosome0R	66256098	0
5042615	chromosome0R	66256398	0
3348248	chromosome0R	66256761	0
3750885	chromosome0R	66256761	0
3350267	chromosome0R	66256827	0
75510781	chromosome0R	66439290	0.00219599848021623
3887460	chromosome0R	66442494	0
3358220	chromosome0R	66442560	0
100004594	chromosome0R	66442613	0
3358453	chromosome0R	66544672	0
7498230	chromosome0R	66544672	0
100102100	chromosome0R	66544672	0
7413979	chromosome0R	66747786	0
7412438	chromosome0R	66747824	0
3732802	chromosome0R	66784356	0
3578303	chromosome0R	66818460	0.222156148071567
5212927	chromosome0R	66818460	0.0809079064346523
5225808	chromosome0R	66818460	0
3893359	chromosome0R	66818470	0
3892416	chromosome0R	66829913	0
3359624	chromosome0R	66855641	0.143624144655743
3743059	chromosome0R	66863340	0.0596132716709566
7411699	chromosome0R	67156912	0
3901003	chromosome0R	67156957	0
3349710	chromosome0R	67304568	0.280833223151936
5226585	chromosome0R	67304568	0
7094187	chromosome0R	67304634	0.311576229840604
100010635	chromosome0R	67309475	0
3599436	chromosome0R	67393425	0.57664279416429
7063659	chromosome0R	67455374	0.205462597591743
5497978	chromosome0R	67480196	0.0273240975422594
3355244	chromosome0R	67480262	0
5501605	chromosome0R	67480262	0.351532957575167
5501419	chromosome0R	67612935	0.266206458289518
3349433	chromosome0R	67669347	0
5789855	chromosome0R	67729570	0.10077710651411
3344210	chromosome0R	67780499	0.355599764662901
3600387	chromosome0R	67841236	0
4092898	chromosome0R	67919075	0.180897727785433
5204749	chromosome0R	67922866	0
3592530	chromosome0R	67932510	0
3583773	chromosome0R	67932576	0
75510399	chromosome0R	68025280	0.101818636390248
3734201	chromosome0R	68085326	0.220039519616898
3900804	chromosome0R	68085326	0
55881712	chromosome0R	68085326	0
3349624	chromosome0R	68129403	0.568392925305938
5211669	chromosome0R	68129403	0.228408957052229
3346883	chromosome0R	68129469	0.56648142395308
5035918	chromosome0R	68129511	0
3595807	chromosome0R	68246045	0.318386353994395
5797823	chromosome0R	68246111	0.016145249398299
3350185	chromosome0R	68308961	0
3363899	chromosome0R	68309052	0
3597700	chromosome0R	68309094	0
3899609	chromosome0R	68403345	0
3354581	chromosome0R	68403509	0.184502567778277
3591065	chromosome0R	68417478	0
3598879	chromosome0R	68434526	0.104557491836601
3882360	chromosome0R	68634573	0.0409007373330715
3345403	chromosome0R	68634574	0
3889967	chromosome0R	68651345	0.382599016010857
75510744	chromosome0R	68655354	0.0534850390680394
4490713	chromosome0R	68655420	0.0584802650250643
3353599	chromosome0R	68657454	0.368323895892486
5041781	chromosome0R	68657645	0.269233824137913
3741414	chromosome0R	68670518	0
3895586	chromosome0R	68713952	0
3363274	chromosome0R	68738351	0.264128072513092
3350024	chromosome0R	68741199	0.0733186159900933
3733327	chromosome0R	68741265	0.0331935793997427
3740414	chromosome0R	68747697	0.0111757131114445
3745627	chromosome0R	68747763	0.151037396173208
5214168	chromosome0R	68768099	0.0648085675785376
5213128	chromosome0R	68768770	0
7497659	chromosome0R	68781133	0.0491644754858193
3585956	chromosome0R	68824089	0
3594434	chromosome0R	68839767	0
3592708	chromosome0R	68843632	0
3343608	chromosome0R	68880461	0.088565991686605
5037521	chromosome0R	69011416	0.357049228265691
3343395	chromosome0R	69018350	0.058948572203203
3354194	chromosome0R	69019678	0
5222998	chromosome0R	69115452	0.0465626620550804
3348727	chromosome0R	69118958	0.11111018368042
3349762	chromosome0R	69118958	0
3355407	chromosome0R	69118958	0
3741881	chromosome0R	69118958	0
3361085	chromosome0R	69121575	0
3883290	chromosome0R	69124314	0.226282712912256
37703387	chromosome0R	69131853	0.0502873984019876
38780864	chromosome0R	69183034	1.22806620315583
5213975	chromosome0R	69183100	0.127962058269253
5220304	chromosome0R	69186301	0.186852320344327
3580989	chromosome0R	69198463	0.0245131369852098
3889256	chromosome0R	69199879	0.236760185314922
4105329	chromosome0R	69199879	0.299829127946281
100093678	chromosome0R	69200079	0
7092030	chromosome0R	69200112	0
7463396	chromosome0R	69281050	0
3584971	chromosome0R	69518591	0.0157440537608529
7062365	chromosome0R	69518657	0.131495091569382
3353419	chromosome0R	69560152	0.223926704481821
3357409	chromosome0R	69670584	0.0330604202213712
3897608	chromosome0R	69670588	0
3357563	chromosome0R	69670721	0.0945420540928698
3741384	chromosome0R	69731103	0
5219390	chromosome0R	69848737	0
5224605	chromosome0R	69850356	0
3899070	chromosome0R	69854611	0.97912170634657
39742071	chromosome0R	69854611	0
100014778	chromosome0R	69854616	0
3342465	chromosome0R	69948464	0.128910044380939
5138540	chromosome0R	69948530	0.148594828921884
3742720	chromosome0R	69956968	0.560983273164007
48705958	chromosome0R	69959162	0.10507989030412
3352647	chromosome0R	69959426	0.0243470442758273
3601395	chromosome0R	69959426	0
3889957	chromosome0R	69991972	0
3740022	chromosome0R	69992566	0.255822699524584
3595574	chromosome0R	69994972	0.274639754495752
3592202	chromosome0R	70023979	0
5200982	chromosome0R	70023979	0
5223867	chromosome0R	70023979	0.2272868161899
48708610	chromosome0R	70024045	0.0901369701129881
7104278	chromosome0R	70025962	0
100001146	chromosome0R	70067554	0
7097206	chromosome0R	70067737	0.277052528649205
5486067	chromosome0R	70068011	0
3904309	chromosome0R	70069635	0.740919978614851
3360849	chromosome0R	70103285	0
28852044	chromosome0R	70118135	0
3350220	chromosome0R	70118201	0
3907059	chromosome0R	70132376	0.0308059164594034
3355968	chromosome0R	70144243	0.345620892699213
3590768	chromosome0R	70150051	0.106503112722214
3748498	chromosome0R	70159511	0
3883615	chromosome0R	70220364	0
3601827	chromosome0R	70234714	0
3602453	chromosome0R	70234780	0
5500412	chromosome0R	70234780	0
4495571	chromosome0R	70235909	0
3598936	chromosome0R	70238026	0.474788195448695
3362364	chromosome0R	70252865	0
3600183	chromosome0R	70277572	0
3891247	chromosome0R	70282480	0
3362818	chromosome0R	70282486	0
5499015	chromosome0R	70282486	0.255185370376652
3579652	chromosome0R	70282552	0.0616948114401771
75510620	chromosome0R	70390100	0.383329551300852
5208122	chromosome0R	70406668	0
3883099	chromosome0R	70425841	0
3589740	chromosome0R	70431976	0
3352195	chromosome0R	70615843	0
3747348	chromosome0R	70615843	0.235493012811846
3353697	chromosome0R	70618828	0
4487768	chromosome0R	70618828	0
3364059	chromosome0R	70679524	0
5204287	chromosome0R	70679524	0
3904153	chromosome0R	70712932	0
3346774	chromosome0R	70870409	0.194876031244253
3352348	chromosome0R	70915480	0.608152357417465
5494411	chromosome0R	70921385	0
3894489	chromosome0R	70922072	0.532267984124687
3884259	chromosome0R	70922138	0
7086423	chromosome0R	70922138	0
7096430	chromosome0R	70922138	0
3741779	chromosome0R	70933592	0
3905538	chromosome0R	70933592	0
100090808	chromosome0R	70933592	0
48703023	chromosome0R	71060775	0.325602387036002
38779338	chromosome0R	71060780	0.315077681324891
3601105	chromosome0R	71098735	0
75511414	chromosome0R	71125412	0.333621383742458
3594825	chromosome0R	71125629	0
3882629	chromosome0R	71186764	0
3349734	chromosome0R	71187540	0
3748769	chromosome0R	71220985	0
3889306	chromosome0R	71223137	0.069180779273937
3593486	chromosome0R	71232218	0.0631851350815307
3347015	chromosome0R	71239568	0
3360469	chromosome0R	71239626	0.319626856749936
3593018	chromosome0R	71239692	0.325296780784647
5040978	chromosome0R	71239692	0.322014251355498
5202943	chromosome0R	71257110	0
3343584	chromosome0R	71303561	0.133226714882557
3364044	chromosome0R	71303561	0.063658424922058
5214198	chromosome0R	71303561	0.50161138179502
5227874	chromosome0R	71303561	0
5485875	chromosome0R	71303627	0
3598418	chromosome0R	71378396	0
3591868	chromosome0R	71382741	0.0577233318351218
5039786	chromosome0R	71402293	0
3353813	chromosome0R	71456667	0
3733119	chromosome0R	71456728	0.353476091873523
3735530	chromosome0R	71459027	0.458232333162139
100004535	chromosome0R	71459370	0
3900592	chromosome0R	71463774	0
3592074	chromosome0R	71466223	0.198699417600033
4092309	chromosome0R	71466436	0.387392712606056
5214807	chromosome0R	71623204	0
3595571	chromosome0R	71623560	0.118904745035724
3740308	chromosome0R	71623560	0.0594305987897565
38776652	chromosome0R	71666807	0.082415651365501
3363792	chromosome0R	71671201	0
3747303	chromosome0R	71714356	0
3740897	chromosome0R	71714442	0
5222942	chromosome0R	72039865	0.197382294384348
5227144	chromosome0R	72039865	0
75510858	chromosome0R	72040492	0.085555327543654
37699048	chromosome0R	72145445	0
3740729	chromosome0R	72202315	0.242778115202483
3579786	chromosome0R	72245756	0.301403786828065
3596314	chromosome0R	72248399	0
5221359	chromosome0R	72266931	0.346511752978674
3596667	chromosome0R	72576058	0
3348671	chromosome0R	72676827	0
3351067	chromosome0R	72677599	0
3342649	chromosome0R	72758996	0.466084524354823
3739007	chromosome0R	72777837	0.167410299886311
3356903	chromosome0R	72777903	0.0223675430953714
5217162	chromosome0R	72786524	0.242729346129388
3588217	chromosome0R	72798773	0.505780784380175
3599039	chromosome0R	72808344	0.532390785620277
3344854	chromosome0R	72839867	0
3365109	chromosome0R	72840868	0.397716140111767
3595980	chromosome0R	72840868	0.343197583565759
3586808	chromosome0R	72840934	0.386240021005316
3589705	chromosome0R	72840934	0
3598631	chromosome0R	72872384	0.0825305278910952
5503996	chromosome0R	72872450	0.0702608798067659
59542388	chromosome0R	72874250	0.0804843753593709
3734905	chromosome0R	72876536	0
7063529	chromosome0R	72881824	0
70185661	chromosome0R	72881963	1.18604099926792
3343515	chromosome0R	72888781	0
3347801	chromosome0R	72888781	0
3357207	chromosome0R	72888847	0
3580229	chromosome0R	72921079	0.39457401161533
3596301	chromosome0R	72921079	0.457485123196886
3743376	chromosome0R	72921079	0
3905857	chromosome0R	72979787	0
5214025	chromosome0R	72983627	1.11234755929024
3597706	chromosome0R	72989902	0
4486783	chromosome0R	72989902	0
3355220	chromosome0R	73082215	0.00555310795700803
7063855	chromosome0R	73269734	0
3750483	chromosome0R	73285044	0.394605536684955
3583546	chromosome0R	73303351	0
4497304	chromosome0R	73337696	0
3343371	chromosome0R	73338906	0.192431716598331
3591392	chromosome0R	73464729	0.537095394066015
3364279	chromosome0R	73469026	0
3575987	chromosome0R	73535539	0
3581635	chromosome0R	73626510	0
3746773	chromosome0R	73841517	0.29782497883942
3596429	chromosome0R	73841654	0
6211130	chromosome0R	74101184	0
5227225	chromosome0R	74114670	0.0345320575915005
5503912	chromosome0R	74114670	0
3347222	chromosome0R	74124001	0
7087419	chromosome0R	74124001	0
3583503	chromosome0R	74124067	0.498230849168951
7097570	chromosome0R	74128947	0.400136161541928
5216762	chromosome0R	74129029	0.794443363181278
100094550	chromosome0R	74152933	0
4492124	chromosome0R	74152972	0
37699870	chromosome0R	74157605	0
3731268	chromosome0R	74159540	0
3596307	chromosome0R	74164812	0.146855686915108
4497339	chromosome0R	74164812	1.10654674703421
5042944	chromosome0R	74172621	0
5039394	chromosome0R	74212469	0.116557890671032
5039477	chromosome0R	74212876	0.108550007209963
3592914	chromosome0R	74216317	0
3585069	chromosome0R	74216383	0
5486812	chromosome0R	74216800	0
7415400	chromosome0R	74319510	0.0885672836706932
3892171	chromosome0R	74319551	0.0398840987396208
3345951	chromosome0R	74343249	0
75511595	chromosome0R	74361205	0.180324846933153
3888020	chromosome0R	74372690	0.70089569151298
5045487	chromosome0R	74373652	0.315911432587456
3363158	chromosome0R	74377038	0.134908701648844
3895335	chromosome0R	74403267	0
3344395	chromosome0R	74403309	0.006115591388249
3353317	chromosome0R	74403309	0
3596242	chromosome0R	74406684	0.0578472241862949
7069166	chromosome0R	74411195	0
5206210	chromosome0R	74600366	0.390438628335912
3345330	chromosome0R	74605003	0.324437970311662
3734592	chromosome0R	74605003	0.305382633263707
7094088	chromosome0R	74605003	0
3580757	chromosome0R	74643529	0
4492849	chromosome0R	74680872	0
5214961	chromosome0R	74684327	0
7465195	chromosome0R	74684327	0
3349155	chromosome0R	74692440	0.11222258438269
3589749	chromosome0R	74692506	0.424111067129294
3343878	chromosome0R	74692971	0.301946352630069
3363628	chromosome0R	74705612	0.00795353506646056
3345181	chromosome0R	74722208	0.66142906872847
3582579	chromosome0R	74738599	0
3580330	chromosome0R	74738643	0
3360408	chromosome0R	74740098	0.730309779121484
3747940	chromosome0R	74800941	0.492751852402006
39738964	chromosome0R	74803811	0.608840993585954
3360045	chromosome0R	74803878	0.895400420758498
3345614	chromosome0R	74817614	1.32024010790681
3346417	chromosome0R	74817614	0
3595813	chromosome0R	74834130	0
3344998	chromosome0R	74848882	0.665517676169083
3352353	chromosome0R	74848882	0
3750363	chromosome0R	74848882	1.37740076334797
4491679	chromosome0R	74848882	0
3362902	chromosome0R	74851046	0.909459613969029
38791212	chromosome0R	74851046	0
3345684	chromosome0R	74851112	0.809859748922769
3730081	chromosome0R	74851112	0.831161410284101
3732363	chromosome0R	74877102	0
3363169	chromosome0R	74880997	1.06557541755486
5045441	chromosome0R	74880997	0
3345416	chromosome0R	74881063	0
3361933	chromosome0R	74881063	0
7091474	chromosome0R	74881063	0
3353341	chromosome0R	74895060	0
3736105	chromosome0R	74895060	0.919240315228925
3352204	chromosome0R	74954756	0.864247059289908
5201788	chromosome0R	75060732	0.305460349849843
100004580	chromosome0R	75133509	0
3352197	chromosome0R	75133599	0
3354872	chromosome0R	75224125	0.459028894919785
100004699	chromosome0R	75224125	0
5037359	chromosome0R	75230515	0
7468202	chromosome0R	75230581	0
37707104	chromosome0R	75230581	0
100137084	chromosome0R	75230581	0
5488967	chromosome0R	75232396	0
3897588	chromosome0R	75301865	0
3354382	chromosome0R	75329467	0.201101554628808
5218127	chromosome0R	75424205	0.566024103385392
3348240	chromosome0R	75440370	0.2485772840174
5210496	chromosome0R	75440370	0.538527668284233
4488531	chromosome0R	75445070	0.000411657832025309
28851734	chromosome0R	75445099	0.23666728187544
3596798	chromosome0R	75450313	0.138017460579929
5215480	chromosome0R	75464478	0
3365253	chromosome0R	75468092	0
5047269	chromosome0R	75468158	0.117695499451469
5225120	chromosome0R	75472397	0.0373624819383171
3582219	chromosome0R	75538503	0.147976529316342
3730149	chromosome0R	75538504	0.359063553645594
37698388	chromosome0R	75553406	0
75511494	chromosome0R	75561736	1.19516428167536
5210057	chromosome0R	75561888	0.160053227809526
3356309	chromosome0R	75587664	0.87644575293794
38790129	chromosome0R	75587900	1.14890081908186
16524534	chromosome0R	75590581	0.220415263512202
38777203	chromosome0R	75603546	0
3354599	chromosome0R	75607525	0.42911953085646
3356282	chromosome0R	75634289	0.750118986836879
3903480	chromosome0R	75714362	0
5046389	chromosome0R	75714407	0
3579700	chromosome0R	75725267	0
7095116	chromosome0R	75725267	0.0381829900551513
3344975	chromosome0R	75727825	0.030978640279766
41116507	chromosome0R	75728796	0.0633764125149866
3590653	chromosome0R	75737082	0
3354170	chromosome0R	75737122	0
3738787	chromosome0R	75743054	0
5046199	chromosome0R	75765137	0
5497258	chromosome0R	75765185	0
7063359	chromosome0R	75767306	0.0686823725212902
4490228	chromosome0R	75770051	0.755930404215926
3734553	chromosome0R	75777686	0.0958883317733513
75511304	chromosome0R	75828069	0.278134192987353
3588480	chromosome0R	75832291	0.801149237941496
5045569	chromosome0R	75843418	0
3601052	chromosome0R	75843441	0
3343884	chromosome0R	75849582	0
3581824	chromosome0R	75849648	0
7357678	chromosome0R	75857308	0
38782380	chromosome0R	75868993	0.819187067398048
5137823	chromosome0R	75869408	0.0889284855615254
5757074	chromosome0R	75945248	0
75511664	chromosome0R	75951184	0.0313819418114722
5757298	chromosome0R	76006543	0
5218263	chromosome0R	76006609	0
3580613	chromosome0R	76087208	0.961048805971782
75510960	chromosome0R	76253838	0.348869327062906
3744671	chromosome0R	76279963	0.415659375414336
3585646	chromosome0R	76319660	0.186756222668886
5205373	chromosome0R	76358322	0.1929948665792
5226558	chromosome0R	76446097	0.184209843600467
3575913	chromosome0R	76620021	0.301504001659345
3582093	chromosome0R	76624093	0.248837840356194
3892279	chromosome0R	76655710	0.105812821410269
3595246	chromosome0R	76741670	0
3736070	chromosome0R	76755066	0.321403391222032
3744604	chromosome0R	76767043	0.0341864937359708
3745396	chromosome0R	76786906	0.986927044984183
3584624	chromosome0R	76859060	0.00661171687689013
3742106	chromosome0R	76859060	0.41445113293093
4485613	chromosome0R	76859060	0.268915688567405
4485812	chromosome0R	76859060	0.203015755152467
7415974	chromosome0R	76859060	0
3596605	chromosome0R	76860337	0.608146004776992
39740652	chromosome0R	76862286	1.23627956603045
3602674	chromosome0R	76951632	0.964833892453996
3907429	chromosome0R	77034855	0.0048069204461002
3591811	chromosome0R	77067518	0
3602717	chromosome0R	77102274	0
3354992	chromosome0R	77104717	0.152013195564218
3364061	chromosome0R	77238349	0
3357877	chromosome0R	77238415	0.187997096958028
5200839	chromosome0R	77238415	0.457051595806421
3345609	chromosome0R	77240093	0.380872438194699
3347322	chromosome0R	77240093	0.216077755524095
3354994	chromosome0R	77240159	0.70297725351592
3737089	chromosome0R	77245311	0.530566786973131
3361400	chromosome0R	77249149	0.399876602033572
3584535	chromosome0R	77267885	0
100004685	chromosome0R	77297622	0
5045482	chromosome0R	77316037	0.0247193847541674
5204821	chromosome0R	77316037	0
41116533	chromosome0R	77316043	0.357799470526286
3740746	chromosome0R	77329793	0
3350202	chromosome0R	77363546	0.0973963691419998
41116690	chromosome0R	77426585	0.0132132732864521
3346826	chromosome0R	77426651	0.325302505832152
5045678	chromosome0R	77480438	0
3887093	chromosome0R	77487862	0
75511154	chromosome0R	77507874	0.599629944709998
3743986	chromosome0R	77507940	0.0575855562836948
5035192	chromosome0R	77507940	0.172796060375495
5138879	chromosome0R	77507940	0
5202988	chromosome0R	77617195	0.0653590243056026
75511224	chromosome0R	77617254	0.0531473172578188
3748037	chromosome0R	77617737	0.046277710562291
4487522	chromosome0R	77617788	0.0334481642677776
7104293	chromosome0R	77619093	0.00182995349839923
3576235	chromosome0R	77621699	0.155539294150667
3748486	chromosome0R	77621699	0.163822349257751
5203001	chromosome0R	77621765	0.464005915281182
7097875	chromosome0R	77685689	0.50823534236539
38780442	chromosome0R	77698475	0
3893589	chromosome0R	77707077	0
5788758	chromosome0R	77707143	0
3730133	chromosome0R	77744186	0
5797903	chromosome0R	77911229	0.280496846989655
4498710	chromosome0R	77911239	0.370617135141593
3896622	chromosome0R	77925918	0
3901901	chromosome0R	77980420	0.319969311670485
3740802	chromosome0R	77982234	0.202733715345825
3733969	chromosome0R	77983233	0
5139228	chromosome0R	77984374	0
3600725	chromosome0R	78110109	0.173190958705882
5225148	chromosome0R	78260011	0
7106247	chromosome0R	78331440	0
3356596	chromosome0R	78344996	0.169442730215899
38777812	chromosome0R	78345066	1.07001803734031
3347387	chromosome0R	78433721	0.17173960974355
3578547	chromosome0R	78477715	0
3894845	chromosome0R	78477715	0
3601449	chromosome0R	78540351	0.00376367017385345
100137932	chromosome0R	78540559	0
3351693	chromosome0R	78542165	0
3353464	chromosome0R	78542165	0.144461311028301
3354950	chromosome0R	78542165	0
3592476	chromosome0R	78542776	0.125741853203849
3600068	chromosome0R	78542776	0.317614160557491
4491983	chromosome0R	78546192	0.250810650482229
5215636	chromosome0R	78546192	0.0320355752604501
5223205	chromosome0R	78546192	0.277449746001458
3734784	chromosome0R	78558175	0.349249310713402
5800283	chromosome0R	78558175	0.173867702448742
70187079	chromosome0R	78695751	0
100093703	chromosome0R	78695751	0
5217750	chromosome0R	78698540	0
39740902	chromosome0R	78704772	0.109856597735454
7096683	chromosome0R	78771537	0.557123448110809
39740548	chromosome0R	78771537	0
3888966	chromosome0R	78771603	0.435916533660277
5796688	chromosome0R	78917230	0
3600117	chromosome0R	79000212	0
3361391	chromosome0R	79000425	0
100001176	chromosome0R	79878255	0
3896737	chromosome0R	79878319	0
3906614	chromosome0R	83361215	0
48708014	chromosome0R	83361215	0
3907225	chromosome0R	83361452	0
3364236	chromosome0R	86803559	0
3750439	chromosome0R	88828584	0.226401897543414
5035074	chromosome0R	89204984	1.79406909926851
7089617	chromosome0R	92481857	0.0163780685847919
3742222	chromosome0R	92491446	0
3739158	chromosome0R	92497001	0
3348678	chromosome0R	92896046	0
7415519	chromosome0R	92896046	0
3346387	chromosome0R	92934305	0.592051066799759
3346997	chromosome0R	93065839	0
3590167	chromosome0R	93497235	0
3346318	chromosome0R	93965835	0
3344699	chromosome0R	95424885	0.0780642332638584
3357177	chromosome0R	95424951	0.112310326390323
5796027	chromosome0R	96039541	0
3342099	chromosome0R	96423708	0.712983861409027
3580324	chromosome0R	98116688	0
3902492	chromosome0R	98219926	0
3741808	chromosome0R	98220514	0
3597893	chromosome0R	98220580	0
3896805	chromosome0R	98235604	0
4488803	chromosome0R	98266045	0.0590536194137998
3577629	chromosome0R	98279598	0
3733527	chromosome0R	98299032	0
4488106	chromosome0R	104194502	0
100011323	chromosome0R	104196990	0
5501358	chromosome0R	104198692	0
5796191	chromosome0R	104198692	0.00845563213056395
5221007	chromosome0R	104198763	0.192051262350246
3896788	chromosome0R	104232906	1.13242771168814
3365283	chromosome0R	104233622	0
3731489	chromosome0R	104233622	0
70187674	chromosome0R	104233622	0
3345764	chromosome0R	104314279	0
5504250	chromosome0R	104315561	0.319686788299809
75511386	chromosome0R	104329216	0.616088575737123
3353134	chromosome0R	104330113	0
3593251	chromosome0R	104330113	0.235018709772648
3364626	chromosome0R	104330179	0.668084320738278
38790809	chromosome0R	104330179	0
3587498	chromosome0R	104333870	0.013774165264627
3350016	chromosome0R	104334214	0
3352265	chromosome0R	104334214	0.37981754657664
4484735	chromosome0R	104334240	0
16523905	chromosome0R	104334240	0
3899670	chromosome0R	104334306	0.0164060950445138
3351726	chromosome0R	104340953	0.0168595574169221
3730436	chromosome0R	104340953	1.12838597972846
7095166	chromosome0R	104340953	0
4491149	chromosome0R	104358322	0
3356184	chromosome0R	104358410	0
4486094	chromosome0R	104358410	0
4092770	chromosome0R	106762460	0
5798459	chromosome0R	106762472	0
7413871	chromosome0R	109922455	0.726189945218503
3896129	chromosome0R	110329478	0
5038487	chromosome0R	110329890	0
3900413	chromosome0R	111426717	0
3731668	chromosome0R	111898694	0
5216695	chromosome0R	111898711	0
3739676	chromosome0R	111906580	0.51281962655857
5208261	chromosome0R	111922790	0
7063396	chromosome0R	111945459	0.268498988025319
5209856	chromosome0R	111975399	0.463483575666922
5213811	chromosome0R	111976249	0
7502367	chromosome0R	111976315	0.127792514415543
5208705	chromosome0R	112022981	0.421031514559309
70187573	chromosome0R	112059403	0.245314651341315
75510978	chromosome0R	112068368	0.0930579031900112
7357609	chromosome0R	112085436	0
3597752	chromosome0R	112109309	0
3730891	chromosome0R	112109309	0.226232884903594
3901740	chromosome0R	112109309	0.443810617554911
5043358	chromosome0R	112208294	0.194757503735704
3346884	chromosome0R	112270748	0
3348250	chromosome0R	112270748	0.0411305955201983
3355273	chromosome0R	112278652	0.0371463861424272
5039910	chromosome0R	112278652	0.487748131593651
5044265	chromosome0R	112278652	0.408026321053667
3599624	chromosome0R	112278804	0.372234758896613
3595879	chromosome0R	112278870	0.381819117955981
3747674	chromosome0R	112278870	0
5040483	chromosome0R	112278870	0.459159796132479
5201816	chromosome0R	112278870	0.168831031309304
5212523	chromosome0R	112278870	0
5219170	chromosome0R	112382367	0.321861602244736
4489676	chromosome0R	112383084	0.496632485240457
5205150	chromosome0R	112399781	0
3346159	chromosome0R	112400171	0
5202187	chromosome0R	112400237	0.248041178725788
70185807	chromosome0R	112400237	0
5226559	chromosome0R	112739531	0
5487647	chromosome0R	112872019	0
5044536	chromosome0R	112975350	0
3342777	chromosome0R	112975421	0
3348182	chromosome0R	115262855	0.405786163160813
3349993	chromosome0R	115262855	0.00594863929596722
3744808	chromosome0R	116431838	0.66714239979029
3893318	chromosome0R	116431904	0.0023225778023359
3361834	chromosome0R	118959583	0.0355820830253215
3735397	chromosome0R	118959583	0.17971530834112
3739201	chromosome0R	119101710	0
3733824	chromosome0R	119543188	0.383636480256482
3363432	chromosome0R	119573697	0
5208496	chromosome0R	119573697	0
5501855	chromosome0R	122840916	0.374225195047868
6211301	chromosome0R	122840916	0.509962664534596
4487782	chromosome0R	124950891	0.078439555419526
3888892	chromosome0R	124950948	0.0556612821600581
3895237	chromosome0R	124952579	0.118509425333746
3891349	chromosome0R	124952588	0.00567480515619275
7071160	chromosome0R	124952588	0
3354839	chromosome0R	124952755	0
100157176	chromosome0R	125117400	0
3346420	chromosome0R	125155008	0
3347039	chromosome0R	125155008	0
7062305	chromosome0R	125155773	0
7063497	chromosome0R	125155773	0
5768793	chromosome0R	125156026	0
3348028	chromosome0R	125394850	0
5768347	chromosome0R	125643131	0
38776634	chromosome0R	125643164	0
5202997	chromosome0R	128314462	0
3742516	chromosome0R	128457322	0.373891899286807
5501326	chromosome0R	128462116	0
100001050	chromosome0R	128538704	0
5209937	chromosome0R	128654220	0.533168471296854
3359785	chromosome0R	128654286	0.110220849761666
3898411	chromosome0R	128720864	0
3352357	chromosome0R	128778691	0
3350017	chromosome0R	128830087	0
3904942	chromosome0R	130026570	0.362504493605473
5207367	chromosome0R	130042692	0.115534231344412
3744582	chromosome0R	130538057	0.915155491403628
3741587	chromosome0R	130538130	0
3902362	chromosome0R	130538130	0
3749617	chromosome0R	130778575	0.195608852962078
3359850	chromosome0R	130779213	0.203117642893034
5789654	chromosome0R	131071473	0
5218649	chromosome0R	131089169	1.10285480996652
75511656	chromosome0R	131089169	0
39740755	chromosome0R	131111191	0
3342366	chromosome0R	131251523	0
3343118	chromosome0R	131405270	0
37699021	chromosome0R	133183797	0
37701911	chromosome0R	133183797	0
3743761	chromosome0R	133503519	0.254577228819056
3578366	chromosome0R	135503518	0.168166802661301
3596949	chromosome0R	135503561	0.24507384313395
3580018	chromosome0R	135507037	0.127298178467902
3580039	chromosome0R	135515763	0
3902420	chromosome0R	137740547	0
3352249	chromosome0R	137752032	0
3342962	chromosome0R	137752715	0
5498921	chromosome0R	137753505	0
3356813	chromosome0R	138382672	0.0498872500820241
5200576	chromosome0R	138432195	0
3738944	chromosome0R	139944493	0
3349112	chromosome0R	140243311	0
3887139	chromosome0R	140246624	0
5757025	chromosome0R	142629817	0
3586801	chromosome0R	142669431	0
3748974	chromosome0R	142670718	0.374855177096598
3343430	chromosome0R	144112065	0
3745097	chromosome0R	146939427	0.594175822863242
3589265	chromosome0R	146941309	0.51281962655857
5137504	chromosome0R	146941378	0.909408808073302
3730829	chromosome0R	146965312	0
3358051	chromosome0R	146982852	0.0922511318818438
4494413	chromosome0R	146982852	0
3361024	chromosome0R	146985035	0
3587440	chromosome0R	146985101	0.946301584392076
7092794	chromosome0R	146985187	0.667272362178414
3889788	chromosome0R	146985253	0
3357546	chromosome0R	147018734	0.536444130065986
3889415	chromosome0R	147018779	0.481355913051297
5045253	chromosome0R	147066287	0
3348682	chromosome0R	147126206	0.330825650491124
7466087	chromosome0R	147127656	0
3578487	chromosome0R	147163857	0.323207267004805
38785518	chromosome0R	147251690	1.38192495276742
4487054	chromosome0R	147251729	0.330245179154128
3890271	chromosome0R	147255341	1.44926104451009
38788116	chromosome0R	147255341	0.00383512389988339
3887053	chromosome0R	147267793	0.415825945148258
3581485	chromosome0R	147275473	0.46880780957758
3730415	chromosome0R	147275539	0.563316792446843
3737461	chromosome0R	147276176	0.385705593973722
3577485	chromosome0R	147276450	0.1431049704823
5502196	chromosome0R	147276450	0
3731438	chromosome0R	147276516	0.387051448666646
3586901	chromosome0R	147277428	0.159533625085982
28856480	chromosome0R	147277467	0.67337470315908
5041691	chromosome0R	147319786	0.00657838954612441
48705121	chromosome0R	147604967	0
5044458	chromosome0R	147828785	0.177141989871907
5486118	chromosome0R	147828851	0.186226437183232
41117899	chromosome0R	147831800	0.125925985025984
3359581	chromosome0R	147836924	0.447013258579919
41118184	chromosome0R	147891455	0.224253164453744
3596942	chromosome0R	147955173	0.385947834746348
7415763	chromosome0R	147987254	0.169826290134099
6211280	chromosome0R	147994729	0.133366591560274
3348105	chromosome0R	151481864	0
38781056	chromosome0R	151936939	0
3581666	chromosome0R	152258283	0.597718278748202
38782816	chromosome0R	152499603	0
3904657	chromosome0R	152677546	0
3592205	chromosome0R	152677567	0
3362012	chromosome0R	152677612	0
5225995	chromosome0R	153042911	0.548811659445929
3741221	chromosome0R	153043039	0
3359234	chromosome0R	154239106	0.109886508408626
3352112	chromosome0R	154239172	0.0308321967621448
3747511	chromosome0R	154254582	2.08847092543226
3883606	chromosome0R	156525078	0
6210815	chromosome0R	156525092	0.215921508683158
3895879	chromosome0R	156603551	0.665880183445231
3354350	chromosome0R	156603617	0.194867049501657
5218085	chromosome0R	156604451	0.298352202763096
3360293	chromosome0R	156604517	0.153898790168463
3741391	chromosome0R	156604685	0.232012034891903
7463569	chromosome0R	156604770	0
3745330	chromosome0R	156605407	0.350440291367397
3750313	chromosome0R	156605473	0.36327008274665
3890573	chromosome0R	156606172	0.0283119839908617
5202808	chromosome0R	156866094	0
3730975	chromosome0R	158346293	0.466967205418389
3349200	chromosome0R	158346343	0.358974242539713
3593688	chromosome0R	158434116	0
5207170	chromosome0R	158742324	0
5498504	chromosome0R	158742390	0
5225827	chromosome0R	158742845	0
3361515	chromosome0R	158743999	0
7410830	chromosome0R	158755702	0
3350166	chromosome0R	158756268	2.14465067867418
3353765	chromosome0R	158756334	0
3902556	chromosome0R	158941869	0
3741921	chromosome0R	158941935	0
3744231	chromosome0R	158987935	0.793896568254581
3344662	chromosome0R	158988724	0.0271938761789848
3349374	chromosome0R	158989759	0.0652112581125915
5215657	chromosome0R	159089760	0
31722991	chromosome0R	159089760	0
3354447	chromosome0R	159563822	0
38787073	chromosome0R	159672321	0
75511284	chromosome0R	159672321	10.1585769908056
5211653	chromosome0R	160395142	0
3736451	chromosome0R	160501115	0.417345669036349
5492458	chromosome0R	160522266	0
3590448	chromosome0R	160558819	1.89845676552806
100001358	chromosome0R	160914102	0.310976742619826
3586700	chromosome0R	161126731	0.0173077465102712
3576943	chromosome0R	161418351	0
75511649	chromosome0R	161418351	0.423329781433927
3730575	chromosome0R	161545454	0
3890918	chromosome0R	161545454	0
3585159	chromosome0R	161601128	0
3590825	chromosome0R	161601176	0
39739231	chromosome0R	161618272	0
3351700	chromosome0R	161626211	0
5214518	chromosome0R	162071038	0
29076140	chromosome0R	162071038	0.77858957016488
100155739	chromosome0R	162071038	0
3891963	chromosome0R	162071856	0
3900074	chromosome0R	162240606	0
5224343	chromosome0R	163173630	0.211405907789004
4496113	chromosome0R	163358279	0
3344336	chromosome0R	163368378	1.11912312034678
3576483	chromosome0R	163370831	0
3580622	chromosome0R	163370885	0.511621607776743
3884403	chromosome0R	163370885	0.181510306070204
5225908	chromosome0R	163498245	0.189669086702761
3354715	chromosome0R	164153861	0
3899112	chromosome0R	164153861	0
3348254	chromosome0R	164515556	0.431284540533068
3593275	chromosome0R	165203352	0
3598723	chromosome0R	165203352	0
41117557	chromosome0R	165416837	0.521070891820792
3358647	chromosome0R	165416903	0.56254155775786
7087050	chromosome0R	165894739	0
5489008	chromosome0R	166147419	0
3344788	chromosome0R	166450893	0
3346940	chromosome0R	166450959	0
3742412	chromosome0R	166525226	0.373328918676669
3584989	chromosome0R	166526147	0.292416254690852
5205521	chromosome0R	166526147	0
3349261	chromosome0R	166526754	0
3730585	chromosome0R	166527216	0
4494734	chromosome0R	166527337	0
5208680	chromosome0R	166527337	0
3587122	chromosome0R	166527403	0
5801859	chromosome0R	166527403	0
3356849	chromosome0R	166552903	0.150998427782669
5037430	chromosome0R	166552903	0
7415475	chromosome0R	166552903	0.120548151543
3343572	chromosome0R	166596327	0.0583437208064511
3349341	chromosome0R	166596393	0
3730104	chromosome0R	166597381	0
4484604	chromosome0R	166685783	0.0657914864331887
7104955	chromosome0R	166685812	0.171899843437798
75510199	chromosome0R	166749145	0.184780024850803
3351200	chromosome0R	166806920	0
3731026	chromosome0R	166806954	0
4491784	chromosome0R	166892851	0
3363343	chromosome0R	166977053	0
5492471	chromosome0R	167625792	0
3354617	chromosome0R	167755659	0
3734045	chromosome0R	167756497	0
3360198	chromosome0R	167756531	0
3342855	chromosome0R	167833763	0.610492419385705
7087461	chromosome0R	169494693	0.414682112454928
5044024	chromosome0R	169495347	0.282415256136099
70187790	chromosome0R	169495383	0.00646179209694768
3584990	chromosome0R	169566615	0
7105697	chromosome0R	169698920	0
3906039	chromosome0R	170017278	0.336877664155911
3579510	chromosome0R	170205203	0.337642722696251
4498401	chromosome0R	170205269	0.0894892074613468
3601712	chromosome0R	170206877	0.129552927909992
7410983	chromosome0R	170256700	1.13321304128334
3602365	chromosome0R	170785736	0.576422270353087
37704379	chromosome0R	170785802	0.247365119168133
3588025	chromosome0R	170818130	0.981605880946485
3353563	chromosome0R	170873291	0.879240535093535
3344408	chromosome0R	170875539	1.09460898140444
3588855	chromosome0R	170908042	0.132026706267041
5503924	chromosome0R	172043909	0
3359205	chromosome0R	172176810	0.193814999060748
5214633	chromosome0R	172185350	0.169886564444963
5045941	chromosome0R	172185436	0
5046591	chromosome0R	172215545	0.0705093948005392
3580568	chromosome0R	172215566	0.0737032091700174
5499908	chromosome0R	172215611	0.0398196391564641
5202214	chromosome0R	172230912	0
70187160	chromosome0R	172230978	0
3905466	chromosome0R	172315141	0
29075640	chromosome0R	173417256	0
5203303	chromosome0R	173417322	0
5225396	chromosome0R	173424788	0.394684497313367
75510307	chromosome0R	173441976	0.225783512150637
3897520	chromosome0R	173461441	0.0197729343182946
7097907	chromosome0R	173461507	0.0610515406267
3346660	chromosome0R	174073108	0.0515189622642403
7062409	chromosome0R	174073108	1.02796662381759
3351548	chromosome0R	174073687	0.265309229508143
5043346	chromosome0R	176163331	0.287987693137142
3731725	chromosome0R	176163720	0.0162055207654092
3582261	chromosome0R	177739090	0
4485202	chromosome0R	177804004	0.662523265850023
3355988	chromosome0R	178192988	0
39739694	chromosome0R	178469362	0.134379414475184
7086437	chromosome0R	179038245	0.808562942402819
3345579	chromosome0R	179038419	0.66278760479354
3747875	chromosome0R	179038485	0.319609041371332
41118226	chromosome0R	179232710	0.353800381336859
3347926	chromosome0R	179534523	0
7097726	chromosome0R	179855641	0.251939089136723
75511638	chromosome0R	179855707	0.968047994870782
5202342	chromosome0R	179868896	0.0207473086027934
4486763	chromosome0R	179881367	0
5789765	chromosome0R	180493546	0
5205685	chromosome0R	180697188	0.655012329366093
5224549	chromosome0R	181194394	0
48703516	chromosome0R	182187314	0.0775342602601912
3891221	chromosome0R	182187570	0.160934323484374
28856854	chromosome0R	182187570	0.0190030646845513
75510418	chromosome0R	182403662	0.0478717750149641
3348156	chromosome0R	182780768	0
3344435	chromosome0R	182780774	0.389870628613308
3740697	chromosome0R	182780834	0.520499938573484
3744672	chromosome0R	182780834	0.0716139447215898
39741584	chromosome0R	182787784	1.82221762248434
3597588	chromosome0R	182789299	0
3733155	chromosome0R	182797599	0
5225511	chromosome0R	182853232	0.0151149628878437
4497388	chromosome0R	189398822	0
3903275	chromosome0R	189673224	0
5488986	chromosome0R	189673921	0
7575532	chromosome0R	189673987	0
3909170	chromosome0R	189757776	1.05637377568914
3353374	chromosome0R	189809641	0.435998706632327
17402823	chromosome0R	189811928	0
3730198	chromosome0R	189955161	0.391497222614242
5757116	chromosome0R	189955227	0.241003489187635
3355302	chromosome0R	190485805	0
3351013	chromosome0R	190485810	0
5036616	chromosome0R	190486088	0
28856163	chromosome0R	190603738	0.04456948549801
5046310	chromosome0R	190608214	0
3736804	chromosome0R	190608287	0.399184364580857
3591396	chromosome0R	190610039	0
4093068	chromosome0R	194044075	0
28854261	chromosome0R	194629180	0
3347248	chromosome0R	194925586	0
3730618	chromosome0R	194925652	0.0775752302025558
3342887	chromosome0R	194932217	0.27356485812937
16523331	chromosome0R	194934721	0.0484371143762118
75511463	chromosome0R	194934721	0.244925602112231
5503814	chromosome0R	194940088	0
100011260	chromosome0R	194940128	0
7096908	chromosome0R	194980970	0
3907129	chromosome0R	195031831	0.623146855246487
3348882	chromosome0R	195051008	0
5226263	chromosome0R	195069286	0
5215938	chromosome0R	196177526	0
3352134	chromosome0R	196196695	0.668210577980355
3357155	chromosome0R	196196695	0
3597090	chromosome0R	196218013	0.187223800109154
7575761	chromosome0R	196283022	0
7089297	chromosome0R	197257821	0
5214667	chromosome0R	197286899	0
29075915	chromosome0R	197286902	0
75510224	chromosome0R	197307140	1.67430127404484
7465430	chromosome0R	199323112	0
3593104	chromosome0R	200964298	0.5022707229149
5038206	chromosome0R	201623997	0
5214768	chromosome0R	201624051	0
3586811	chromosome0R	202016593	0
3892093	chromosome0R	202016593	0
3345149	chromosome0R	202021201	0
3892182	chromosome0R	202021201	0
5042723	chromosome0R	202780526	0
5040037	chromosome0R	202780577	0
7415981	chromosome0R	203966868	0
3356647	chromosome0R	204721962	0.564039560158396
3355087	chromosome0R	204722028	0.111741984652592
3890668	chromosome0R	204722028	0
5047021	chromosome0R	204722028	0.0487745575113997
7063860	chromosome0R	204722028	0
5217736	chromosome0R	204723256	0
3362888	chromosome0R	206196626	0.078363331002194
3899563	chromosome0R	206196626	0
5200051	chromosome0R	208915763	0
3356379	chromosome0R	209488698	0
3349744	chromosome0R	209488777	0
3360882	chromosome0R	209684688	0
3602299	chromosome0R	209857054	0
3906266	chromosome0R	210720705	0
3598076	chromosome0R	210720715	0
3746035	chromosome0R	210720757	0
4491008	chromosome0R	210720757	0.238416455069056
5488645	chromosome0R	210734430	0.197204507815464
3583274	chromosome0R	210734460	1.16403450536936
5040544	chromosome0R	212208115	0.492660245866791
5222987	chromosome0R	212208115	0
3903702	chromosome0R	212456894	0
5495040	chromosome0R	212459565	0.0909312807231369
5207489	chromosome0R	213447080	0.628184249441375
3344648	chromosome0R	213927696	0
3896705	chromosome0R	214025795	0
3893992	chromosome0R	214025854	0
3350277	chromosome0R	214145976	0.0585212734849655
3353067	chromosome0R	214147593	0.348318127459714
3341912	chromosome0R	214478178	0
3347632	chromosome0R	214481136	0
3357889	chromosome0R	214816260	0.127837857863584
100128738	chromosome0R	214834633	0
5210660	chromosome0R	214851408	0
7087667	chromosome0R	214889241	0
3733576	chromosome0R	214973962	0.131403233498812
7062954	chromosome0R	215169493	0.541229429924906
4093100	chromosome0R	215240922	1.18044832167709
4486581	chromosome0R	215241128	0
4489746	chromosome0R	215241887	0
5789167	chromosome0R	215241953	0.0371230869938089
5757524	chromosome0R	215243169	0.297648299542029
38776846	chromosome0R	215244413	0.583662716261458
5137693	chromosome0R	215245179	0.0345912670901668
3587957	chromosome0R	215959005	0
3587460	chromosome0R	218290986	0.260664907890929
48701969	chromosome0R	219233461	0
5206983	chromosome0R	219663051	0
3351543	chromosome0R	220582843	0
39741434	chromosome0R	220583249	0
3580655	chromosome0R	221246966	0
3599393	chromosome0R	221247091	0
5206440	chromosome0R	221247091	0
3739323	chromosome0R	221875504	0.05462400561364
3749392	chromosome0R	221911916	0
7086551	chromosome0R	221964315	0
7415719	chromosome0R	222263990	0.343068013804684
7463239	chromosome0R	222314360	0
3889858	chromosome0R	222317355	0.238365426181383
5039580	chromosome0R	222317400	0.43441206833792
5046936	chromosome0R	222317400	0.0169290422682107
3738079	chromosome0R	222424633	0
3596336	chromosome0R	222464958	0
37702972	chromosome0R	222473601	0.324851554540464
100090625	chromosome0R	222495044	0
3365308	chromosome0R	222521529	0
4498759	chromosome0R	222525299	0
[truncated: 103,868 more rows]
