# Supplementary material for: Identification of quantitative trait loci associated with leaf rust resistance in rye by precision mapping
Source: BMC Plant Biol. 2024 Apr 17;24:291. doi: 10.1186/s12870-024-04960-6 (PMC11022434; doi:10.1186/s12870-024-04960-6)
Supplement: Supplementary file 12 — Supplementary Material 12. [file 12870_2024_4960_MOESM12_ESM.xlsx]

## Sheet: SNP_S10
Table S12. GWAS results for SNP-DArT markers associated with resposne to LR isolate S 10 dpi on chromosome 1R (p ≤ 0.001)
Table S12. GWAS results for SNP-DArT markers associated with resposne to LR isolate S 10 dpi on chromosome 1R (p ≤ 0.001)
AlleleID	Chrom_Rye_v3	ChromPos_Rye_v3	pvalue_LMM_isolate_S_10_dpi	Gene/transposon name	Location	Description	Comment	Marker genotype in resistant lines	Marker genotype in susceptible lines
5210535|F|0-28:T>C-28:T>C	chromosome1R	53241837	3.34725	SECCE1Rv1G0009230.1	exon	DEAD-box ATP-dependent RNA helicase 52A	common for S10+S17	T	C
3365009|F|0-7:A>G-7:A>G	chromosome1R	74788874	3.01695	SECCE1Rv1G0011270.1	exon	DA1-related protein 3	unique for S10	C	T
3598494|F|0-13:C>T-13:C>T	chromosome1R	82322093	8.18378	SECCE1Rv1G0011770.1	exon	Cytochrome P450 family protein	common for S10+S17	C	T
7467766|F|0-6:T>G-6:T>G	chromosome1R	82476223	6.91215	SECCE1Rv1G0011790.1	exon	GDSL esterase/lipase	common for S10+S17	G	T
3345994|F|0-12:G>T-12:G>T	chromosome1R	82768216	3.66693	NA	no-gene	NA	common for S10+S17	T	G
3582424|F|0-22:T>C-22:T>C	chromosome1R	82768277	7.12069	NA	no-gene	NA	common for S10+S17	T	C
3730018|F|0-57:A>G-57:A>G	chromosome1R	82803484	7.85518	SECCE1Rv1G0011840.1	intron	Protein phosphatase 2C-like protein	common for S10+S17	A	G
3362858|F|0-20:G>C-20:G>C	chromosome1R	82809999	8.90342	SECCE1Rv1G0011850.1	exon	RNA polymerase II subunit B1 CTD phosphatase RPAP2	common for S10+S17	C	G
48706103|F|0-6:G>C-6:G>C	chromosome1R	85359291	5.38603	NA	no-gene	NA	common for S10+S17	C	G
5203314|F|0-14:C>T-14:C>T	chromosome1R	86006833	6.97844	SECCE1Rv1G0012070.1	exon	Dehydrogenase	common for S10+S17	T	C
3603211|F|0-20:C>G-20:C>G	chromosome1R	86566724	9.00259	SECCE1Rv1G0012110.1	exon	Peptide chain release factor 1	common for S10+S17	C	G
3591635|F|0-11:A>G-11:A>G	chromosome1R	88018210	7.2365	NA	no-gene	NA	common for S10+S17	A	G
3577414|F|0-37:G>T-37:G>T	chromosome1R	90592799	8.29549	SECCE1Rv1G0012250.1	exon	polyadenylate-binding protein 1-B-binding protein	common for S10+S17	G	T
3906943|F|0-31:C>A-31:C>A	chromosome1R	90592976	5.42697	SECCE1Rv1G0012250.1	exon	polyadenylate-binding protein 1-B-binding protein	common for S10+S17	C	A
4488820|F|0-10:G>C-10:G>C	chromosome1R	91169609	6.54357	NA	no-gene	NA	common for S10+S17	C	G
3576967|F|0-21:A>G-21:A>G	chromosome1R	92700817	5.59307	SECCE1Rv1G0012430.1	exon	BTB/POZ domain containing protein	common for S10+S17	G	A
3593057|F|0-15:A>G-15:A>G	chromosome1R	92751238	8.41695	NA	no-gene	NA	common for S10+S17	A	G
3597912|F|0-20:C>T-20:C>T	chromosome1R	93659576	7.89916	SECCE1Rv1G0012540.1	exon	Lecithin-cholesterol acyltransferase-like 1	common for S10+S17	C	T
3902064|F|0-67:G>C-67:G>C	chromosome1R	97654491	8.16087	SECCE1Rv1G0012860.1	exon	extracellular ligand-gated ion channel protein (DUF3537)	common for S10+S17	C	G
3363524|F|0-53:T>A-53:T>A	chromosome1R	99955017	9.88483	fl-LTR; RLX	transposable_element	LTR_Sc_chr_1R_3305	common for S10+S17	T	A
3596033|F|0-14:T>C-14:T>C	chromosome1R	99955159	4.80251	SECCE1Rv1G0013000.1	exon	DNA repair helicase	common for S10+S17	T	C
3598851|F|0-8:A>G-8:A>G	chromosome1R	100040446	7.79775	SECCE1Rv1G0013010.1	exon	Agmatine coumaroyltransferase-1	common for S10+S17	A	G
3596652|F|0-30:A>G-30:A>G	chromosome1R	100735094	8.09123	SECCE1Rv1G0013110.1	exon	Endoglucanase	common for S10+S17	G	A
7093596|F|0-6:C>G-6:C>G	chromosome1R	105715381	11.5346	NA	no-gene	NA	common for S10+S17	C	G
7093596|F|0-8:G>A-8:G>A	chromosome1R	105715381	10.239	NA	no-gene	NA	common for S10+S17	G	T
48708686|F|0-46:G>C-46:G>C	chromosome1R	105715381	8.44243	NA	no-gene	NA	common for S10+S17	G	C
7093596|F|0-44:T>G-44:T>G	chromosome1R	105715381	6.64942	NA	no-gene	NA	common for S10+S17	A	G
3742656|F|0-10:A>G-10:A>G	chromosome1R	105804117	7.31	NA	no-gene	NA	common for S10+S17	G	A
3363249|F|0-22:C>T-22:C>T	chromosome1R	108303393	11.0745	SECCE1Rv1G0013750.1	intron	4-hydroxy-tetrahydrodipicolinate reductase	common for S10+S17	T	C
3591362|F|0-11:A>C-11:A>C	chromosome1R	108660456	16.2718	SECCE1Rv1G0013840.1	exon	Invertase/pectin methylesterase inhibitor family protein	common for S10+S17	A	C
3363709|F|0-41:T>C-41:T>C	chromosome1R	109080283	12.3582	SECCE1Rv1G0013930.1	exon	Replication protein A 70 kDa DNA-binding subunit	common for S10+S17	T	C
3364974|F|0-32:G>C-32:G>C	chromosome1R	109130285	14.5871	SECCE1Rv1G0013960.1	exon	Protein CHUP1	common for S10+S17	C	G
3345552|F|0-36:A>G-36:A>G	chromosome1R	109130631	16.0689	SECCE1Rv1G0013960.1	exon	Protein CHUP1	common for S10+S17	G	A
3363069|F|0-46:G>C-46:G>C	chromosome1R	110904308	20.0519	SECCE1Rv1G0014170.1	exon	Phenazine biosynthesis PhzC/PhzF family protein	common for S10+S17	G	C
5034809|F|0-32:G>C-32:G>C	chromosome1R	111147729	21.3807	SECCE1Rv1G0014220.1	exon	NBS-LRR disease resistance protein-like protein	common for S10+S17	C	G
3346038|F|0-56:G>T-56:G>T	chromosome1R	112448879	15.6805	NA	no-gene	NA	common for S10+S17	T	G
3742565|F|0-11:G>T-11:G>T	chromosome1R	112448945	16.5761	NA	no-gene	NA	common for S10+S17	G	T
4488102|F|0-10:T>C-10:T>C	chromosome1R	112679984	8.04957	fl-LTR; RLG	transposable_element	LTR_Sc_chr_1R_3793	common for S10+S17	C	T
3594357|F|0-29:A>C-29:A>C	chromosome1R	114605663	16.6329	SECCE1Rv1G0014450.1	exon	Pathogenesis-related thaumatin family protein	common for S10+S17	C	A
3595185|F|0-52:A>G-52:A>G	chromosome1R	115176689	15.5592	SECCE1Rv1G0014540.1	exon	Desiccation-related protein PCC13-62	common for S10+S17	G	A
3365190|F|0-64:C>G-64:C>G	chromosome1R	115176748	20.2691	SECCE1Rv1G0014540.1	exon	Desiccation-related protein PCC13-62	common for S10+S17	C	G
3365284|F|0-64:A>C-64:A>C	chromosome1R	115445669	11.8052	SECCE1Rv1G0014580.1	exon	Pre-rRNA-processing protein TSR2	common for S10+S17	C	A
3363066|F|0-31:A>G-31:A>G	chromosome1R	115568329	6.80461	SECCE1Rv1G0014640.1	exon	Translocase of chloroplast 159	common for S10+S17	G	A
3601006|F|0-10:C>T-10:C>T	chromosome1R	115572854	10.6555	SECCE1Rv1G0014640.1	exon	Translocase of chloroplast 159	common for S10+S17	T	C
3581268|F|0-23:A>G-23:A>G	chromosome1R	115572920	13.6986	SECCE1Rv1G0014640.1	exon	Translocase of chloroplast 159	common for S10+S17	G	A
4496369|F|0-43:T>C-43:T>C	chromosome1R	115731699	8.20389	SECCE1Rv1G0014660.1	exon	E3 ubiquitin-protein ligase	common for S10+S17	C	T
5502518|F|0-23:C>T-23:C>T	chromosome1R	117468575	7.80202	fl-LTR; RLX	transposable_element	LTR_Sc_chr_1R_3954	common for S10+S17	T	C
3362489|F|0-62:A>C-62:A>C	chromosome1R	117468638	8.09828	fl-LTR; RLX	transposable_element	LTR_Sc_chr_1R_3954	common for S10+S17	A	C
3587847|F|0-44:C>A-44:C>A	chromosome1R	119156676	8.95055	SECCE1Rv1G0014990.1	exon	Phenylalanine ammonia-lyase	common for S10+S17	A	C
3364887|F|0-30:A>G-30:A>G	chromosome1R	124220878	7.68159	NA	no-gene	NA	common for S10+S17	A	G
3586302|F|0-25:C>G-25:C>G	chromosome1R	124769563	6.65049	SECCE1Rv1G0015450.1	exon	Cellulose synthase-like protein	common for S10+S17	C	G
3583372|F|0-59:G>C-59:G>C	chromosome1R	124769606	5.95581	SECCE1Rv1G0015450.1	exon	Cellulose synthase-like protein	common for S10+S17	G	C
3362553|F|0-61:A>G-61:A>G	chromosome1R	128646044	4.09106	SECCE1Rv1G0015740.1	exon	GDSL esterase/lipase	common for S10+S17	A	G
3357747|F|0-6:C>T-6:C>T	chromosome1R	128649640	4.82961	SECCE1Rv1G0015740.1	intron	GDSL esterase/lipase	common for S10+S17	T	C
3885329|F|0-37:C>T-37:C>T	chromosome1R	130788998	7.05269	NA	no-gene	NA	common for S10+S17	T	C
29075901|F|0-19:C>T-19:C>T	chromosome1R	130790160	4.9004	NA	no-gene	NA	common for S10+S17	T	C
3589714|F|0-16:C>G-16:C>G	chromosome1R	131744614	4.2543	NA	no-gene	NA	unique for S10	T	C
3349900|F|0-20:T>C-20:T>C	chromosome1R	132257012	4.92517	SECCE1Rv1G0015900.1	exon	Receptor-like kinase	common for S10+S17	T	C
3344187|F|0-12:G>C-12:G>C	chromosome1R	132257078	4.11418	SECCE1Rv1G0015900.1	exon	Receptor-like kinase	common for S10+S17	C	G
7467240|F|0-30:C>A-30:C>A	chromosome1R	132826499	3.09021	SECCE1Rv1G0015950.1	exon	Cytochrome P450	unique for S10	T	C
3362078|F|0-60:C>G-60:C>G	chromosome1R	132826530	5.35036	SECCE1Rv1G0015950.1	intron	Cytochrome P450	common for S10+S17	G	C
7512988|F|0-18:A>G-18:A>G	chromosome1R	133009546	3.31767	NA	no-gene	NA	common for S10+S17	A	G
3899895|F|0-56:G>A-56:G>A	chromosome1R	133009915	3.47987	SECCE1Rv1G0015990.1	intron	MYB-related transcription factor	common for S10+S17	A	G
75511600|F|0-32:T>G-32:T>G	chromosome1R	135177129	4.69188	SECCE1Rv1G0016170.1	exon	Ring finger protein	common for S10+S17	T	G
3743046|F|0-60:T>A-60:T>A	chromosome1R	136413370	3.42652	fl-LTR	transposable_element	LTR_Sc_chr_1R_4678	unique for S10	T	G
3363086|F|0-40:T>C-40:T>C	chromosome1R	137037066	3.29616	SECCE1Rv1G0016320.1	exon	Haloacid dehalogenase-like hydrolase superfamily protein	common for S10+S17	C	T
3897097|F|0-40:A>G-40:A>G	chromosome1R	140610012	4.32852	SECCE1Rv1G0016670.1	exon	carboxyl-terminal peptidase	common for S10+S17	G	A
5206172|F|0-10:A>G-10:A>G	chromosome1R	140610932	3.48934	SECCE1Rv1G0016670.1	exon	carboxyl-terminal peptidase	common for S10+S17	A	G
5503350|F|0-5:G>A-5:G>A	chromosome1R	140611121	5.65888	SECCE1Rv1G0016670.1	exon	carboxyl-terminal peptidase	common for S10+S17	A	G
3353307|F|0-11:T>C-11:T>C	chromosome1R	140893901	6.82141	SECCE1Rv1G0016710.1	exon	Leucine-rich repeat receptor-like protein kinase family	common for S10+S17	C	T
3356340|F|0-14:T>C-14:T>C	chromosome1R	141828827	3.61892	NA	no-gene	NA	common for S10+S17	T	C
3577685|F|0-50:T>C-50:T>C	chromosome1R	144859994	3.92043	NA	no-gene	NA	common for S10+S17	C	T
3362189|F|0-12:C>T-12:C>T	chromosome1R	153432582	3.78644	NA	no-gene	NA	common for S10+S17	T	C
3362434|F|0-19:C>T-19:C>T	chromosome1R	155846437	5.50757	NA	no-gene	NA	common for S10+S17	C	T
3597685|F|0-8:T>C-8:T>C	chromosome1R	160024540	4.98593	SECCE1Rv1G0017680.1	intron	Malic enzyme	common for S10+S17	C	T
5497873|F|0-50:T>C-50:T>C	chromosome1R	164974087	3.8545	NA	no-gene	NA	common for S10+S17	C	T
3342407|F|0-58:A>G-58:A>G	chromosome1R	291247877	3.90965	NA	no-gene	NA	common for S10+S17	G	A
3743860|F|0-9:C>G-9:C>G	chromosome1R	306558908	3.75831	NA	no-gene	NA	common for S10+S17	C	G
3355434|F|0-19:T>A-19:T>A	chromosome1R	306572783	3.99309	NA	no-gene	NA	common for S10+S17	T	A
3346482|F|0-44:A>T-44:A>T	chromosome1R	306851490	3.42979	NA	no-gene	NA	common for S10+S17	T	A
3580736|F|0-7:C>T-7:C>T	chromosome1R	314728738	4.55618	SECCE1Rv1G0023850.1	intron	Zinc finger protein CONSTANS	common for S10+S17	T	C
3581691|F|0-6:G>C-6:G>C	chromosome1R	316522444	3.09053	SECCE1Rv1G0023940.1	exon	Receptor protein kinase	unique for S10	G	C
3578391|F|0-13:C>G-13:C>G	chromosome1R	320936297	3.7717	SECCE1Rv1G0024180.1	exon	PPPDE thiol peptidase family protein	common for S10+S17	G	C
3596143|F|0-38:A>C-38:A>C	chromosome1R	320936653	3.7445	SECCE1Rv1G0024180.1	exon	PPPDE thiol peptidase family protein	common for S10+S17	C	A
3362241|F|0-27:C>T-27:C>T	chromosome1R	323818517	3.72779	SECCE1Rv1G0024330.1	intron	Ribonuclease	common for S10+S17; inside intron we can find - Sc_chr_1R_trf_58__2.1x29 - tandem_repeat; TRF; minisatellite	T	C
3907484|F|0-52:C>T-52:C>T	chromosome1R	324897365	5.04856	SECCE1Rv1G0024400.1	exon	Long-chain-alcohol oxidase	common for S10+S17	T	C
3594546|F|0-49:G>A-49:G>A	chromosome1R	332608649	3.5516	SECCE1Rv1G0024800.1	exon	MYB protein	common for S10+S17	G	A
3355595|F|0-29:T>C-29:T>C	chromosome1R	334472847	4.32423	SECCE1Rv1G0024880.1	intron	Cytokinin riboside 5'-monophosphate phosphoribohydrolase	common for S10+S17	C	T
3343443|F|0-8:C>G-8:C>G	chromosome1R	337767154	4.30139	fl-LTR	transposable_element	LTR_Sc_chr_1R_12391	common for S10+S17	G	C
3364910|F|0-67:G>T-67:G>T	chromosome1R	352833542	3.65566	SECCE1Rv1G0025280.1	exon	5-methyltetrahydropteroyltriglutamate--homocysteine methyltransferase	common for S10+S17	G	T
3581010|F|0-8:C>T-8:C>T	chromosome1R	370164125	4.9899	NA	no-gene	NA	common for S10+S17	T	C
3353145|F|0-41:T>C-41:T>C	chromosome1R	371771011	4.5854	DTM_unnamedfam2_3B_042_G05-1	transposable_element	DTM_unknown_Sc_chr_1R-929	common for S10+S17	C	T
3345697|F|0-38:T>C-38:T>C	chromosome1R	372027529	4.62653	SECCE1Rv1G0026540.1	intron	Myosin	common for S10+S17	C	T
3743675|F|0-25:T>A-25:T>A	chromosome1R	372042147	4.03886	NA	no-gene	NA	unique for S10	C	G
3588061|F|0-43:C>T-43:C>T	chromosome1R	372917824	4.68653	SECCE1Rv1G0026650.1	exon	Carboxypeptidase	common for S10+S17	C	T
3363611|F|0-66:C>G-66:C>G	chromosome1R	374159297	4.84099	SECCE1Rv1G0026750.1	exon	Alpha-1	common for S10+S17	C	G
3749639|F|0-46:T>C-46:T>C	chromosome1R	375847352	3.54362	SECCE1Rv1G0026900.1	exon	BTB/POZ domain containing protein	unique for S10	C	T
3362598|F|0-16:G>T-16:G>T	chromosome1R	377038293	3.89526	NA	no-gene	NA	common for S10+S17	G	T
4499517|F|0-17:C>G-17:C>G	chromosome1R	377290189	4.79564	SECCE1Rv1G0027050.1	exon	N-acetyltransferase	common for S10+S17	G	C
3360254|F|0-23:C>T-23:C>T	chromosome1R	380571002	5.36666	SECCE1Rv1G0027270.1	intron	Folylpolyglutamate synthase	common for S10+S17	C	T
3748268|F|0-11:A>G-11:A>G	chromosome1R	382697581	4.24446	NA	no-gene	NA	common for S10+S17	G	A
5486592|F|0-23:G>C-23:G>C	chromosome1R	389360038	3.93962	NA	no-gene	NA	common for S10+S17	C	G
3601795|F|0-17:C>T-17:C>T	chromosome1R	403162840	4.04457	NA	no-gene	NA	common for S10+S17	T	C
3577386|F|0-9:G>A-9:G>A	chromosome1R	404779109	3.00537	NA	no-gene	NA	common for S10+S17	A	G
3596868|F|0-24:T>C-24:T>C	chromosome1R	404779809	3.09123	SECCE1Rv1G0028640.1	exon	Kinase family protein	common for S10+S17	C	T
5037333|F|0-8:T>C-8:T>C	chromosome1R	405121399	4.04457	NA	no-gene	NA	common for S10+S17	T	C
7358029|F|0-15:A>T-15:A>T	chromosome1R	411193503	5.13216	NA	no-gene	NA	common for S10+S17	A	T

## Sheet: SNP_S17
Table S12. GWAS results for SNP-DArT markers associated with resposne to LR isolate S 17 dpi on chromosome 1R (p ≤ 0.001)
AlleleID	Chrom_Rye_v3	ChromPos_Rye_v3	pvalue_LMM_isolate_S_17_dpi	Gene/transposon name	Location	Description	Common	Marker genotype in resistant lines	Marker genotype in susceptible lines
5210535|F|0-28:T>C-28:T>C	chromosome1R	53241837	3.78972	SECCE1Rv1G0009230.1	exon	DEAD-box ATP-dependent RNA helicase 52A	common for S10+S17	T	C
3598494|F|0-13:C>T-13:C>T	chromosome1R	82322093	6.13217	SECCE1Rv1G0011770.1	exon	Cytochrome P450 family protein	common for S10+S17	C	T
7467766|F|0-6:T>G-6:T>G	chromosome1R	82476223	6.3473	SECCE1Rv1G0011790.1	exon	GDSL esterase/lipase	common for S10+S17	G	T
3345994|F|0-12:G>T-12:G>T	chromosome1R	82768216	4.97437	NA	no-gene	NA	common for S10+S17	T	G
3582424|F|0-22:T>C-22:T>C	chromosome1R	82768277	6.35888	NA	no-gene	NA	common for S10+S17	T	C
3730018|F|0-57:A>G-57:A>G	chromosome1R	82803484	6.01039	SECCE1Rv1G0011840.1	intron	Protein phosphatase 2C-like protein	common for S10+S17	A	G
3362858|F|0-20:G>C-20:G>C	chromosome1R	82809999	7.40899	SECCE1Rv1G0011850.1	exon	RNA polymerase II subunit B1 CTD phosphatase RPAP2, putative	common for S10+S17	C	G
48706103|F|0-6:G>C-6:G>C	chromosome1R	85359291	5.93243	NA	no-gene	NA	common for S10+S17	C	G
5203314|F|0-14:C>T-14:C>T	chromosome1R	86006833	6.38447	SECCE1Rv1G0012070.1	exon	Dehydrogenase	common for S10+S17	T	C
3603211|F|0-20:C>G-20:C>G	chromosome1R	86566724	7.95257	SECCE1Rv1G0012110.1	exon	Peptide chain release factor 1	common for S10+S17	C	G
3591635|F|0-11:A>G-11:A>G	chromosome1R	88018210	6.9084	NA	no-gene	NA	common for S10+S17	A	G
3577414|F|0-37:G>T-37:G>T	chromosome1R	90592799	7.29407	SECCE1Rv1G0012250.1	exon	polyadenylate-binding protein 1-B-binding protein	common for S10+S17	G	T
3906943|F|0-31:C>A-31:C>A	chromosome1R	90592976	4.47266	SECCE1Rv1G0012250.1	exon	polyadenylate-binding protein 1-B-binding protein	common for S10+S17	C	A
4488820|F|0-10:G>C-10:G>C	chromosome1R	91169609	6.52682	NA	no-gene	NA	common for S10+S17	C	G
3576967|F|0-21:A>G-21:A>G	chromosome1R	92700817	5.73924	SECCE1Rv1G0012430.1	exon	BTB/POZ domain containing protein	common for S10+S17	G	A
3593057|F|0-15:A>G-15:A>G	chromosome1R	92751238	7.14013	NA	no-gene	NA	common for S10+S17	A	G
3597912|F|0-20:C>T-20:C>T	chromosome1R	93659576	6.3492	SECCE1Rv1G0012540.1	exon	Lecithin-cholesterol acyltransferase-like 1	common for S10+S17	C	T
3902064|F|0-67:G>C-67:G>C	chromosome1R	97654491	7.04047	SECCE1Rv1G0012860.1	exon	extracellular ligand-gated ion channel protein (DUF3537)	common for S10+S17	C	G
3363524|F|0-53:T>A-53:T>A	chromosome1R	99955017	6.92519	fl-LTR; RLX	transposable_element	LTR_Sc_chr_1R_3305	common for S10+S17	T	A
3596033|F|0-14:T>C-14:T>C	chromosome1R	99955159	5.67795	SECCE1Rv1G0013000.1	exon	DNA repair helicase	common for S10+S17	T	C
3598851|F|0-8:A>G-8:A>G	chromosome1R	100040446	7.77257	SECCE1Rv1G0013010.1	exon	Agmatine coumaroyltransferase-1	common for S10+S17	A	G
3596652|F|0-30:A>G-30:A>G	chromosome1R	100735094	8.57354	SECCE1Rv1G0013110.1	exon	Endoglucanase	common for S10+S17	G	A
7093596|F|0-6:C>G-6:C>G	chromosome1R	105715381	9.01701	NA	no-gene	NA	common for S10+S17	C	G
7093596|F|0-8:G>A-8:G>A	chromosome1R	105715381	8.64902	NA	no-gene	NA	common for S10+S17	G	T
48708686|F|0-46:G>C-46:G>C	chromosome1R	105715381	6.22732	NA	no-gene	NA	common for S10+S17	G	C
7093596|F|0-44:T>G-44:T>G	chromosome1R	105715381	4.69633	NA	no-gene	NA	common for S10+S17	A	G
3742656|F|0-10:A>G-10:A>G	chromosome1R	105804117	6.81497	NA	no-gene	NA	common for S10+S17	G	A
3363249|F|0-22:C>T-22:C>T	chromosome1R	108303393	13.2463	SECCE1Rv1G0013750.1	intron	4-hydroxy-tetrahydrodipicolinate reductase	common for S10+S17	T	C
3591362|F|0-11:A>C-11:A>C	chromosome1R	108660456	14.424	SECCE1Rv1G0013840.1	exon	Invertase/pectin methylesterase inhibitor family protein	common for S10+S17	A	C
3363709|F|0-41:T>C-41:T>C	chromosome1R	109080283	14.6022	SECCE1Rv1G0013930.1	exon	Replication protein A 70 kDa DNA-binding subunit	common for S10+S17	T	C
3364974|F|0-32:G>C-32:G>C	chromosome1R	109130285	14.9135	SECCE1Rv1G0013960.1	exon	Protein CHUP1	common for S10+S17	C	G
3345552|F|0-36:A>G-36:A>G	chromosome1R	109130631	14.7521	SECCE1Rv1G0013960.1	exon	Protein CHUP1	common for S10+S17	G	A
3363069|F|0-46:G>C-46:G>C	chromosome1R	110904308	17.5354	SECCE1Rv1G0014170.1	exon	Phenazine biosynthesis PhzC/PhzF family protein	common for S10+S17	G	C
5034809|F|0-32:G>C-32:G>C	chromosome1R	111147729	19.5961	SECCE1Rv1G0014220.1	exon	NBS-LRR disease resistance protein-like protein	common for S10+S17	C	G
3346038|F|0-56:G>T-56:G>T	chromosome1R	112448879	17.2606	NA	no-gene	NA	common for S10+S17	T	G
3742565|F|0-11:G>T-11:G>T	chromosome1R	112448945	18.3475	NA	no-gene	NA	common for S10+S17	T	G
4488102|F|0-10:T>C-10:T>C	chromosome1R	112679984	8.07967	fl-LTR; RLG	transposable_element	LTR_Sc_chr_1R_3793	common for S10+S17	G	T
3594357|F|0-29:A>C-29:A>C	chromosome1R	114605663	20.7048	SECCE1Rv1G0014450.1	exon	Pathogenesis-related thaumatin family protein	common for S10+S17	C	T
3595185|F|0-52:A>G-52:A>G	chromosome1R	115176689	17.4043	SECCE1Rv1G0014540.1	exon	Desiccation-related protein PCC13-62	common for S10+S17	C	A
3365190|F|0-64:C>G-64:C>G	chromosome1R	115176748	22.2215	SECCE1Rv1G0014540.1	exon	Desiccation-related protein PCC13-62	common for S10+S17	G	A
3365284|F|0-64:A>C-64:A>C	chromosome1R	115445669	14.6228	SECCE1Rv1G0014580.1	exon	Pre-rRNA-processing protein TSR2	common for S10+S17	C	G
3363066|F|0-31:A>G-31:A>G	chromosome1R	115568329	9.95744	SECCE1Rv1G0014640.1	exon	Translocase of chloroplast 159	common for S10+S17	C	A
3601006|F|0-10:C>T-10:C>T	chromosome1R	115572854	14.0637	SECCE1Rv1G0014640.1	exon	Translocase of chloroplast 159	common for S10+S17	G	A
3581268|F|0-23:A>G-23:A>G	chromosome1R	115572920	15.1428	SECCE1Rv1G0014640.1	exon	Translocase of chloroplast 159	common for S10+S17	T	C
4496369|F|0-43:T>C-43:T>C	chromosome1R	115731699	9.86844	SECCE1Rv1G0014660.1	exon	E3 ubiquitin-protein ligase	common for S10+S17	G	A
5502518|F|0-23:C>T-23:C>T	chromosome1R	117468575	10.9221	fl-LTR; RLX	transposable_element	LTR_Sc_chr_1R_3954	common for S10+S17	C	T
3362489|F|0-62:A>C-62:A>C	chromosome1R	117468638	8.76206	fl-LTR; RLX	transposable_element	LTR_Sc_chr_1R_3954	common for S10+S17	T	C
3587847|F|0-44:C>A-44:C>A	chromosome1R	119156676	9.20623	SECCE1Rv1G0014990.1	exon	Phenylalanine ammonia-lyase	common for S10+S17	A	C
3364887|F|0-30:A>G-30:A>G	chromosome1R	124220878	8.22402	NA	no-gene	NA	common for S10+S17	A	C
3586302|F|0-25:C>G-25:C>G	chromosome1R	124769563	8.85398	SECCE1Rv1G0015450.1	exon	Cellulose synthase-like protein	common for S10+S17	A	G
3583372|F|0-59:G>C-59:G>C	chromosome1R	124769606	9.51589	SECCE1Rv1G0015450.1	exon	Cellulose synthase-like protein	common for S10+S17	C	G
3362553|F|0-61:A>G-61:A>G	chromosome1R	128646044	5.23348	SECCE1Rv1G0015740.1	exon	GDSL esterase/lipase	common for S10+S17	G	C
3357747|F|0-6:C>T-6:C>T	chromosome1R	128649640	5.36397	SECCE1Rv1G0015740.1	intron	GDSL esterase/lipase	common for S10+S17	A	G
3885329|F|0-37:C>T-37:C>T	chromosome1R	130788998	5.33727	NA	no-gene	NA	common for S10+S17	T	C
29075901|F|0-19:C>T-19:C>T	chromosome1R	130790160	4.05594	NA	no-gene	NA	common for S10+S17	T	C
3349900|F|0-20:T>C-20:T>C	chromosome1R	132257012	4.90512	SECCE1Rv1G0015900.1	exon	Receptor-like kinase	common for S10+S17	T	C
3344187|F|0-12:G>C-12:G>C	chromosome1R	132257078	3.06981	SECCE1Rv1G0015900.1	exon	Receptor-like kinase, putative	common for S10+S17	T	C
3362078|F|0-60:C>G-60:C>G	chromosome1R	132826530	4.35347	SECCE1Rv1G0015950.1	intron	Cytochrome P450	common for S10+S17	C	G
7512988|F|0-18:A>G-18:A>G	chromosome1R	133009546	3.31495	NA	no-gene	NA	common for S10+S17	G	C
3899895|F|0-56:G>A-56:G>A	chromosome1R	133009915	3.50836	SECCE1Rv1G0015990.1	intron	MYB-related transcription factor	common for S10+S17	A	G
75511600|F|0-32:T>G-32:T>G	chromosome1R	135177129	4.59704	SECCE1Rv1G0016170.1	exon	Ring finger protein	common for S10+S17	A	G
3363086|F|0-40:T>C-40:T>C	chromosome1R	137037066	3.55985	SECCE1Rv1G0016320.1	exon	Haloacid dehalogenase-like hydrolase superfamily protein	common for S10+S17	T	G
3897097|F|0-40:A>G-40:A>G	chromosome1R	140610012	4.11733	SECCE1Rv1G0016670.1	exon	carboxyl-terminal peptidase	common for S10+S17	C	T
5206172|F|0-10:A>G-10:A>G	chromosome1R	140610932	3.27988	SECCE1Rv1G0016670.1	exon	carboxyl-terminal peptidase, putative (DUF239)	common for S10+S17	G	A
5503350|F|0-5:G>A-5:G>A	chromosome1R	140611121	6.33341	SECCE1Rv1G0016670.1	exon	carboxyl-terminal peptidase	common for S10+S17	A	G
3353307|F|0-11:T>C-11:T>C	chromosome1R	140893901	4.46286	SECCE1Rv1G0016710.1	exon	Leucine-rich repeat receptor-like protein kinase family	common for S10+S17	A	G
3356340|F|0-14:T>C-14:T>C	chromosome1R	141828827	3.59625	NA	no-gene	NA	common for S10+S17	C	T
5209276|F|0-14:C>T-14:C>T	chromosome1R	141828827	3.20138	NA	no-gene	NA	unique for S17	T	C
3577685|F|0-50:T>C-50:T>C	chromosome1R	144859994	3.36965	NA	no-gene	NA	common for S10+S17	C	T
3362189|F|0-12:C>T-12:C>T	chromosome1R	153432582	5.26149	NA	no-gene	NA	common for S10+S17	T	C
3362434|F|0-19:C>T-19:C>T	chromosome1R	155846437	4.95629	NA	no-gene	NA	common for S10+S17	C	T
3597685|F|0-8:T>C-8:T>C	chromosome1R	160024540	4.74294	SECCE1Rv1G0017680.1	intron	Malic enzyme	common for S10+S17	C	T
5497873|F|0-50:T>C-50:T>C	chromosome1R	164974087	3.79589	NA	no-gene	NA	common for S10+S17	C	T
3893964|F|0-61:T>G-61:T>G	chromosome1R	247907747	3.49702	NA	no-gene	NA	unique for S17	G	T
3342407|F|0-58:A>G-58:A>G	chromosome1R	291247877	3.52837	NA	no-gene	NA	common for S10+S17	G	A
3597169|F|0-16:G>A-16:G>A	chromosome1R	304299524	3.45767	SECCE1Rv1G0023410.1	exon	GDSL esterase/lipase	unique for S17	C	T
3743860|F|0-9:C>G-9:C>G	chromosome1R	306558908	3.6954	NA	no-gene	NA	common for S10+S17	C	G
3355434|F|0-19:T>A-19:T>A	chromosome1R	306572783	4.46286	NA	no-gene	NA	common for S10+S17	T	A
3346482|F|0-44:A>T-44:A>T	chromosome1R	306851490	3.33928	NA	no-gene	NA	common for S10+S17	T	A
3580736|F|0-7:C>T-7:C>T	chromosome1R	314728738	3.78042	SECCE1Rv1G0023850.1	intron	Zinc finger protein CONSTANS	common for S10+S17	T	C
3578391|F|0-13:C>G-13:C>G	chromosome1R	320936297	3.88776	SECCE1Rv1G0024180.1	exon	PPPDE thiol peptidase family protein	common for S10+S17	G	C
3596143|F|0-38:A>C-38:A>C	chromosome1R	320936653	3.68796	SECCE1Rv1G0024180.1	exon	PPPDE thiol peptidase family protein	common for S10+S17	C	A
3362241|F|0-27:C>T-27:C>T	chromosome1R	323818517	3.8095	SECCE1Rv1G0024330.1	intron	Ribonuclease	common for S10+S17; Inside of intron we can find - tandem_repeat "Sc_chr_1R_trf_58__2.1x29" - minisatellite	T	C
3907484|F|0-52:C>T-52:C>T	chromosome1R	324897365	3.2688	SECCE1Rv1G0024400.1	exon	Long-chain-alcohol oxidase	common for S10+S17	T	C
3594546|F|0-49:G>A-49:G>A	chromosome1R	332608649	3.61487	SECCE1Rv1G0024800.1	exon	MYB protein	common for S10+S17	G	A
3355595|F|0-29:T>C-29:T>C	chromosome1R	334472847	3.66694	SECCE1Rv1G0024880.1	intron	Cytokinin riboside 5'-monophosphate phosphoribohydrolase	common for S10+S17	C	T
3597238|F|0-43:G>C-43:G>C	chromosome1R	335370619	3.27119	SECCE1Rv1G0024930.1	exon	Pleckstrin-like (PH) and lipid-binding START domain protein	unique for S17	A	G
5788995|F|0-62:T>G-62:T>G	chromosome1R	336045605	3.41881	NA	no-gene	NA	unique for S17	A	C
3343443|F|0-8:C>G-8:C>G	chromosome1R	337767154	3.40394	fl-LTR	transposable_element	LTR_Sc_chr_1R_12391	common for S10+S17	G	C
3364910|F|0-67:G>T-67:G>T	chromosome1R	352833542	3.84968	SECCE1Rv1G0025280.1	exon	5-methyltetrahydropteroyltriglutamate--homocysteine methyltransferase	common for S10+S17	G	T
3581010|F|0-8:C>T-8:C>T	chromosome1R	370164125	3.97971	NA	no-gene	NA	common for S10+S17	T	C
3353145|F|0-41:T>C-41:T>C	chromosome1R	371771011	3.8476	DTM_unnamedfam2_3B_042_G05-1	transposable_element	DTM_unknown_Sc_chr_1R-929	common for S10+S17	C	T
3345697|F|0-38:T>C-38:T>C	chromosome1R	372027529	3.77239	SECCE1Rv1G0026540.1	intron	Myosin	common for S10+S17	C	T
3588061|F|0-43:C>T-43:C>T	chromosome1R	372917824	4.46286	SECCE1Rv1G0026650.1	exon	Carboxypeptidase	common for S10+S17	C	T
3363611|F|0-66:C>G-66:C>G	chromosome1R	374159297	3.82745	SECCE1Rv1G0026750.1	exon	Alpha-1	common for S10+S17	C	G
7097938|F|0-5:T>C-5:T>C	chromosome1R	375182406	4.03772	NA	no-gene	NA	unique for S17	T	G
3362760|F|0-25:T>G-25:T>G	chromosome1R	376449419	3.45767	SECCE1Rv1G0026960.1	exon	CBS domain-containing protein CBSX5	unique for S17	T	G
3362598|F|0-16:G>T-16:G>T	chromosome1R	377038293	3.90685	NA	no-gene	NA	common for S10+S17	G	T
4499517|F|0-17:C>G-17:C>G	chromosome1R	377290189	3.8845	SECCE1Rv1G0027050.1	exon	N-acetyltransferase	common for S10+S17	G	C
3360254|F|0-23:C>T-23:C>T	chromosome1R	380571002	5.04893	SECCE1Rv1G0027270.1	intron	Folylpolyglutamate synthase	common for S10+S17	C	T
3748268|F|0-11:A>G-11:A>G	chromosome1R	382697581	4.27009	NA	no-gene	NA	common for S10+S17	G	A
5498126|F|0-51:C>A-51:C>A	chromosome1R	386316923	3.33963	NA	no-gene	NA	unique for S17	C	A
3351743|F|0-5:T>C-5:T>C	chromosome1R	388372166	3.70371	NA	no-gene	NA	unique for S17	C	G
5486592|F|0-23:G>C-23:G>C	chromosome1R	389360038	5.90336	NA	no-gene	NA	common for S10+S17	C	G
3591273|F|0-29:C>A-29:C>A	chromosome1R	392139518	3.33536	NA	no-gene	NA	unique for S17	T	C
5796653|F|0-52:C>T-52:C>T	chromosome1R	396966389	3.19817	SECCE1Rv1G0028290.1	exon	Phytochrome kinase substrate	unique for S17	T	C
3601795|F|0-17:C>T-17:C>T	chromosome1R	403162840	5.13658	NA	no-gene	NA	common for S10+S17	T	C
3577386|F|0-9:G>A-9:G>A	chromosome1R	404779109	4.2137	NA	no-gene	NA	common for S10+S17	A	G
3596868|F|0-24:T>C-24:T>C	chromosome1R	404779809	4.2137	SECCE1Rv1G0028640.1	exon	Kinase family protein	common for S10+S17	C	T
5037333|F|0-8:T>C-8:T>C	chromosome1R	405121399	5.13658	NA	no-gene	NA	common for S10+S17	T	C
3365044|F|0-13:A>C-13:A>C	chromosome1R	406074867	3.37196	SECCE1Rv1G0028740.1	exon	U-box domain-containing protein 4	unique for S17	C	T
3744759|F|0-52:G>A-52:G>A	chromosome1R	407287390	3.33128	SECCE1Rv1G0028780.1	exon	Arogenate dehydratase	unique for S17	C	A
3594601|F|0-65:C>G-65:C>G	chromosome1R	407287446	3.92008	SECCE1Rv1G0028780.1	exon	Arogenate dehydratase	unique for S17	A	G
7358029|F|0-15:A>T-15:A>T	chromosome1R	411193503	7.46243	NA	no-gene	NA	common for S10+S17	A	T
3908792|F|0-68:C>T-68:C>T	chromosome1R	426929972	3.19967	SECCE1Rv1G0030320.1	intron	Choline-phosphate cytidylyltransferase	unique for S17	G	C

## Sheet: silico_S10
Table S12. GWAS results for silico-DArT markers associated with resposne to LR isolate S 10 dpi on chromosome 1R (p ≤ 0.001)
CloneID	Chrom_Rye_v3	ChromPos_Rye_v3	pvalue_LMM_isolate_S_10_dpi	Gene/transposon name	Location	Description	Comment
5757518	chromosome1R	30347446	3.65891	NA	no-gene	NA	unique for S10
7466283	chromosome1R	39901600	3.40263	NA	no-gene	NA	common for S10+S17
5218416	chromosome1R	39906601	3.95136	NA	no-gene	NA	common for S10+S17
75510954	chromosome1R	43396286	3.08201	SECCE1Rv1G0008000.1	exon	GDSL esterase/lipase	common for S10+S17
38777469	chromosome1R	46213453	3.27512	SECCE1Rv1G0008280.1	exon	Pentatricopeptide repeat-containing protein	common for S10+S17
4490260	chromosome1R	47701017	4.52103	NA	no-gene	NA	common for S10+S17
5204052	chromosome1R	47947777	4.20237	NA	no-gene	NA	common for S10+S17
29075122	chromosome1R	48108946	3.29997	SECCE1Rv1G0008630.1	exon	protein kinase family protein	common for S10+S17
28857328	chromosome1R	48111877	3.30387	fl-LTR	transposable_element	LTR_Sc_chr_1R_1464	common for S10+S17
7092929	chromosome1R	48128340	3.48514	SECCE1Rv1G0008650.1	intron	Protein kinase family protein	common for S10+S17; inside intron we can find LTR_Sc_chr_1R_1464; fl-LTR; transposable_element
5488940	chromosome1R	48128406	3.80812	SECCE1Rv1G0008650.1	intron	Protein kinase family protein	common for S10+S17; inside intron we can find LTR_Sc_chr_1R_1464; fl-LTR; transposable_element
5214222	chromosome1R	48625116	4.01201	SECCE1Rv1G0008680.1	exon	Disease resistance protein RPM1	common for S10+S17
7414782	chromosome1R	48628247	3.41774	SECCE1Rv1G0008680.1	exon	Disease resistance protein RPM1	common for S10+S17
16501667	chromosome1R	49559507	3.33983	NA	no-gene	NA	common for S10+S17
5497888	chromosome1R	49565594	3.72865	NA	no-gene	NA	common for S10+S17
5757349	chromosome1R	49737113	3.66973	NA	no-gene	NA	unique for S10
7086937	chromosome1R	50199867	3.50775	SECCE1Rv1G0008840.1	intron	Triose-phosphate transporter family protein	common for S10+S17
3584176	chromosome1R	50461523	9.82521	SECCE1Rv1G0008870.1	exon	proline-rich nuclear receptor coactivator	common for S10+S17
3748748	chromosome1R	50461589	5.77888	SECCE1Rv1G0008870.1	exon	proline-rich nuclear receptor coactivator	common for S10+S17
5757557	chromosome1R	50461589	3.65743	SECCE1Rv1G0008870.1	exon	proline-rich nuclear receptor coactivator	common for S10+S17
3739254	chromosome1R	50688480	6.76513	SECCE1Rv1G0008920.1	exon	Grainyhead-like protein 1 homolog	common for S10+S17
3899464	chromosome1R	50824534	5.0949	SECCE1Rv1G0008960.1	exon	Adenine/guanine permease	common for S10+S17
5497782	chromosome1R	51204711	3.74338	SECCE1Rv1G0008990.1	exon	Serine/threonine-protein kinase ATM	common for S10+S17
3907406	chromosome1R	51206831	4.70918	NA	no-gene	NA	common for S10+S17
5210461	chromosome1R	51353066	4.08145	NA	no-gene	NA	common for S10+S17
3581868	chromosome1R	52252716	10.242	SECCE1Rv1G0009070.1	exon	Interactor of constitutive active ROPs 2	common for S10+S17
3899279	chromosome1R	52252798	5.12694	SECCE1Rv1G0009070.1	exon	Interactor of constitutive active ROPs 2	common for S10+S17
75510615	chromosome1R	53241837	3.14448	SECCE1Rv1G0009230.1	exon	DEAD-box ATP-dependent RNA helicase 52A	common for S10+S17
3903620	chromosome1R	54382807	4.86534	NA	no-gene	NA	common for S10+S17
5788834	chromosome1R	55204150	3.61509	NA	no-gene	NA	common for S10+S17
38777707	chromosome1R	55388339	3.2726	NA	no-gene	NA	unique for S10
5757290	chromosome1R	56624017	3.68208	NA	no-gene	NA	common for S10+S17
4489472	chromosome1R	60016953	4.53354	SECCE1Rv1G0010100.1	exon	Protamine P1 family protein	common for S10+S17
3749251	chromosome1R	60304968	5.76356	fl-LTR	transposable_element	LTR_Sc_chr_1R_1890	common for S10+S17
4489348	chromosome1R	61298569	4.57353	NA	no-gene	NA	common for S10+S17
3734430	chromosome1R	61495069	6.99029	NA	no-gene	NA	common for S10+S17
3749639	chromosome1R	61812180	5.73455	SECCE1Rv1G0010340.1	exon	Pentatricopeptide repeat-containing protein	unique for S10
5769121	chromosome1R	61891869	3.6191	NA	no-gene	NA	common for S10+S17
4105122	chromosome1R	62911032	4.64436	SECCE1Rv1G0010480.1	exon	neuronal PAS domain protein	common for S10+S17
3750004	chromosome1R	62911242	5.66484	SECCE1Rv1G0010480.1	exon	neuronal PAS domain protein	common for S10+S17
3888045	chromosome1R	62911242	5.55939	SECCE1Rv1G0010480.1	exon	neuronal PAS domain protein	common for S10+S17
5208016	chromosome1R	62914654	4.1311	NA	no-gene	NA	unique for S10
5805208	chromosome1R	64047328	3.565	SECCE1Rv1G0010610.1	exon	Disease resistance protein (CC-NBS-LRR class) family	common for S10+S17
4104069	chromosome1R	64047358	4.65029	SECCE1Rv1G0010610.1	exon	Disease resistance protein (CC-NBS-LRR class) family	common for S10+S17
4093993	chromosome1R	64058018	4.66509	NA	no-gene	NA	unique for S10
3893043	chromosome1R	64058084	5.39719	NA	no-gene	NA	common for S10+S17
3730047	chromosome1R	64429584	7.44025	NA	no-gene	NA	common for S10+S17
3745512	chromosome1R	64440100	5.89953	NA	no-gene	NA	common for S10+S17
3596033	chromosome1R	64853386	8.72632	SECCE1Rv1G0010680.1	exon	2-oxoglutarate (2OG) and Fe(II)-dependent oxygenase superfamily protein	common for S10+S17
3731934	chromosome1R	65146393	7.20121	SECCE1Rv1G0010710.1	intron	Aminotransferase-related family protein	common for S10+S17
3737088	chromosome1R	65443367	6.90472	SECCE1Rv1G0010730.1	exon	Kinase family protein	unique for S10
3889412	chromosome1R	65680156	5.50659	NA	no-gene	NA	common for S10+S17
3357421	chromosome1R	65714207	11.9549	SECCE1Rv1G0010780.1	exon	Regulator of chromosome condensation (RCC1) family protein	common for S10+S17
3735359	chromosome1R	65777910	6.91579	SECCE1Rv1G0010790.1	exon	transcription factor	unique for S10
5043320	chromosome1R	65778457	4.29551	SECCE1Rv1G0010790.1	exon	transcription factor	common for S10+S17
3734545	chromosome1R	65952746	6.97756	NA	no-gene	NA	common for S10+S17
3749700	chromosome1R	65953033	5.71352	NA	no-gene	NA	unique for S10
3742459	chromosome1R	65953099	6.1343	NA	no-gene	NA	common for S10+S17
3895718	chromosome1R	66903964	5.2431	NA	no-gene	NA	common for S10+S17
3596540	chromosome1R	72761134	8.55148	NA	no-gene	NA	common for S10+S17
3739305	chromosome1R	72762377	6.71929	NA	no-gene	NA	common for S10+S17
3740914	chromosome1R	72814045	6.5467	NA	no-gene	NA	common for S10+S17
3734763	chromosome1R	73202649	6.9702	NA	no-gene	NA	common for S10+S17
5799793	chromosome1R	73202765	3.56563	NA	no-gene	NA	common for S10+S17
3597760	chromosome1R	73203207	8.21015	NA	no-gene	NA	common for S10+S17
3905768	chromosome1R	73505392	4.77364	NA	no-gene	NA	common for S10+S17
5042665	chromosome1R	75306649	4.31019	SECCE1Rv1G0011300.1	intron	Methyl-CpG-binding domain protein 4	common for S10+S17
3577265	chromosome1R	79582477	10.7633	SECCE1Rv1G0011600.1	exon	B3 domain-containing protein	common for S10+S17
3577856	chromosome1R	80354881	10.634	NA	no-gene	NA	common for S10+S17
3738228	chromosome1R	82318965	6.83624	NA	no-gene	NA	common for S10+S17
3359759	chromosome1R	82356853	11.6026	RLX	transposable_element	RLX_unknown_Sc_chr_1R-14842	common for S10+S17
3355992	chromosome1R	82356912	12.1702	NA	no-gene	NA	common for S10+S17
3354895	chromosome1R	82476223	12.5253	SECCE1Rv1G0011790.1	exon	GDSL esterase/lipase	common for S10+S17
3361324	chromosome1R	82628434	11.4353	NA	no-gene	NA	common for S10+S17
3353896	chromosome1R	82768277	12.875	NA	no-gene	NA	common for S10+S17
3347687	chromosome1R	82803484	15.3111	SECCE1Rv1G0011840.1	intron	Protein phosphatase 2C-like protein	common for S10+S17
3359534	chromosome1R	82804103	11.681	SECCE1Rv1G0011840.1	intron	Protein phosphatase 2C-like protein	common for S10+S17
37703700	chromosome1R	82804103	3.28572	SECCE1Rv1G0011840.1	intron	Protein phosphatase 2C-like protein	common for S10+S17
5502799	chromosome1R	82805990	3.6993	NA	no-gene	NA	common for S10+S17
3345902	chromosome1R	82809999	16.4325	SECCE1Rv1G0011850.1	exon	RNA polymerase II subunit B1 CTD phosphatase RPAP2	common for S10+S17
3357064	chromosome1R	83766688	12.0696	NA	no-gene	NA	common for S10+S17
5038894	chromosome1R	83766688	4.38171	NA	no-gene	NA	unique for S10
7413549	chromosome1R	83772106	3.42691	NA	no-gene	NA	common for S10+S17
3579131	chromosome1R	84175956	10.5574	SECCE1Rv1G0011910.1	exon	Peroxidase	common for S10+S17
5203190	chromosome1R	84293507	4.21651	SECCE1Rv1G0011940.1	exon	Replication protein A 70 kDa DNA-binding subunit	common for S10+S17
3577386	chromosome1R	84653553	10.7456	NA	no-gene	NA	common for S10+S17
3577685	chromosome1R	85359291	10.6561	NA	no-gene	NA	unique for S10
3351059	chromosome1R	85632706	13.8779	SECCE1Rv1G0012050.1	exon	FBD-associated F-box protein	common for S10+S17
3350605	chromosome1R	86006732	14.0219	SECCE1Rv1G0012070.1	intron	Dehydrogenase	common for S10+S17
3361585	chromosome1R	86006833	11.4186	SECCE1Rv1G0012070.1	exon	Dehydrogenase	common for S10+S17
75511600	chromosome1R	86006833	3.019	SECCE1Rv1G0012070.1	exon	Dehydrogenase	common for S10+S17
3349900	chromosome1R	86006899	14.2581	SECCE1Rv1G0012070.1	exon	Dehydrogenase	common for S10+S17
5210228	chromosome1R	86006899	4.09325	SECCE1Rv1G0012070.1	exon	Dehydrogenase	common for S10+S17
3359960	chromosome1R	86078967	11.5624	SECCE1Rv1G0012090.1	exon	RNA-binding family protein	unique for S10
3909062	chromosome1R	86566194	4.68325	SECCE1Rv1G0012110.1	intron	Peptide chain release factor 1	common for S10+S17
5045237	chromosome1R	86566237	4.27203	SECCE1Rv1G0012110.1	intron	Peptide chain release factor 1	unique for S10
3346583	chromosome1R	86566724	15.8486	SECCE1Rv1G0012110.1	exon	Peptide chain release factor 1	common for S10+S17
3744800	chromosome1R	86566724	5.96705	SECCE1Rv1G0012110.1	exon	Peptide chain release factor 1	unique for S10
3349358	chromosome1R	87089733	14.4834	NA	no-gene	NA	common for S10+S17
7512988	chromosome1R	87095356	3.37827	SECCE1Rv1G0012140.1	exon	MYB transcription factor	common for S10+S17
41116393	chromosome1R	87133853	3.21295	NA	no-gene	NA	unique for S10
5138405	chromosome1R	87988940	4.24667	NA	no-gene	NA	common for S10+S17
3352315	chromosome1R	88018210	13.1887	NA	no-gene	NA	common for S10+S17
5036700	chromosome1R	88018210	4.42489	NA	no-gene	NA	common for S10+S17
4092076	chromosome1R	88019915	4.6742	SECCE1Rv1G0012160.1	exon	Basic helix-loop-helix transcription factor	common for S10+S17
38776543	chromosome1R	88020518	3.28039	NA	no-gene	NA	common for S10+S17
3897839	chromosome1R	88020903	5.13498	NA	no-gene	NA	common for S10+S17
3904564	chromosome1R	88020930	4.82076	NA	no-gene	NA	common for S10+S17
3350443	chromosome1R	88877295	14.1896	NA	no-gene	NA	common for S10+S17
3360716	chromosome1R	88877295	11.5325	NA	no-gene	NA	common for S10+S17
3361894	chromosome1R	89237857	11.3651	NA	no-gene	NA	common for S10+S17
5212219	chromosome1R	89237857	4.03672	NA	no-gene	NA	common for S10+S17
6210776	chromosome1R	90222234	3.56035	NA	no-gene	NA	common for S10+S17
3598287	chromosome1R	90248371	8.10979	NA	no-gene	NA	common for S10+S17
3745578	chromosome1R	90248538	5.88817	NA	no-gene	NA	common for S10+S17
5218718	chromosome1R	91120153	3.9402	SECCE1Rv1G0012300.1	exon	Diacylglycerol acyltransferase	unique for S10
3357866	chromosome1R	91130472	11.9098	SECCE1Rv1G0012310.1	exon	ABC transporter B family protein	common for S10+S17
3358637	chromosome1R	91130538	11.696	SECCE1Rv1G0012310.1	exon	ABC transporter B family protein	common for S10+S17
3905098	chromosome1R	91135094	4.7871	SECCE1Rv1G0012310.1	exon	ABC transporter B family protein	common for S10+S17
7069260	chromosome1R	91135160	3.54081	SECCE1Rv1G0012310.1	intron	ABC transporter B family protein	common for S10+S17
3347593	chromosome1R	91567508	15.5666	NA	no-gene	NA	common for S10+S17
3357892	chromosome1R	92146487	11.7535	NA	no-gene	NA	common for S10+S17
75510902	chromosome1R	92229145	3.11275	SECCE1Rv1G0012380.1	intron	Non-specific serine/threonine protein kinase	unique for S10
59544494	chromosome1R	92342238	3.17225	NA	no-gene	NA	common for S10+S17
5041343	chromosome1R	92700091	4.32507	NA	no-gene	NA	unique for S10
3349397	chromosome1R	92954990	14.4181	SECCE1Rv1G0012480.1	intron	Germin-like protein 1	common for S10+S17
5210559	chromosome1R	93197298	4.03829	SECCE1Rv1G0012490.1	intron	myosin heavy chain	common for S10+S17
3345556	chromosome1R	93659576	16.6573	SECCE1Rv1G0012540.1	exon	Lecithin-cholesterol acyltransferase-like 1	common for S10+S17
3900177	chromosome1R	93659576	4.89291	SECCE1Rv1G0012540.1	exon	Lecithin-cholesterol acyltransferase-like 1	common for S10+S17
3353145	chromosome1R	93890362	12.9884	NA	no-gene	NA	common for S10+S17
5224727	chromosome1R	93929625	3.8573	NA	no-gene	NA	common for S10+S17
5757350	chromosome1R	94645673	3.66357	NA	no-gene	NA	common for S10+S17
4493147	chromosome1R	94648124	4.4997	NA	no-gene	NA	common for S10+S17
17397124	chromosome1R	94648181	3.32146	NA	no-gene	NA	common for S10+S17
3354930	chromosome1R	94648200	12.5126	NA	no-gene	NA	common for S10+S17
7500067	chromosome1R	95146211	3.38853	NA	no-gene	NA	unique for S10
5041752	chromosome1R	95769899	4.3206	SECCE1Rv1G0012700.1	exon	F-box family protein	common for S10+S17
5226598	chromosome1R	96112272	3.8184	NA	no-gene	NA	common for S10+S17
3352095	chromosome1R	96758185	13.4256	SECCE1Rv1G0012770.1	intron	Long-chain-fatty-acid--[acyl-carrier-protein] ligase MbtM	common for S10+S17
3351645	chromosome1R	97211814	13.7789	SECCE1Rv1G0012800.1	exon	Cyclic nucleotide-gated channel	common for S10+S17
3600240	chromosome1R	97803069	7.77169	SECCE1Rv1G0012890.1	intron	ATP-dependent RNA helicase	common for S10+S17
3351730	chromosome1R	98216859	13.7137	NA	no-gene	NA	common for S10+S17
4485244	chromosome1R	98307344	4.62645	NA	no-gene	NA	common for S10+S17
38777686	chromosome1R	98814193	3.27381	SECCE1Rv1G0012960.1	intron	Alpha-mannosidase	common for S10+S17
3356340	chromosome1R	99879839	12.1073	NA	no-gene	NA	common for S10+S17
3576831	chromosome1R	99879906	10.8192	NA	no-gene	NA	common for S10+S17
3343782	chromosome1R	99955159	18.1944	SECCE1Rv1G0013000.1	exon	DNA repair helicase	common for S10+S17; in this location we can find - LTR_Sc_chr_1R_3305; fl-LTR, RLX; transposable_element
3352175	chromosome1R	100320204	13.4163	NA	no-gene	NA	common for S10+S17
3744172	chromosome1R	100733574	6.09821	NA	no-gene	NA	common for S10+S17
3346398	chromosome1R	100735094	15.9774	SECCE1Rv1G0013110.1	exon	Endoglucanase	common for S10+S17
3730332	chromosome1R	100735094	7.37582	SECCE1Rv1G0013110.1	exon	Endoglucanase	common for S10+S17
3886120	chromosome1R	100735160	5.60071	SECCE1Rv1G0013110.1	intron	Endoglucanase	common for S10+S17
3596612	chromosome1R	101168501	8.52462	NA	no-gene	NA	common for S10+S17
3583983	chromosome1R	101168567	9.88339	NA	no-gene	NA	common for S10+S17
3601185	chromosome1R	101170117	7.70427	SECCE1Rv1G0013180.1	exon	disease resistance protein (TIR-NBS-LRR class)	common for S10+S17
3348458	chromosome1R	101368688	14.9678	SECCE1Rv1G0013210.1	exon	Cytochrome P450 family protein	common for S10+S17
3346324	chromosome1R	101659762	15.9795	NA	no-gene	NA	common for S10+S17
3346139	chromosome1R	101666268	16.0229	NA	no-gene	NA	common for S10+S17
3578489	chromosome1R	101669723	10.5883	SECCE1Rv1G0013250.1	exon	Pentatricopeptide repeat-containing protein	common for S10+S17
3579654	chromosome1R	102034971	10.4628	NA	no-gene	NA	common for S10+S17
3345730	chromosome1R	102044711	16.4632	NA	no-gene	NA	common for S10+S17
3740372	chromosome1R	102590421	6.60748	fl-LTR	transposable_element	LTR_Sc_chr_1R_3399	common for S10+S17
3896472	chromosome1R	102590487	5.20062	fl-LTR	transposable_element	LTR_Sc_chr_1R_3399	common for S10+S17
3902019	chromosome1R	102677977	4.87377	NA	no-gene	NA	common for S10+S17
3745337	chromosome1R	104880658	5.92694	NA	no-gene	NA	common for S10+S17
3735658	chromosome1R	104880694	6.91534	NA	no-gene	NA	common for S10+S17
3897787	chromosome1R	105715381	5.16235	NA	no-gene	NA	common for S10+S17
5040385	chromosome1R	106352376	4.35694	NA	no-gene	NA	common for S10+S17
5218018	chromosome1R	106940957	3.96044	SECCE1Rv1G0013570.1	exon	F-box domain containing protein	common for S10+S17
3345150	chromosome1R	107072137	17.889	SECCE1Rv1G0013590.1	exon	Pentatricopeptide repeat-containing protein	common for S10+S17
3899931	chromosome1R	107072137	4.91918	SECCE1Rv1G0013590.1	exon	Pentatricopeptide repeat-containing protein	common for S10+S17
3350475	chromosome1R	107325761	14.0749	SECCE1Rv1G0013680.1	exon	Harpin inducing protein	common for S10+S17
4495916	chromosome1R	107325795	4.49302	SECCE1Rv1G0013680.1	exon	Harpin inducing protein	common for S10+S17
3345216	chromosome1R	107956766	17.7591	NA	no-gene	NA	unique for S10
5045566	chromosome1R	107963186	4.2668	SECCE1Rv1G0013710.1	exon	Transcription factor basic helix-loop-helix	common for S10+S17
3343678	chromosome1R	108310970	19.6274	SECCE1Rv1G0013760.1	exon	Asparagine--tRNA ligase	common for S10+S17
3343110	chromosome1R	108660456	21.2776	SECCE1Rv1G0013840.1	exon	Invertase/pectin methylesterase inhibitor family protein	common for S10+S17
5207601	chromosome1R	108847781	4.16471	NA	no-gene	NA	common for S10+S17
3351778	chromosome1R	108875426	13.7042	LTR-Ta3B_scaffold_0446_002	transposable_element	RLC_unknown_Sc_chr_1R-10599	common for S10+S17
3345552	chromosome1R	108918566	16.8778	SECCE1Rv1G0013900.1	exon	Peroxidase	common for S10+S17
4494663	chromosome1R	109066239	4.49499	NA	no-gene	NA	common for S10+S17
3747356	chromosome1R	109080173	5.82134	SECCE1Rv1G0013930.1	exon	Replication protein A 70 kDa DNA-binding subunit	unique for S10
3342996	chromosome1R	109080217	21.4481	SECCE1Rv1G0013930.1	exon	Replication protein A 70 kDa DNA-binding subunit	common for S10+S17
3343673	chromosome1R	109130631	20.0846	SECCE1Rv1G0013960.1	exon	Protein CHUP1	common for S10+S17
5216381	chromosome1R	109130631	3.97057	SECCE1Rv1G0013960.1	exon	Protein CHUP1	unique for S10
3342810	chromosome1R	109697577	22.0959	SECCE1Rv1G0014040.1	exon	Serine/threonine-protein kinase ATM	common for S10+S17
70186896	chromosome1R	109846663	3.16409	NA	no-gene	NA	unique for S10
3347016	chromosome1R	109868275	15.5673	NA	no-gene	NA	common for S10+S17
3341793	chromosome1R	111050583	27.6822	NA	no-gene	NA	common for S10+S17
3343360	chromosome1R	111142054	20.4817	NA	no-gene	NA	common for S10+S17
3342055	chromosome1R	111147729	26.1708	SECCE1Rv1G0014220.1	exon	NBS-LRR disease resistance protein-like protein	unique for S10
5139126	chromosome1R	111147729	4.23931	SECCE1Rv1G0014220.1	exon	NBS-LRR disease resistance protein-like protein	common for S10+S17
3343182	chromosome1R	111161304	21.0324	NA	no-gene	NA	common for S10+S17
3889753	chromosome1R	112679984	5.47838	fl-LTR; RLG	transposable_element	LTR_Sc_chr_1R_3793	common for S10+S17
3342096	chromosome1R	113480925	24.3597	NA	no-gene	NA	common for S10+S17
3342695	chromosome1R	114518846	24.0342	SECCE1Rv1G0014430.1	exon	Cytochrome P450	common for S10+S17
3897679	chromosome1R	114518912	5.1833	SECCE1Rv1G0014430.1	exon	Cytochrome P450	common for S10+S17
75511480	chromosome1R	114518912	3.05138	SECCE1Rv1G0014430.1	exon	Cytochrome P450	common for S10+S17
5137808	chromosome1R	114519199	4.25621	SECCE1Rv1G0014430.1	exon	Cytochrome P450	common for S10+S17
3342250	chromosome1R	114605663	24.2546	SECCE1Rv1G0014450.1	exon	Pathogenesis-related thaumatin family protein	common for S10+S17
3744461	chromosome1R	114605663	6.00745	SECCE1Rv1G0014450.1	exon	Pathogenesis-related thaumatin family protein	common for S10+S17
3904654	chromosome1R	115091539	4.81227	NA	no-gene	NA	common for S10+S17
3591635	chromosome1R	115176544	8.92715	NA	no-gene	NA	common for S10+S17
5493502	chromosome1R	115445785	3.80593	SECCE1Rv1G0014580.1	exon	Pre-rRNA-processing protein TSR2	common for S10+S17
3741449	chromosome1R	115554596	6.33213	fl-LTR	transposable_element	LTR_Sc_chr_1R_3881	common for S10+S17
5504035	chromosome1R	115729518	3.68877	DTM_unnamedfam2_3B_042_G05-1	transposable_element	DTM_unknown_Sc_chr_1R-494	common for S10+S17
5208670	chromosome1R	116612463	4.12613	NA	no-gene	NA	common for S10+S17
75510882	chromosome1R	117468509	3.13365	fl-LTR; RLX	transposable_element	LTR_Sc_chr_1R_3954	common for S10+S17
3351990	chromosome1R	118253044	13.6194	NA	no-gene	NA	common for S10+S17
3346743	chromosome1R	118253118	15.8142	NA	no-gene	NA	common for S10+S17
7415181	chromosome1R	118436790	3.40975	fl-LTR	transposable_element	LTR_Sc_chr_1R_3990	common for S10+S17
75511194	chromosome1R	118436856	3.08193	fl-LTR	transposable_element	LTR_Sc_chr_1R_3990	unique for S10
5209101	chromosome1R	118620231	4.10468	fl-LTR	transposable_element	LTR_Sc_chr_1R_3997	common for S10+S17
3348349	chromosome1R	118620249	15.2971	fl-LTR	transposable_element	LTR_Sc_chr_1R_3997	common for S10+S17
3895235	chromosome1R	119156610	5.34377	SECCE1Rv1G0014990.1	exon	Phenylalanine ammonia-lyase	common for S10+S17
3359207	chromosome1R	119156676	11.6889	SECCE1Rv1G0014990.1	exon	Phenylalanine ammonia-lyase	common for S10+S17
3893336	chromosome1R	119156676	5.3621	SECCE1Rv1G0014990.1	exon	Phenylalanine ammonia-lyase	common for S10+S17
3345985	chromosome1R	119157039	16.0868	SECCE1Rv1G0014990.1	exon	Phenylalanine ammonia-lyase	common for S10+S17
3346266	chromosome1R	119157870	16.0007	NA	no-gene	NA	common for S10+S17
7512056	chromosome1R	119950446	3.37979	NA	no-gene	NA	common for S10+S17
3344007	chromosome1R	124332401	18.0195	NA	no-gene	NA	common for S10+S17
38785514	chromosome1R	124475473	3.23779	NA	no-gene	NA	common for S10+S17
3583130	chromosome1R	124502594	9.98708	NA	no-gene	NA	common for S10+S17
3348441	chromosome1R	125882148	14.9759	NA	no-gene	NA	unique for S10
5043236	chromosome1R	128795290	4.30755	LTR-Ta_chr3B_3521	transposable_element	RLX_unknown_Sc_chr_1R-23456	common for S10+S17
3599071	chromosome1R	129112982	7.90039	NA	no-gene	NA	common for S10+S17
3361722	chromosome1R	129461634	11.3678	TRF; satellite	tandem_repeat	Sc_chr_1R_trf_480__1.9x184	common for S10+S17
3741732	chromosome1R	129461700	6.31886	TRF; satellite	tandem_repeat	Sc_chr_1R_trf_480__1.9x184	common for S10+S17
5769120	chromosome1R	130495433	3.62151	SECCE1Rv1G0015840.1	exon	Peroxidase	common for S10+S17
3361218	chromosome1R	130495470	11.4415	SECCE1Rv1G0015840.1	exon	Peroxidase	unique for S10
3361284	chromosome1R	130788998	11.4404	NA	no-gene	NA	common for S10+S17
5219034	chromosome1R	130788998	3.92658	NA	no-gene	NA	common for S10+S17
75510564	chromosome1R	131293342	3.14702	NA	no-gene	NA	unique for S10
3350084	chromosome1R	131458597	14.2573	NA	no-gene	NA	common for S10+S17
3596120	chromosome1R	131458945	8.67131	NA	no-gene	NA	unique for S10
5139113	chromosome1R	132254590	4.23977	NA	no-gene	NA	unique for S10
3354295	chromosome1R	132257012	12.8372	SECCE1Rv1G0015900.1	exon	Receptor-like kinase	common for S10+S17
3348962	chromosome1R	132257078	14.791	SECCE1Rv1G0015900.1	exon	Receptor-like kinase	common for S10+S17
3352651	chromosome1R	133009546	13.0507	NA	no-gene	NA	common for S10+S17
3577438	chromosome1R	133009915	10.7191	SECCE1Rv1G0015990.1	intron	MYB-related transcription factor	common for S10+S17
3362732	chromosome1R	133010264	11.3166	SECCE1Rv1G0015990.1	exon	MYB-related transcription factor	common for S10+S17
3346460	chromosome1R	135176779	15.8607	SECCE1Rv1G0016170.1	exon	Ring finger protein	common for S10+S17
3350971	chromosome1R	135177129	13.9627	SECCE1Rv1G0016170.1	exon	Ring finger protein	common for S10+S17
3895888	chromosome1R	135177129	5.21103	SECCE1Rv1G0016170.1	exon	Ring finger protein	unique for S10
3742353	chromosome1R	136830540	6.21595	NA	no-gene	NA	unique for S10
37700688	chromosome1R	136833026	3.28799	NA	no-gene	NA	common for S10+S17
3365069	chromosome1R	138220900	11.0036	SECCE1Rv1G0016400.1	exon	RING finger protein	common for S10+S17
3748523	chromosome1R	138982001	5.78119	SECCE1Rv1G0016480.1	exon	NA	common for S10+S17
3588477	chromosome1R	140611121	9.34196	SECCE1Rv1G0016670.1	exon	carboxyl-terminal peptidase	common for S10+S17
5486105	chromosome1R	140831829	3.81307	SECCE1Rv1G0016690.1	exon	PLATZ transcription factor family protein	common for S10+S17
3356227	chromosome1R	140831904	12.1108	SECCE1Rv1G0016690.1	exon	PLATZ transcription factor family protein	unique for S10
3581418	chromosome1R	140831955	10.3261	SECCE1Rv1G0016690.1	intron	PLATZ transcription factor family protein	common for S10+S17
75510890	chromosome1R	140891771	3.1229	SECCE1Rv1G0016710.1	exon	Leucine-rich repeat receptor-like protein kinase family	common for S10+S17
3357412	chromosome1R	140893901	12.0395	SECCE1Rv1G0016710.1	exon	Leucine-rich repeat receptor-like protein kinase family	common for S10+S17
5205961	chromosome1R	141371598	4.19876	NA	no-gene	NA	common for S10+S17
3733206	chromosome1R	141828827	7.05656	NA	no-gene	NA	common for S10+S17
3579545	chromosome1R	143570977	10.5287	NA	no-gene	NA	common for S10+S17
3597457	chromosome1R	143764067	8.2203	NA	no-gene	NA	unique for S10
3598957	chromosome1R	144859994	7.93868	NA	no-gene	NA	common for S10+S17
37707198	chromosome1R	144859994	3.2819	NA	no-gene	NA	common for S10+S17
3601150	chromosome1R	145492928	7.74814	SECCE1Rv1G0016950.1	exon	Ubiquinol oxidase	common for S10+S17
3361632	chromosome1R	147988199	11.3827	NA	no-gene	NA	common for S10+S17
3741955	chromosome1R	150655801	6.22139	NA	no-gene	NA	common for S10+S17
3583587	chromosome1R	151827608	9.88445	TRF; satellite	tandem_repeat	Sc_chr_1R_trf_294__2.0x234	common for S10+S17
3596222	chromosome1R	151851294	8.66549	NA	no-gene	NA	common for S10+S17
3362842	chromosome1R	153055426	11.2229	NA	no-gene	NA	common for S10+S17
3586279	chromosome1R	153060978	9.52304	NA	no-gene	NA	common for S10+S17
75511552	chromosome1R	153432582	3.02534	NA	no-gene	NA	common for S10+S17
3883763	chromosome1R	154254642	5.62926	NA	no-gene	NA	common for S10+S17
3594622	chromosome1R	154882404	8.74042	NA	no-gene	NA	common for S10+S17
3355104	chromosome1R	154882439	12.2286	NA	no-gene	NA	common for S10+S17
5222383	chromosome1R	156817071	3.87876	SECCE1Rv1G0017540.1	intron	Hypoxanthine phosphoribosyltransferase	unique for S10
7104339	chromosome1R	157178736	3.47373	SECCE1Rv1G0017570.1	exon	Pentatricopeptide repeat-containing protein	unique for S10
5227694	chromosome1R	157178802	3.81344	SECCE1Rv1G0017570.1	exon	Pentatricopeptide repeat-containing protein	common for S10+S17
3588507	chromosome1R	158448919	9.12262	NA	no-gene	NA	common for S10+S17
3360804	chromosome1R	160023731	11.5178	SECCE1Rv1G0017680.1	exon	Malic enzyme	common for S10+S17
4105435	chromosome1R	163628650	4.63272	NA	no-gene	NA	unique for S10
3596640	chromosome1R	164649448	8.50702	TRF; minisatellite	tandem_repeat	Sc_chr_1R_trf_158__2.4x17	common for S10+S17
3730018	chromosome1R	165579281	7.45331	NA	no-gene	NA	common for S10+S17
3738900	chromosome1R	165767325	6.80553	SECCE1Rv1G0017850.1	exon	Peroxidase	common for S10+S17
3361852	chromosome1R	166256934	11.3664	NA	no-gene	NA	common for S10+S17
3596327	chromosome1R	167740486	8.61662	NA	no-gene	NA	unique for S10
3581477	chromosome1R	167754389	10.2618	NA	no-gene	NA	common for S10+S17
3578526	chromosome1R	167754455	10.5728	NA	no-gene	NA	common for S10+S17
3360652	chromosome1R	167931670	11.5409	SECCE1Rv1G0017870.1	exon	Kinase family protein	common for S10+S17
3590392	chromosome1R	176227247	9.05171	SECCE1Rv1G0018090.1	intron	Kinase family protein	common for S10+S17
3353044	chromosome1R	181819787	13.0038	NA	no-gene	NA	common for S10+S17
3594357	chromosome1R	182508799	8.77079	NA	no-gene	NA	common for S10+S17
75511353	chromosome1R	182508799	3.06337	NA	no-gene	NA	common for S10+S17
3590311	chromosome1R	185495011	9.05204	trep2348	transposable_element	RLG_unknown_Sc_chr_1R-39679	unique for S10
3578722	chromosome1R	204544065	10.5705	NA	no-gene	NA	common for S10+S17
3587881	chromosome1R	214224531	9.36993	NA	no-gene	NA	common for S10+S17
3585134	chromosome1R	217838048	9.63597	LTR-Ta_chr3B_24991	transposable_element	RLX_unknown_Sc_chr_1R-40910	common for S10+S17
3358580	chromosome1R	217838114	11.6979	LTR-Ta_chr3B_24991	transposable_element	RLX_unknown_Sc_chr_1R-40910	common for S10+S17
3362738	chromosome1R	218441402	11.2584	NA	no-gene	NA	common for S10+S17
3582510	chromosome1R	222078764	10.1212	NA	no-gene	NA	common for S10+S17
3584006	chromosome1R	236543519	9.86636	NA	no-gene	NA	common for S10+S17
3578605	chromosome1R	236543585	10.5717	NA	no-gene	NA	common for S10+S17
3591362	chromosome1R	238431410	8.9352	LTR-Ta_chr3B_10207	transposable_element	RLG_unknown_Sc_chr_1R-55279	common for S10+S17
3364934	chromosome1R	247471703	11.0264	SECCE1Rv1G0019920.1	intron	Poly(A) RNA polymerase cid11	common for S10+S17
3582450	chromosome1R	247801839	10.2046	NA	no-gene	NA	common for S10+S17
3735280	chromosome1R	247801905	6.92862	RLG_Sumana_3B_007_A18-2	transposable_element	RLG_unknown_Sc_chr_1R-57946	common for S10+S17
3731922	chromosome1R	247802009	7.20926	RLG_Sumana_3B_007_A18-2	transposable_element	RLG_unknown_Sc_chr_1R-57946	common for S10+S17
3598460	chromosome1R	248523624	8.05118	NA	no-gene	NA	common for S10+S17
3360254	chromosome1R	249167270	11.5495	NA	no-gene	NA	common for S10+S17
3740989	chromosome1R	255605473	6.43333	fl-LTR	transposable_element	LTR_Sc_chr_1R_9180	common for S10+S17
3731534	chromosome1R	259241219	7.32078	NA	no-gene	NA	common for S10+S17
3354956	chromosome1R	262920094	12.3773	NA	no-gene	NA	common for S10+S17
7091281	chromosome1R	274652553	3.48681	SECCE1Rv1G0021810.1	intron	23.2 kDa heat shock protein	common for S10+S17
5498708	chromosome1R	274652619	3.70409	SECCE1Rv1G0021810.1	exon	23.2 kDa heat shock protein	common for S10+S17
3738224	chromosome1R	281835264	6.85684	NA	no-gene	NA	common for S10+S17
3364161	chromosome1R	284365698	11.121	SECCE1Rv1G0022360.1	intron	Core-2/I-branching beta-1	common for S10+S17
5039638	chromosome1R	285397782	4.36615	NA	no-gene	NA	common for S10+S17
3361059	chromosome1R	287109007	11.4478	SECCE1Rv1G0022650.1	intron	Heavy metal-associated protein	common for S10+S17
3582867	chromosome1R	291247877	9.99011	NA	no-gene	NA	common for S10+S17
3897685	chromosome1R	302030568	5.17748	SECCE1Rv1G0023290.1	exon	RING finger and CHY zinc finger protein	common for S10+S17
48703574	chromosome1R	302921058	3.18908	NA	no-gene	NA	common for S10+S17
3362167	chromosome1R	303450397	11.3434	NA	no-gene	NA	common for S10+S17
3733098	chromosome1R	305111327	7.0901	NA	no-gene	NA	common for S10+S17
3602810	chromosome1R	305447906	7.56883	LTR_HVVMRXALLhA0425O23_v10_c6_2579	transposable_element	RLX_unknown_Sc_chr_1R-60114	common for S10+S17
3596747	chromosome1R	306851341	8.38631	NA	no-gene	NA	common for S10+S17
3580299	chromosome1R	306851382	10.3374	NA	no-gene	NA	common for S10+S17
3577518	chromosome1R	306851490	10.6705	NA	no-gene	NA	common for S10+S17
3746058	chromosome1R	308350573	5.84477	NA	no-gene	NA	unique for S10
3352081	chromosome1R	313883144	13.4528	SECCE1Rv1G0023830.1	exon	50S ribosomal protein L11	common for S10+S17
3359720	chromosome1R	313967268	11.6131	NA	no-gene	NA	common for S10+S17
3582155	chromosome1R	313967334	10.2221	NA	no-gene	NA	common for S10+S17
3899851	chromosome1R	324161158	5.03704	SECCE1Rv1G0024340.1	exon	Ribonuclease	common for S10+S17
3596783	chromosome1R	332692529	8.34504	NA	no-gene	NA	common for S10+S17
3598739	chromosome1R	337777545	7.9675	NA	no-gene	NA	common for S10+S17
3592928	chromosome1R	337840213	8.8665	NA	no-gene	NA	common for S10+S17
3736362	chromosome1R	347567039	6.91423	NA	no-gene	NA	unique for S10
3355286	chromosome1R	348725663	12.2	fl-LTR	transposable_element	LTR_Sc_chr_1R_12816	common for S10+S17
3580185	chromosome1R	349063245	10.4337	NA	no-gene	NA	common for S10+S17
3593868	chromosome1R	349578736	8.84353	NA	no-gene	NA	common for S10+S17
3732144	chromosome1R	357868846	7.15254	NA	no-gene	NA	common for S10+S17
3580282	chromosome1R	359543932	10.4141	SECCE1Rv1G0025770.1	exon	UPF0301 protein	common for S10+S17
3582424	chromosome1R	360851867	10.2128	NA	no-gene	NA	common for S10+S17
3738889	chromosome1R	362759646	6.81691	NA	no-gene	NA	unique for S10
3585324	chromosome1R	362787943	9.62654	NA	no-gene	NA	common for S10+S17
3577451	chromosome1R	366841249	10.6919	NA	no-gene	NA	common for S10+S17
3362189	chromosome1R	369515004	11.3376	NA	no-gene	NA	unique for S10
5034581	chromosome1R	369515004	4.4596	NA	no-gene	NA	common for S10+S17
12321161	chromosome1R	369759840	3.35151	NA	no-gene	NA	common for S10+S17
48703158	chromosome1R	370164125	3.19754	NA	no-gene	NA	common for S10+S17
3363479	chromosome1R	370209093	11.1963	NA	no-gene	NA	common for S10+S17
7093596	chromosome1R	370817239	3.48053	TRF; minisatellite	tandem_repeat	Sc_chr_1R_trf_592__2.1x23	common for S10+S17
3895521	chromosome1R	371771011	5.31903	DTM_unnamedfam2_3B_042_G05-1	transposable_element	DTM_unknown_Sc_chr_1R-929	common for S10+S17
75511281	chromosome1R	371771247	3.06592	SECCE1Rv1G0026530.1	exon	Adenomatous polyposis coli protein 2	common for S10+S17
3594304	chromosome1R	372036736	8.80929	NA	no-gene	NA	common for S10+S17
5225604	chromosome1R	372412888	3.85121	SECCE1Rv1G0026620.1	exon	DUF538 family protein	common for S10+S17
3576227	chromosome1R	372916945	10.9657	SECCE1Rv1G0026650.1	intron	Carboxypeptidase	common for S10+S17
75510951	chromosome1R	374159792	3.09497	NA	no-gene	NA	common for S10+S17
3585070	chromosome1R	374169978	9.68428	NA	no-gene	NA	common for S10+S17
28857066	chromosome1R	374496277	3.30611	NA	no-gene	NA	common for S10+S17
5037333	chromosome1R	375404503	4.42089	NA	no-gene	NA	common for S10+S17
3586079	chromosome1R	375404570	9.52423	NA	no-gene	NA	common for S10+S17
3596652	chromosome1R	375847352	8.4407	SECCE1Rv1G0026900.1	exon	BTB/POZ domain containing protein	common for S10+S17
41118336	chromosome1R	375847352	3.20102	SECCE1Rv1G0026900.1	exon	BTB/POZ domain containing protein	unique for S10
3749859	chromosome1R	376629122	5.69121	NA	no-gene	NA	common for S10+S17
3581010	chromosome1R	377042108	10.3291	SECCE1Rv1G0027030.1	intron	Myb transcription factor	common for S10+S17
3596071	chromosome1R	380571002	8.71989	SECCE1Rv1G0027270.1	intron	Folylpolyglutamate synthase	common for S10+S17
5210535	chromosome1R	382305796	4.0785	NA	no-gene	NA	unique for S10
3354726	chromosome1R	382545454	12.5374	SECCE1Rv1G0027430.1	intron	Myosin heavy chain-related protein	common for S10+S17
7062938	chromosome1R	382545454	3.54438	SECCE1Rv1G0027430.1	intron	Myosin heavy chain-related protein	unique for S10
3585511	chromosome1R	382697581	9.55316	NA	no-gene	NA	common for S10+S17
3738333	chromosome1R	384193100	6.8297	NA	no-gene	NA	common for S10+S17
3587847	chromosome1R	384717808	9.41053	NA	no-gene	NA	common for S10+S17
3599582	chromosome1R	386316923	7.79919	NA	no-gene	NA	common for S10+S17
3588943	chromosome1R	386321106	9.05773	NA	no-gene	NA	common for S10+S17
3592544	chromosome1R	387050640	8.86989	NA	no-gene	NA	common for S10+S17
3591875	chromosome1R	387050709	8.87197	NA	no-gene	NA	common for S10+S17
70186484	chromosome1R	387057513	3.16636	SECCE1Rv1G0027700.1	exon	Electron transfer flavoprotein-ubiquinone oxidoreductase	common for S10+S17
3603211	chromosome1R	387057579	7.47559	SECCE1Rv1G0027700.1	intron	Electron transfer flavoprotein-ubiquinone oxidoreductase	common for S10+S17
3591073	chromosome1R	387469712	9.03857	NA	no-gene	NA	common for S10+S17
3741879	chromosome1R	387693633	6.26041	NA	no-gene	NA	common for S10+S17
3597291	chromosome1R	388371067	8.26943	NA	no-gene	NA	common for S10+S17
3365133	chromosome1R	388371319	10.9671	NA	no-gene	NA	common for S10+S17
3739263	chromosome1R	388372166	6.73164	NA	no-gene	NA	common for S10+S17
3732441	chromosome1R	392139381	7.11032	NA	no-gene	NA	common for S10+S17
5204013	chromosome1R	392139392	4.2047	NA	no-gene	NA	common for S10+S17
3907107	chromosome1R	392227966	4.74334	SECCE1Rv1G0028010.1	exon	Plastid lipid-associated protein	common for S10+S17
5206809	chromosome1R	394051618	4.18249	fl-LTR	transposable_element	LTR_Sc_chr_1R_14593	common for S10+S17
3738740	chromosome1R	394051684	6.82566	fl-LTR	transposable_element	LTR_Sc_chr_1R_14593	common for S10+S17
7415466	chromosome1R	394051684	3.40478	fl-LTR	transposable_element	LTR_Sc_chr_1R_14593	common for S10+S17
4490009	chromosome1R	394998462	4.52323	SECCE1Rv1G0028160.1	intron	Cystathionine gamma-lyase	unique for S10
5044351	chromosome1R	395826866	4.2858	NA	no-gene	NA	common for S10+S17
5796146	chromosome1R	397176741	3.60067	SECCE1Rv1G0028300.1	exon	ATP-dependent zinc metalloprotease FtsH	common for S10+S17
75511593	chromosome1R	397176807	3.02247	SECCE1Rv1G0028300.1	exon	ATP-dependent zinc metalloprotease FtsH	common for S10+S17
5486517	chromosome1R	397177656	3.81263	SECCE1Rv1G0028300.1	exon	ATP-dependent zinc metalloprotease FtsH	common for S10+S17
29362018	chromosome1R	397177722	3.29491	SECCE1Rv1G0028300.1	exon	ATP-dependent zinc metalloprotease FtsH	common for S10+S17
3895717	chromosome1R	397802254	5.24338	NA	no-gene	NA	common for S10+S17
70187133	chromosome1R	402305371	3.14744	NA	no-gene	NA	common for S10+S17
3737224	chromosome1R	403162840	6.86518	NA	no-gene	NA	unique for S10
5789300	chromosome1R	403162840	3.6032	NA	no-gene	NA	common for S10+S17
7414473	chromosome1R	403167523	3.4215	SECCE1Rv1G0028530.1	exon	Trehalase	common for S10+S17
5215659	chromosome1R	403167589	3.99737	SECCE1Rv1G0028530.1	exon	Trehalase	common for S10+S17
3596868	chromosome1R	403579783	8.28105	NA	no-gene	NA	common for S10+S17
3591314	chromosome1R	403579794	9.00128	NA	no-gene	NA	common for S10+S17
3890399	chromosome1R	404348267	5.46244	SECCE1Rv1G0028600.1	exon	Membrane protein insertase YidC	common for S10+S17
3747016	chromosome1R	404779109	5.83107	NA	no-gene	NA	common for S10+S17
5498227	chromosome1R	404779109	3.71829	NA	no-gene	NA	common for S10+S17
5225480	chromosome1R	404779809	3.85543	SECCE1Rv1G0028640.1	exon	Kinase family protein	common for S10+S17
3739371	chromosome1R	405121399	6.70918	NA	no-gene	NA	common for S10+S17
7071682	chromosome1R	405121399	3.52965	NA	no-gene	NA	common for S10+S17
3601389	chromosome1R	406062231	7.63556	SECCE1Rv1G0028730.1	exon	Protein COFACTOR ASSEMBLY OF COMPLEX C SUBUNIT B CCB2	common for S10+S17
3733220	chromosome1R	406075292	7.05559	SECCE1Rv1G0028740.1	exon	U-box domain-containing protein 4	common for S10+S17
3602871	chromosome1R	407285189	7.47793	NA	no-gene	NA	common for S10+S17
7513412	chromosome1R	407709394	3.35712	SECCE1Rv1G0028800.1	intron	histone acetyltransferase of the CBP family 1	common for S10+S17
3739904	chromosome1R	409070151	6.70615	SECCE1Rv1G0029030.1	exon	Glutathione S-transferase	common for S10+S17
3741070	chromosome1R	409070217	6.34784	SECCE1Rv1G0029030.1	exon	Glutathione S-transferase	common for S10+S17
3601795	chromosome1R	409100375	7.57011	SECCE1Rv1G0029070.1	intron	Glutathione S-transferase	common for S10+S17
3730085	chromosome1R	409100749	7.42364	SECCE1Rv1G0029070.1	exon	Glutathione S-transferase	common for S10+S17
3882432	chromosome1R	409459557	5.65966	SECCE1Rv1G0029120.1	intron	Transcription factor	common for S10+S17
3894447	chromosome1R	409989275	5.35184	NA	no-gene	NA	common for S10+S17
3740060	chromosome1R	410041271	6.65422	NA	no-gene	NA	common for S10+S17
3745958	chromosome1R	411154072	5.8594	SECCE1Rv1G0029230.1	exon	Glutamyl-tRNA reductase	common for S10+S17
3745691	chromosome1R	411193503	5.87928	NA	no-gene	NA	common for S10+S17
3734308	chromosome1R	412044129	7.02043	SECCE1Rv1G0029290.1	exon	Membrane-associated kinase regulator-like protein	common for S10+S17
5497033	chromosome1R	412446271	3.76372	SECCE1Rv1G0029330.1	intron	Xanthine dehydrogenase	common for S10+S17
3882589	chromosome1R	412539346	5.63586	SECCE1Rv1G0029350.1	exon	Homeobox protein BEL1-like protein	common for S10+S17
3882752	chromosome1R	412936467	5.62975	NA	no-gene	NA	common for S10+S17
3903740	chromosome1R	413485870	4.84698	fl-LTR	transposable_element	LTR_Sc_chr_1R_15373	common for S10+S17
5203936	chromosome1R	413736046	4.20545	SECCE1Rv1G0029380.1	intron	GTPase family protein	common for S10+S17
3888964	chromosome1R	413752386	5.55155	NA	no-gene	NA	common for S10+S17
3893123	chromosome1R	413752452	5.36328	NA	no-gene	NA	common for S10+S17
38781355	chromosome1R	413763422	3.26451	SECCE1Rv1G0029390.1	intron	NAC domain-containing protein	common for S10+S17
75511488	chromosome1R	414158741	3.03141	SECCE1Rv1G0029410.1	exon	Cell division cycle 48-like protein	common for S10+S17
5137967	chromosome1R	414161364	4.25392	NA	no-gene	NA	unique for S10
4488102	chromosome1R	414161430	4.59725	NA	no-gene	NA	common for S10+S17
4489366	chromosome1R	414226342	4.53605	NA	no-gene	NA	common for S10+S17
5213260	chromosome1R	414226408	4.01271	NA	no-gene	NA	common for S10+S17
5202300	chromosome1R	415367225	4.23449	NA	no-gene	NA	common for S10+S17
3905844	chromosome1R	416305081	4.74688	SECCE1Rv1G0029580.1	intron	28 kDa ribonucleoprotein	common for S10+S17
6211111	chromosome1R	416305148	3.54555	SECCE1Rv1G0029580.1	intron	28 kDa ribonucleoprotein	common for S10+S17
5034809	chromosome1R	418272235	4.43798	NA	no-gene	NA	common for S10+S17
4100536	chromosome1R	418275472	4.65407	NA	no-gene	NA	common for S10+S17
5215502	chromosome1R	419138392	4.00029	NA	no-gene	NA	common for S10+S17
5039204	chromosome1R	419726575	4.37181	NA	no-gene	NA	common for S10+S17
7106140	chromosome1R	420391207	3.46339	NA	no-gene	NA	common for S10+S17
5208888	chromosome1R	420972237	4.11957	SECCE1Rv1G0029840.1	exon	RNA-binding KH domain-containing protein	unique for S10
5497003	chromosome1R	420972237	3.79689	SECCE1Rv1G0029840.1	exon	RNA-binding KH domain-containing protein	common for S10+S17
5215773	chromosome1R	421020197	3.98843	SECCE1Rv1G0029850.1	exon	Homeobox-leucine zipper family protein	common for S10+S17
3901817	chromosome1R	421022515	4.87787	SECCE1Rv1G0029850.1	exon	Homeobox-leucine zipper family protein	unique for S10
75511241	chromosome1R	421900396	3.07747	SECCE1Rv1G0029940.1	exon	NADH dehydrogenase [ubiquinone] 1 beta subcomplex subunit 10	common for S10+S17
5209421	chromosome1R	421993000	4.10058	NA	no-gene	NA	common for S10+S17
5221051	chromosome1R	421995667	3.90402	NA	no-gene	NA	common for S10+S17
4490003	chromosome1R	421995695	4.52536	NA	no-gene	NA	common for S10+S17
7091047	chromosome1R	421995820	3.49257	NA	no-gene	NA	common for S10+S17
7105524	chromosome1R	421995820	3.466	NA	no-gene	NA	common for S10+S17
5035640	chromosome1R	422563564	4.43556	SECCE1Rv1G0030010.1	intron	Cinnamoyl-CoA reductase-like protein	common for S10+S17
5223354	chromosome1R	424205647	3.86715	NA	no-gene	NA	common for S10+S17
12323230	chromosome1R	425993457	3.35141	SECCE1Rv1G0030250.1	exon	Transposon Ty3-G Gag-Pol polyprotein	common for S10+S17
5205233	chromosome1R	427192230	4.20008	SECCE1Rv1G0030340.1	exon	ERD (Early-responsive to dehydration stress) family protein	common for S10+S17
75511512	chromosome1R	427196431	3.03	SECCE1Rv1G0030340.1	exon	ERD (Early-responsive to dehydration stress) family protein	common for S10+S17
3885566	chromosome1R	427368985	5.60452	SECCE1Rv1G0030370.1	exon	Cytochrome P450 family protein	common for S10+S17
5220146	chromosome1R	427439955	3.91505	SECCE1Rv1G0030420.1	exon	WRKY family transcription factor	common for S10+S17
3907108	chromosome1R	427889570	4.73739	SECCE1Rv1G0030460.1	exon	Peptide transporter	common for S10+S17
3908467	chromosome1R	427889685	4.68877	SECCE1Rv1G0030460.1	exon	Peptide transporter	common for S10+S17
5225633	chromosome1R	427890179	3.8382	SECCE1Rv1G0030460.1	exon	Peptide transporter	common for S10+S17
3906450	chromosome1R	429986160	4.74353	SECCE1Rv1G0030640.1	exon	N-alpha-acetyltransferase 25	unique for S10
3897505	chromosome1R	436782418	5.19935	NA	no-gene	NA	common for S10+S17
5043737	chromosome1R	437105136	4.28703	SECCE1Rv1G0030920.1	exon	Carboxypeptidase	common for S10+S17
28855518	chromosome1R	437341381	3.32119	MITE_barke_5_97310_MuDR0N2_TM	transposable_element	DXX_MITE_Sc_chr_1R-2427	common for S10+S17
3358007	chromosome1R	437402770	11.7425	SECCE1Rv1G0030950.1	exon	Myb family transcription factor-like	common for S10+S17
5221443	chromosome1R	438517921	3.89557	NA	no-gene	NA	common for S10+S17
5045585	chromosome1R	440267870	4.26224	SECCE1Rv1G0031250.1	exon	F-box family protein-like protein	common for S10+S17
75510845	chromosome1R	443560210	3.13686	NA	no-gene	NA	common for S10+S17
5044425	chromosome1R	444069823	4.2855	SECCE1Rv1G0031550.1	exon	Short-chain dehydrogenase/reductase family protein	unique for S10
5209009	chromosome1R	444301258	4.10809	SECCE1Rv1G0031600.1	intron	U-box domain-containing family protein	common for S10+S17
5220659	chromosome1R	444837020	3.90642	NA	no-gene	NA	common for S10+S17
3909957	chromosome1R	445412011	4.68054	SECCE1Rv1G0031710.1	exon	Pectin acetylesterase	common for S10+S17
3907618	chromosome1R	445412025	4.70666	SECCE1Rv1G0031710.1	exon	Pectin acetylesterase	common for S10+S17
3901095	chromosome1R	446212839	4.8805	SECCE1Rv1G0031750.1	exon	GRAS transcription factor	common for S10+S17
3889199	chromosome1R	447697808	5.5365	NA	no-gene	NA	common for S10+S17
5216182	chromosome1R	448138940	3.97228	NA	no-gene	NA	common for S10+S17
7497613	chromosome1R	448944034	3.40103	NA	no-gene	NA	common for S10+S17
5203314	chromosome1R	449225713	4.21379	NA	no-gene	NA	common for S10+S17
48703197	chromosome1R	449229858	3.1954	SECCE1Rv1G0032000.1	exon	Holliday junction resolvase	common for S10+S17
5501418	chromosome1R	449230950	3.70183	SECCE1Rv1G0032000.1	exon	Holliday junction resolvase	common for S10+S17
4487656	chromosome1R	449234502	4.61935	NA	no-gene	NA	common for S10+S17
3354642	chromosome1R	449342399	12.684	NA	no-gene	NA	common for S10+S17
5223733	chromosome1R	449692504	3.86271	NA	no-gene	NA	unique for S10
5222548	chromosome1R	450961011	3.87846	NA	no-gene	NA	unique for S10
4490615	chromosome1R	450995266	4.50245	NA	no-gene	NA	unique for S10
5221728	chromosome1R	451675957	3.89457	SECCE1Rv1G0032140.1	exon	Lipoxygenase	common for S10+S17
4490528	chromosome1R	452375457	4.51729	NA	no-gene	NA	common for S10+S17
3899861	chromosome1R	452385903	5.01354	NA	no-gene	NA	common for S10+S17
5493213	chromosome1R	452409271	3.80768	NA	no-gene	NA	common for S10+S17
37700385	chromosome1R	452730927	3.2922	NA	no-gene	NA	common for S10+S17
3899890	chromosome1R	452910259	4.92544	NA	no-gene	NA	common for S10+S17
5757641	chromosome1R	455440735	3.6396	SECCE1Rv1G0032420.1	exon	Beta-amylase	common for S10+S17
7086882	chromosome1R	455673846	3.5221	NA	no-gene	NA	common for S10+S17
5207871	chromosome1R	456711623	4.13454	NA	no-gene	NA	common for S10+S17
3898836	chromosome1R	457822601	5.13373	NA	no-gene	NA	common for S10+S17
5040896	chromosome1R	458200474	4.3365	NA	no-gene	NA	common for S10+S17
7357092	chromosome1R	461907952	3.45181	NA	no-gene	NA	common for S10+S17
39739592	chromosome1R	463105976	3.23177	NA	no-gene	NA	common for S10+S17
5488907	chromosome1R	463113247	3.8088	NA	no-gene	NA	common for S10+S17
5223635	chromosome1R	463114174	3.86466	SECCE1Rv1G0033140.1	intron	electron transporter	unique for S10
7415258	chromosome1R	463114601	3.40583	SECCE1Rv1G0033140.1	intron	electron transporter	common for S10+S17
75511572	chromosome1R	463811573	3.02317	NA	no-gene	NA	common for S10+S17
70186444	chromosome1R	463811619	3.16843	NA	no-gene	NA	common for S10+S17
7072275	chromosome1R	463811763	3.52417	NA	no-gene	NA	common for S10+S17
7354759	chromosome1R	464245195	3.45306	NA	no-gene	NA	common for S10+S17
3887696	chromosome1R	465050358	5.58354	SECCE1Rv1G0033270.1	exon	Cell division cycle 48-like protein	common for S10+S17
5219238	chromosome1R	468311167	3.92656	TRF; minisatellite	tandem_repeat	Sc_chr_1R_trf_788__2.0x55	common for S10+S17
5203807	chromosome1R	474976635	4.20724	NA	no-gene	NA	common for S10+S17
12699525	chromosome1R	477660748	3.35036	NA	no-gene	NA	common for S10+S17
5226056	chromosome1R	477660828	3.83577	NA	no-gene	NA	unique for S10
7091417	chromosome1R	477743363	3.48673	NA	no-gene	NA	common for S10+S17
5040460	chromosome1R	477743614	4.345	NA	no-gene	NA	common for S10+S17
3594730	chromosome1R	495527082	8.7349	SECCE1Rv1G0035110.1	exon	Conserved oligomeric Golgi complex subunit 5	common for S10+S17
3732417	chromosome1R	495527148	7.112	SECCE1Rv1G0035110.1	exon	Conserved oligomeric Golgi complex subunit 5	common for S10+S17
5498640	chromosome1R	496023097	3.70979	NA	no-gene	NA	common for S10+S17
7097432	chromosome1R	496840431	3.48032	SECCE1Rv1G0035170.1	exon	Plant calmodulin-binding-like protein	common for S10+S17
3890557	chromosome1R	498808996	5.44909	SECCE1Rv1G0035450.1	exon	Glycosyltransferase	common for S10+S17
75511458	chromosome1R	499187701	3.06115	SECCE1Rv1G0035490.1	exon	Cytochrome P450	common for S10+S17
38791179	chromosome1R	499697123	3.23382	SECCE1Rv1G0035560.1	exon	NAD kinase	common for S10+S17
5041372	chromosome1R	500480056	4.32442	fl-LTR	transposable_element	LTR_Sc_chr_1R_18740	common for S10+S17
4490547	chromosome1R	501115466	4.51466	SECCE1Rv1G0035750.1	exon	Phospholipase A1	common for S10+S17
7089212	chromosome1R	502532041	3.49972	NA	no-gene	NA	common for S10+S17
75510927	chromosome1R	502964274	3.09771	NA	no-gene	NA	common for S10+S17
5221324	chromosome1R	503835511	3.90394	SECCE1Rv1G0036000.1	exon	Cytochrome P450 family protein	common for S10+S17
5796533	chromosome1R	504431404	3.56835	SECCE1Rv1G0036050.1	exon	Ribosomal protein L34e superfamily protein	common for S10+S17
7412393	chromosome1R	507826043	3.43918	NA	no-gene	NA	common for S10+S17
5768406	chromosome1R	515284723	3.63635	NA	no-gene	NA	common for S10+S17
3734996	chromosome1R	517495813	6.94973	NA	no-gene	NA	common for S10+S17
5209391	chromosome1R	531813446	4.1015	NA	no-gene	NA	common for S10+S17
3741036	chromosome1R	542148685	6.39672	NA	no-gene	NA	common for S10+S17
3601516	chromosome1R	543942141	7.58192	SECCE1Rv1G0038920.1	exon	Coiled-coil domain-containing protein 47	common for S10+S17
3903669	chromosome1R	546473780	4.86322	SECCE1Rv1G0039200.1	exon	Tubby-like F-box protein	common for S10+S17
3738135	chromosome1R	546473948	6.86408	SECCE1Rv1G0039200.1	exon	Tubby-like F-box protein	common for S10+S17
7358029	chromosome1R	546643342	3.4455	NA	no-gene	NA	common for S10+S17
75510875	chromosome1R	546656262	3.1356	NA	no-gene	NA	common for S10+S17
5207650	chromosome1R	551892704	4.14978	SECCE1Rv1G0039700.1	intron	Solute carrier family 35 protein	common for S10+S17
5038772	chromosome1R	557913772	4.4117	NA	no-gene	NA	common for S10+S17
3905832	chromosome1R	562562207	4.74824	NA	no-gene	NA	common for S10+S17
3885329	chromosome1R	562768244	5.60501	NA	no-gene	NA	common for S10+S17
5219381	chromosome1R	564889949	3.92127	NA	no-gene	NA	unique for S10
3885129	chromosome1R	565130123	5.60948	NA	no-gene	NA	common for S10+S17
75511280	chromosome1R	569278733	3.07425	NA	no-gene	NA	common for S10+S17
3587604	chromosome1R	570783292	9.45527	SECCE1Rv1G0041320.1	exon	F-box family protein	common for S10+S17
5789221	chromosome1R	573632862	3.60409	NA	no-gene	NA	common for S10+S17
75510811	chromosome1R	588573737	3.13998	SECCE1Rv1G0043070.1	intron	Acetyltransferase	common for S10+S17
4486497	chromosome1R	591309306	4.62538	SECCE1Rv1G0043260.1	exon	BTB/POZ domain containing protein	common for S10+S17
3742481	chromosome1R	591715004	6.10502	NA	no-gene	NA	unique for S10
3350671	chromosome1R	611494124	13.9955	fl-LTR, RLX	transposable_element	LTR_Sc_chr_1R_22931	common for S10+S17
5220787	chromosome1R	633091903	3.90403	fl-LTR, RLX	transposable_element	LTR_Sc_chr_1R_23673	unique for S10
5212680	chromosome1R	676320355	4.01554	NA	no-gene	NA	unique for S10
3597912	chromosome1R	720560706	8.12343	NA	no-gene	NA	common for S10+S17
3586603	chromosome1R	720560882	9.5103	SECCE1Rv1G0062640.1	exon	Argininosuccinate lyase	common for S10+S17

## Sheet: silico_S17
Table S12. GWAS results for silico-DArT markers associated with resposne to LR isolate S 17 dpi on chromosome 1R (p ≤ 0.001)
CloneID	Chrom_Rye_v3	ChromPos_Rye_v3	pvalue_LMM_isolate_S_17_dpi	Gene/transposon name	Location	Description	Comment
3599071	chromosome1R	30347446	4.47131	NA	no-gene	NA	common for S10+S17
3350671	chromosome1R	39901600	3.76113	NA	no-gene	NA	common for S10+S17
5218018	chromosome1R	39906601	5.24547	NA	no-gene	NA	common for S10+S17
3601856	chromosome1R	41605908	3.56497	NA	no-gene	NA	unique for S17
75511633	chromosome1R	42543008	3.60014	SECCE1Rv1G0007800.1	intron	Bidirectional sugar transporter SWEET	unique for S17
5037567	chromosome1R	43396220	3.1464	NA	no-gene	NA	unique for S17
70186444	chromosome1R	43396286	3.34462	SECCE1Rv1G0008000.1	exon	GDSL esterase/lipase	common for S10+S17
38776562	chromosome1R	43487248	3.41698	NA	no-gene	NA	unique for S17
5227813	chromosome1R	43495849	3.32148	NA	no-gene	NA	unique for S17
3350042	chromosome1R	45074322	3.13942	NA	no-gene	NA	unique for S17
3349566	chromosome1R	45212935	3.96447	fl-LTR; RLX	transposable_element	LTR_Sc_chr_1R_1340	unique for S17
5215857	chromosome1R	46179374	3.16804	NA	no-gene	NA	unique for S17
5043873	chromosome1R	46713978	3.39455	SECCE1Rv1G0008350.1	intron	Zinc finger family protein	unique for S17
3347593	chromosome1R	47701017	4.41317	NA	no-gene	NA	common for S10+S17
3578722	chromosome1R	47947777	4.24067	NA	no-gene	NA	common for S10+S17
3343360	chromosome1R	48108946	3.09538	SECCE1Rv1G0008630.1	exon	Protein kinase family protein	common for S10+S17
3349397	chromosome1R	48128340	3.19805	SECCE1Rv1G0008650.1	intron	Protein kinase family protein	common for S10+S17; inside intron we can find LTR_Sc_chr_1R_1464; fl-LTR; transposable_element
3598739	chromosome1R	48128406	3.43001	SECCE1Rv1G0008650.1	intron	Protein kinase family protein	common for S10+S17; inside intron we can find LTR_Sc_chr_1R_1464; fl-LTR; transposable_element
3601185	chromosome1R	48625116	3.48091	SECCE1Rv1G0008680.1	exon	Disease resistance protein RPM1	common for S10+S17
37703700	chromosome1R	48628247	3.2604	SECCE1Rv1G0008680.1	exon	Disease resistance protein RPM1	common for S10+S17
3741955	chromosome1R	49559507	3.52619	NA	no-gene	NA	common for S10+S17
3909957	chromosome1R	49565594	3.60051	NA	no-gene	NA	common for S10+S17
7091047	chromosome1R	49737113	4.69512	NA	no-gene	NA	common for S10+S17
5213260	chromosome1R	50199867	3.97191	SECCE1Rv1G0008840.1	intron	Triose-phosphate transporter family protein	common for S10+S17
3581418	chromosome1R	50461523	7.30125	SECCE1Rv1G0008870.1	exon	proline-rich nuclear receptor coactivator	common for S10+S17
3583130	chromosome1R	50461589	4.41742	SECCE1Rv1G0008870.1	exon	proline-rich nuclear receptor coactivator	common for S10+S17
5209421	chromosome1R	50461589	5.14246	SECCE1Rv1G0008870.1	exon	proline-rich nuclear receptor coactivator	common for S10+S17
5215773	chromosome1R	50688480	7.53301	SECCE1Rv1G0008920.1	exon	Grainyhead-like protein 1 homolog	common for S10+S17
3899279	chromosome1R	50824534	4.4396	SECCE1Rv1G0008960.1	exon	Adenine/guanine permease	common for S10+S17
3360716	chromosome1R	51206831	3.75031	NA	no-gene	NA	common for S10+S17
3352651	chromosome1R	51353066	3.28421	NA	no-gene	NA	common for S10+S17
3581868	chromosome1R	52252716	8.00793	SECCE1Rv1G0009070.1	exon	Interactor of constitutive active ROPs 2	common for S10+S17
5501418	chromosome1R	52252798	4.54661	SECCE1Rv1G0009070.1	exon	Interactor of constitutive active ROPs 2	common for S10+S17
3899861	chromosome1R	54382807	4.44424	NA	no-gene	NA	common for S10+S17
5204052	chromosome1R	55388339	3.02031	NA	no-gene	NA	common for S10+S17
3895717	chromosome1R	56624017	3.27457	NA	no-gene	NA	common for S10+S17
3588477	chromosome1R	60016953	5.10288	SECCE1Rv1G0010100.1	exon	Protamine P1 family protein	common for S10+S17
3889199	chromosome1R	60304968	5.0572	fl-LTR	transposable_element	LTR_Sc_chr_1R_1890	common for S10+S17
3354295	chromosome1R	61298569	3.9063	NA	no-gene	NA	common for S10+S17
3592928	chromosome1R	61495069	6.45739	NA	no-gene	NA	common for S10+S17
4104069	chromosome1R	61812180	5.58693	SECCE1Rv1G0010340.1	exon	Pentatricopeptide repeat-containing protein	common for S10+S17
3905768	chromosome1R	62911032	3.96747	SECCE1Rv1G0010480.1	exon	neuronal PAS domain protein	common for S10+S17
5139126	chromosome1R	62911242	4.22816	SECCE1Rv1G0010480.1	exon	neuronal PAS domain protein	common for S10+S17
5210228	chromosome1R	62911242	4.73625	SECCE1Rv1G0010480.1	exon	neuronal PAS domain protein	common for S10+S17
5214222	chromosome1R	62914654	3.66419	NA	no-gene	NA	common for S10+S17
37700385	chromosome1R	64047358	4.1735	SECCE1Rv1G0010610.1	exon	Disease resistance protein (CC-NBS-LRR class) family	common for S10+S17
3904564	chromosome1R	64058018	3.34261	NA	no-gene	NA	common for S10+S17
3354726	chromosome1R	64058084	4.6377	NA	no-gene	NA	common for S10+S17
3582510	chromosome1R	64429584	6.26708	NA	no-gene	NA	common for S10+S17
3576831	chromosome1R	64440100	4.86059	NA	no-gene	NA	common for S10+S17
5207650	chromosome1R	64853386	6.4612	SECCE1Rv1G0010680.1	exon	2-oxoglutarate (2OG) and Fe(II)-dependent oxygenase superfamily protein	common for S10+S17
3895521	chromosome1R	65146393	5.58251	SECCE1Rv1G0010710.1	intron	Aminotransferase-related family protein	common for S10+S17
5220146	chromosome1R	65443367	5.98542	SECCE1Rv1G0010730.1	exon	Kinase family protein	common for S10+S17
3897839	chromosome1R	65680156	4.79298	NA	no-gene	NA	common for S10+S17
5202300	chromosome1R	65714207	8.74133	SECCE1Rv1G0010780.1	exon	Regulator of chromosome condensation (RCC1) family protein	common for S10+S17
3346460	chromosome1R	65777910	4.82399	SECCE1Rv1G0010790.1	exon	transcription factor	common for S10+S17
3601516	chromosome1R	65778457	3.65266	SECCE1Rv1G0010790.1	exon	transcription factor	common for S10+S17
17397124	chromosome1R	65952746	4.92749	NA	no-gene	NA	common for S10+S17
7512056	chromosome1R	65953033	3.92113	NA	no-gene	NA	common for S10+S17
48703197	chromosome1R	65953099	4.81073	NA	no-gene	NA	common for S10+S17
3352175	chromosome1R	66903964	4.79494	NA	no-gene	NA	common for S10+S17
4487656	chromosome1R	72761134	6.33985	NA	no-gene	NA	common for S10+S17
3904654	chromosome1R	72762377	5.9551	NA	no-gene	NA	common for S10+S17
3602810	chromosome1R	72814045	4.77257	NA	no-gene	NA	common for S10+S17
3594622	chromosome1R	73202649	6.28109	NA	no-gene	NA	common for S10+S17
3361894	chromosome1R	73202765	3.20606	NA	no-gene	NA	common for S10+S17
3897679	chromosome1R	73203207	7.02741	NA	no-gene	NA	common for S10+S17
3882432	chromosome1R	73505392	4.61859	NA	no-gene	NA	common for S10+S17
3360652	chromosome1R	75306649	4.56563	SECCE1Rv1G0011300.1	intron	Methyl-CpG-binding domain protein 4	common for S10+S17
3352081	chromosome1R	79582477	8.17444	SECCE1Rv1G0011600.1	exon	B3 domain-containing protein	common for S10+S17
75510890	chromosome1R	80354881	7.50886	NA	no-gene	NA	common for S10+S17
5219238	chromosome1R	82318965	6.83763	NA	no-gene	NA	common for S10+S17
3346583	chromosome1R	82356853	8.85441	LTR_HVVMRX83KhA0130C21_v31_c1_442	transposable_element	RLX_unknown_Sc_chr_1R-14842	common for S10+S17
3739263	chromosome1R	82356912	8.69499	NA	no-gene	NA	common for S10+S17
3899931	chromosome1R	82476223	10.2468	SECCE1Rv1G0011790.1	exon	GDSL esterase/lipase	common for S10+S17
7414473	chromosome1R	82628434	7.94525	NA	no-gene	NA	common for S10+S17
3582424	chromosome1R	82768277	9.18056	NA	no-gene	NA	common for S10+S17
3730018	chromosome1R	82803484	10.4764	SECCE1Rv1G0011840.1	intron	Protein phosphatase 2C-like protein	common for S10+S17
5209391	chromosome1R	82804103	3.66061	SECCE1Rv1G0011840.1	intron	Protein phosphatase 2C-like protein	common for S10+S17
5486517	chromosome1R	82804103	7.98759	SECCE1Rv1G0011840.1	intron	Protein phosphatase 2C-like protein	common for S10+S17
7092929	chromosome1R	82809999	11.444	SECCE1Rv1G0011850.1	exon	RNA polymerase II subunit B1 CTD phosphatase RPAP2	common for S10+S17
3350971	chromosome1R	83766688	3.28029	NA	no-gene	NA	common for S10+S17
3895718	chromosome1R	83766688	8.2787	NA	no-gene	NA	common for S10+S17
3742459	chromosome1R	83772106	3.18977	NA	no-gene	NA	common for S10+S17
5205233	chromosome1R	84175956	7.04632	SECCE1Rv1G0011910.1	exon	Peroxidase	common for S10+S17
3744461	chromosome1R	84293507	4.4875	SECCE1Rv1G0011940.1	exon	Replication protein A 70 kDa DNA-binding subunit	common for S10+S17
70187131	chromosome1R	84653549	3.50066	NA	no-gene	NA	unique for S17
5208670	chromosome1R	84653553	8.25046	NA	no-gene	NA	common for S10+S17
5789300	chromosome1R	85359291	8.30043	NA	no-gene	NA	common for S10+S17
48706103	chromosome1R	85359291	3.07136	NA	no-gene	NA	unique for S17
3597291	chromosome1R	85632706	10.2907	SECCE1Rv1G0012050.1	exon	FBD-associated F-box protein	common for S10+S17
3596783	chromosome1R	86006732	10.8509	SECCE1Rv1G0012070.1	intron	Dehydrogenase	common for S10+S17
3362842	chromosome1R	86006833	4.03613	SECCE1Rv1G0012070.1	exon	Dehydrogenase	common for S10+S17
5203314	chromosome1R	86006833	8.70682	SECCE1Rv1G0012070.1	exon	Dehydrogenase	common for S10+S17
3586603	chromosome1R	86006899	9.73155	SECCE1Rv1G0012070.1	exon	Dehydrogenase	common for S10+S17
5493213	chromosome1R	86006899	3.93613	SECCE1Rv1G0012070.1	exon	Dehydrogenase	common for S10+S17
3888045	chromosome1R	86078967	11.3298	SECCE1Rv1G0012090.1	exon	RNA-binding family protein	common for S10+S17
3593868	chromosome1R	86566194	5.11216	SECCE1Rv1G0012110.1	intron	Peptide chain release factor 1	common for S10+S17
3750004	chromosome1R	86566237	4.25365	SECCE1Rv1G0012110.1	intron	Peptide chain release factor 1	common for S10+S17
3603211	chromosome1R	86566724	11.6007	SECCE1Rv1G0012110.1	exon	Peptide chain release factor 1	common for S10+S17
5497033	chromosome1R	86566724	6.1176	SECCE1Rv1G0012110.1	exon	Peptide chain release factor 1	common for S10+S17
3577518	chromosome1R	87089733	10.2405	NA	no-gene	NA	common for S10+S17
3740914	chromosome1R	87133853	3.25785	NA	no-gene	NA	common for S10+S17
3738900	chromosome1R	87988940	4.32651	NA	no-gene	NA	common for S10+S17
3580299	chromosome1R	88018210	4.4133	NA	no-gene	NA	common for S10+S17
3591635	chromosome1R	88018210	9.06419	NA	no-gene	NA	common for S10+S17
4493147	chromosome1R	88019915	4.87692	SECCE1Rv1G0012160.1	exon	Basic helix-loop-helix transcription factor	common for S10+S17
3741879	chromosome1R	88020903	4.2621	NA	no-gene	NA	common for S10+S17
3581477	chromosome1R	88020930	5.26558	NA	no-gene	NA	common for S10+S17
5225447	chromosome1R	88877229	3.29064	NA	no-gene	NA	unique for S17
3588507	chromosome1R	88877295	7.29928	NA	no-gene	NA	common for S10+S17
5206809	chromosome1R	88877295	10.4966	NA	no-gene	NA	common for S10+S17
3743282	chromosome1R	88904943	3.05326	SECCE1Rv1G0012180.1	exon	Bushy growth protein	unique for S17
3733098	chromosome1R	89237857	3.34672	NA	no-gene	NA	common for S10+S17
3899890	chromosome1R	89237857	7.81179	NA	no-gene	NA	common for S10+S17
3882752	chromosome1R	90222234	3.50594	NA	no-gene	NA	common for S10+S17
5207871	chromosome1R	90248371	4.3429	NA	no-gene	NA	common for S10+S17
7415181	chromosome1R	90248538	7.04492	NA	no-gene	NA	common for S10+S17
3749251	chromosome1R	91120153	3.79969	SECCE1Rv1G0012300.1	exon	Diacylglycerol acyltransferase	common for S10+S17
37701273	chromosome1R	91121025	3.05978	NA	no-gene	NA	unique for S17
3900177	chromosome1R	91130472	8.56464	SECCE1Rv1G0012310.1	exon	ABC transporter B family protein	common for S10+S17
5034581	chromosome1R	91130538	8.69161	SECCE1Rv1G0012310.1	exon	ABC transporter B family protein	common for S10+S17
3578605	chromosome1R	91135094	5.38658	SECCE1Rv1G0012310.1	exon	ABC transporter B family protein	common for S10+S17
5497888	chromosome1R	91135160	3.57421	SECCE1Rv1G0012310.1	intron	ABC transporter B family protein	common for S10+S17
5210461	chromosome1R	91567508	11.5774	NA	no-gene	NA	common for S10+S17
3738135	chromosome1R	92146487	7.94876	NA	no-gene	NA	common for S10+S17
3893336	chromosome1R	92700091	4.71266	NA	no-gene	NA	common for S10+S17
3584006	chromosome1R	92954990	10.3617	SECCE1Rv1G0012480.1	intron	Germin-like protein 1	common for S10+S17
6210776	chromosome1R	93197298	4.62533	SECCE1Rv1G0012490.1	intron	myosin heavy chain	common for S10+S17
3597912	chromosome1R	93659576	13.4891	SECCE1Rv1G0012540.1	exon	Lecithin-cholesterol acyltransferase-like 1	common for S10+S17
4489366	chromosome1R	93659576	4.79242	SECCE1Rv1G0012540.1	exon	Lecithin-cholesterol acyltransferase-like 1	common for S10+S17
3577856	chromosome1R	93890362	8.67166	NA	no-gene	NA	common for S10+S17
3734996	chromosome1R	93929625	3.60928	NA	no-gene	NA	common for S10+S17
3362738	chromosome1R	94645673	4.02218	NA	no-gene	NA	common for S10+S17
3745235	chromosome1R	94645673	3.27167	NA	no-gene	NA	unique for S17
3745578	chromosome1R	94648124	4.32532	NA	no-gene	NA	common for S10+S17
3362732	chromosome1R	94648181	3.94528	NA	no-gene	NA	common for S10+S17
3583587	chromosome1R	94648200	9.8253	NA	no-gene	NA	common for S10+S17
3365069	chromosome1R	95769899	4.50191	SECCE1Rv1G0012700.1	exon	F-box family protein	common for S10+S17
3585324	chromosome1R	96112272	3.60087	NA	no-gene	NA	common for S10+S17
5041752	chromosome1R	96758185	9.53205	SECCE1Rv1G0012770.1	intron	Long-chain-fatty-acid--[acyl-carrier-protein] ligase MbtM	common for S10+S17
5225604	chromosome1R	97211814	9.88267	SECCE1Rv1G0012800.1	exon	Cyclic nucleotide-gated channel	common for S10+S17
4490003	chromosome1R	97803069	8.23567	SECCE1Rv1G0012890.1	intron	ATP-dependent RNA helicase	common for S10+S17
3352315	chromosome1R	98216859	11.4267	NA	no-gene	NA	common for S10+S17
7105524	chromosome1R	98307344	3.86875	NA	no-gene	NA	common for S10+S17
70187133	chromosome1R	98814193	3.24384	SECCE1Rv1G0012960.1	intron	Alpha-mannosidase	common for S10+S17
5040896	chromosome1R	99879839	9.0984	NA	no-gene	NA	common for S10+S17
5486105	chromosome1R	99879906	6.63606	NA	no-gene	NA	common for S10+S17
3596033	chromosome1R	99955159	14.8525	SECCE1Rv1G0013000.1	exon	DNA repair helicase	common for S10+S17
3902019	chromosome1R	100320204	10.1298	NA	no-gene	NA	common for S10+S17
3343182	chromosome1R	100733574	6.74772	NA	no-gene	NA	common for S10+S17
3596652	chromosome1R	100735094	9.13308	SECCE1Rv1G0013110.1	exon	Endoglucanase	common for S10+S17
5221051	chromosome1R	100735094	13.0845	SECCE1Rv1G0013110.1	exon	Endoglucanase	common for S10+S17
3594730	chromosome1R	100735160	7.19049	SECCE1Rv1G0013110.1	intron	Endoglucanase	common for S10+S17
75511480	chromosome1R	101168501	6.50178	NA	no-gene	NA	common for S10+S17
3734308	chromosome1R	101168567	9.28201	NA	no-gene	NA	common for S10+S17
7089212	chromosome1R	101170117	9.17071	SECCE1Rv1G0013180.1	exon	disease resistance protein (TIR-NBS-LRR class)	common for S10+S17
4490528	chromosome1R	101368688	12.2727	SECCE1Rv1G0013210.1	exon	Cytochrome P450 family protein	common for S10+S17
3601389	chromosome1R	101659762	12.7308	NA	no-gene	NA	common for S10+S17
3890399	chromosome1R	101666268	13.1402	NA	no-gene	NA	common for S10+S17
3350084	chromosome1R	101669723	10.9071	SECCE1Rv1G0013250.1	exon	Pentatricopeptide repeat-containing protein	common for S10+S17
39739592	chromosome1R	102034971	8.86264	NA	no-gene	NA	common for S10+S17
3885566	chromosome1R	102044711	12.8396	NA	no-gene	NA	common for S10+S17
3361324	chromosome1R	102590421	7.22507	fl-LTR	transposable_element	LTR_Sc_chr_1R_3399	common for S10+S17
5207601	chromosome1R	102590487	6.32318	fl-LTR	transposable_element	LTR_Sc_chr_1R_3399	common for S10+S17
37707198	chromosome1R	102677977	4.84905	NA	no-gene	NA	common for S10+S17
3893043	chromosome1R	104880658	6.6208	NA	no-gene	NA	common for S10+S17
3596747	chromosome1R	104880694	7.3373	NA	no-gene	NA	common for S10+S17
7093596	chromosome1R	105715381	3.76198	NA	no-gene	NA	common for S10+S17
7413549	chromosome1R	106352376	5.36181	NA	no-gene	NA	common for S10+S17
5203807	chromosome1R	106940957	4.75636	SECCE1Rv1G0013570.1	exon	F-box domain containing protein	common for S10+S17
3361632	chromosome1R	107072137	4.94806	SECCE1Rv1G0013590.1	exon	Pentatricopeptide repeat-containing protein	common for S10+S17
5216182	chromosome1R	107072137	13.0287	SECCE1Rv1G0013590.1	exon	Pentatricopeptide repeat-containing protein	common for S10+S17
70186484	chromosome1R	107325761	12.1792	SECCE1Rv1G0013680.1	exon	Harpin inducing protein	common for S10+S17
4494663	chromosome1R	107325795	5.14945	SECCE1Rv1G0013680.1	exon	Harpin inducing protein	common for S10+S17
3730085	chromosome1R	107956766	13.0384	NA	no-gene	NA	common for S10+S17
3343782	chromosome1R	107963186	5.12656	SECCE1Rv1G0013710.1	exon	Transcription factor basic helix-loop-helix	common for S10+S17
5498708	chromosome1R	108310970	15.2888	SECCE1Rv1G0013760.1	exon	Asparagine--tRNA ligase	common for S10+S17
3591362	chromosome1R	108660456	18.8606	SECCE1Rv1G0013840.1	exon	Invertase/pectin methylesterase inhibitor family protein	common for S10+S17
3735280	chromosome1R	108847781	4.528	NA	no-gene	NA	common for S10+S17
3361059	chromosome1R	108875426	10.1586	LTR-Ta3B_scaffold_0446_002	transposable_element	RLC_unknown_Sc_chr_1R-10599	common for S10+S17
4489348	chromosome1R	108918566	14.0004	SECCE1Rv1G0013900.1	exon	Peroxidase	common for S10+S17
3350475	chromosome1R	109066239	5.20996	NA	no-gene	NA	common for S10+S17
3362167	chromosome1R	109080173	7.20452	SECCE1Rv1G0013930.1	exon	Replication protein A 70 kDa DNA-binding subunit	common for S10+S17
7091417	chromosome1R	109080217	17.3928	SECCE1Rv1G0013930.1	exon	Replication protein A 70 kDa DNA-binding subunit	common for S10+S17
3345552	chromosome1R	109130631	5.39076	SECCE1Rv1G0013960.1	exon	Protein CHUP1	common for S10+S17
5210559	chromosome1R	109130631	18.0435	SECCE1Rv1G0013960.1	exon	Protein CHUP1	common for S10+S17
7414782	chromosome1R	109697577	19.1566	SECCE1Rv1G0014040.1	exon	Serine/threonine-protein kinase ATM	common for S10+S17
3361284	chromosome1R	109846663	3.31073	NA	no-gene	NA	common for S10+S17
3907406	chromosome1R	109868275	10.933	NA	no-gene	NA	common for S10+S17
3351990	chromosome1R	111050583	23.8076	NA	no-gene	NA	common for S10+S17
5040460	chromosome1R	111142054	20.0262	NA	no-gene	NA	common for S10+S17
5034809	chromosome1R	111147729	5.15959	SECCE1Rv1G0014220.1	exon	NBS-LRR disease resistance protein-like protein	common for S10+S17
5796146	chromosome1R	111147729	22.006	SECCE1Rv1G0014220.1	exon	NBS-LRR disease resistance protein-like protein	common for S10+S17
38781355	chromosome1R	111161304	15.4939	NA	no-gene	NA	common for S10+S17
4488102	chromosome1R	112679984	6.55594	fl-LTR; RLG	transposable_element	LTR_Sc_chr_1R_3793	common for S10+S17
3897505	chromosome1R	113480925	22.2588	NA	no-gene	NA	common for S10+S17
3351778	chromosome1R	114518846	22.7777	SECCE1Rv1G0014430.1	exon	Cytochrome P450	common for S10+S17
3899851	chromosome1R	114518912	6.63737	SECCE1Rv1G0014430.1	exon	Cytochrome P450	common for S10+S17
38791179	chromosome1R	114518912	4.37219	SECCE1Rv1G0014430.1	exon	Cytochrome P450	common for S10+S17
5137808	chromosome1R	114519199	5.62512	SECCE1Rv1G0014430.1	exon	Cytochrome P450	common for S10+S17
3594357	chromosome1R	114605663	7.96015	SECCE1Rv1G0014450.1	exon	Pathogenesis-related thaumatin family protein	common for S10+S17
7415258	chromosome1R	114605663	24.8258	SECCE1Rv1G0014450.1	exon	Pathogenesis-related thaumatin family protein	common for S10+S17
3342695	chromosome1R	115091539	5.94042	NA	no-gene	NA	common for S10+S17
5215502	chromosome1R	115176544	8.37264	NA	no-gene	NA	common for S10+S17
7497613	chromosome1R	115445785	3.41271	SECCE1Rv1G0014580.1	exon	Pre-rRNA-processing protein TSR2	common for S10+S17
3365133	chromosome1R	115554596	6.52931	fl-LTR	transposable_element	LTR_Sc_chr_1R_3881	common for S10+S17
3361852	chromosome1R	115729518	3.73683	DTM_unnamedfam2_3B_042_G05-1	transposable_element	DTM_unknown_Sc_chr_1R-494	common for S10+S17
3899464	chromosome1R	116612463	3.86145	NA	no-gene	NA	common for S10+S17
5212219	chromosome1R	117468509	3.55473	fl-LTR; RLX	transposable_element	LTR_Sc_chr_1R_3954	common for S10+S17
7354759	chromosome1R	118253044	15.4889	NA	no-gene	NA	common for S10+S17
3903740	chromosome1R	118253118	17.2676	NA	no-gene	NA	common for S10+S17
3733220	chromosome1R	118436790	3.20127	fl-LTR	transposable_element	LTR_Sc_chr_1R_3990	common for S10+S17
3732417	chromosome1R	118436856	3.54205	fl-LTR	transposable_element	LTR_Sc_chr_1R_3990	common for S10+S17
3591875	chromosome1R	118620231	3.66373	fl-LTR	transposable_element	LTR_Sc_chr_1R_3997	common for S10+S17
3588943	chromosome1R	118620249	17.9213	fl-LTR	transposable_element	LTR_Sc_chr_1R_3997	common for S10+S17
5488940	chromosome1R	119156610	6.03403	SECCE1Rv1G0014990.1	exon	Phenylalanine ammonia-lyase	common for S10+S17
3587847	chromosome1R	119156676	4.43568	SECCE1Rv1G0014990.1	exon	Phenylalanine ammonia-lyase	common for S10+S17
5221728	chromosome1R	119156676	12.8494	SECCE1Rv1G0014990.1	exon	Phenylalanine ammonia-lyase	common for S10+S17
5805208	chromosome1R	119157039	18.3911	SECCE1Rv1G0014990.1	exon	Phenylalanine ammonia-lyase	common for S10+S17
3582155	chromosome1R	119157870	18.2478	NA	no-gene	NA	common for S10+S17
5226598	chromosome1R	119950446	3.51943	NA	no-gene	NA	common for S10+S17
3905844	chromosome1R	124332401	16.3736	NA	no-gene	NA	common for S10+S17
3586079	chromosome1R	124475473	4.50109	NA	no-gene	NA	common for S10+S17
3355286	chromosome1R	124502594	8.59709	NA	no-gene	NA	common for S10+S17
3585070	chromosome1R	125882148	16.8687	NA	no-gene	NA	common for S10+S17
3354236	chromosome1R	128647400	3.14867	SECCE1Rv1G0015740.1	intron	GDSL esterase/lipase	unique for S17
3905832	chromosome1R	128795290	4.92116	LTR-Ta_chr3B_3521	transposable_element	RLX_unknown_Sc_chr_1R-23456	common for S10+S17
5040385	chromosome1R	129112982	8.81206	NA	no-gene	NA	common for S10+S17
75511572	chromosome1R	129461634	9.19991	TRF, satellite	tandem_repeat	Sc_chr_1R_trf_480__1.9x184	common for S10+S17
4490260	chromosome1R	129461700	5.55691	TRF, satellite	tandem_repeat	Sc_chr_1R_trf_480__1.9x184	common for S10+S17
16501667	chromosome1R	130495433	5.55347	SECCE1Rv1G0015840.1	exon	Peroxidase	common for S10+S17
6211111	chromosome1R	130495470	10.3231	SECCE1Rv1G0015840.1	exon	Peroxidase	common for S10+S17
3885329	chromosome1R	130788998	4.36706	NA	no-gene	NA	common for S10+S17
5788834	chromosome1R	130788998	8.40104	NA	no-gene	NA	common for S10+S17
3341793	chromosome1R	131458597	11.4694	NA	no-gene	NA	common for S10+S17
3359534	chromosome1R	131458945	7.47741	NA	no-gene	NA	common for S10+S17
3578526	chromosome1R	132254590	4.49202	NA	no-gene	NA	common for S10+S17
3349900	chromosome1R	132257012	10.778	SECCE1Rv1G0015900.1	exon	Receptor-like kinase	common for S10+S17
3342250	chromosome1R	132257078	11.3239	SECCE1Rv1G0015900.1	exon	Receptor-like kinase	common for S10+S17
3344187	chromosome1R	132257078	3.15572	SECCE1Rv1G0015900.1	exon	Receptor-like kinase	unique for S17
3348386	chromosome1R	132816927	3.10545	fl-LTR	transposable_element	LTR_Sc_chr_1R_4548	unique for S17
7512988	chromosome1R	133009546	11.2536	NA	no-gene	NA	common for S10+S17
3731534	chromosome1R	133009915	6.89295	SECCE1Rv1G0015990.1	intron	MYB-related transcription factor	common for S10+S17
3357064	chromosome1R	133010264	9.71006	SECCE1Rv1G0015990.1	exon	MYB-related transcription factor	common for S10+S17
75511593	chromosome1R	135176779	12.9002	SECCE1Rv1G0016170.1	exon	Ring finger protein	common for S10+S17
3596222	chromosome1R	135177129	5.01349	SECCE1Rv1G0016170.1	exon	Ring finger protein	common for S10+S17
75511600	chromosome1R	135177129	10.7875	SECCE1Rv1G0016170.1	exon	Ring finger protein	common for S10+S17
75511458	chromosome1R	136830540	5.38329	NA	no-gene	NA	common for S10+S17
3580185	chromosome1R	136833026	3.44022	NA	no-gene	NA	common for S10+S17
3897787	chromosome1R	138220900	9.79641	SECCE1Rv1G0016400.1	exon	RING finger protein	common for S10+S17
5227694	chromosome1R	138982001	5.48312	SECCE1Rv1G0016480.1	exon	NA	common for S10+S17
3745337	chromosome1R	140611121	8.50686	SECCE1Rv1G0016670.1	exon	carboxyl-terminal peptidase	common for S10+S17
5041372	chromosome1R	140831829	3.80053	SECCE1Rv1G0016690.1	exon	PLATZ transcription factor family protein	common for S10+S17
3591314	chromosome1R	140831904	10.9815	SECCE1Rv1G0016690.1	exon	PLATZ transcription factor family protein	common for S10+S17
3357892	chromosome1R	140831955	9.54342	SECCE1Rv1G0016690.1	intron	PLATZ transcription factor family protein	common for S10+S17
28855518	chromosome1R	140891771	4.45019	SECCE1Rv1G0016710.1	exon	Leucine-rich repeat receptor-like protein kinase family	common for S10+S17
5036700	chromosome1R	140893901	10.6342	SECCE1Rv1G0016710.1	exon	Leucine-rich repeat receptor-like protein kinase family	common for S10+S17
3601150	chromosome1R	141371598	3.67749	NA	no-gene	NA	common for S10+S17
3356340	chromosome1R	141828827	7.10623	NA	no-gene	NA	common for S10+S17
5209276	chromosome1R	141828827	3.27875	NA	no-gene	NA	unique for S17
7086698	chromosome1R	141828827	3.77961	NA	no-gene	NA	unique for S17
5044351	chromosome1R	143570977	10.2644	NA	no-gene	NA	common for S10+S17
3348458	chromosome1R	143764067	7.61174	NA	no-gene	NA	common for S10+S17
3741449	chromosome1R	144859994	7.8008	NA	no-gene	NA	common for S10+S17
3343673	chromosome1R	145492928	8.65048	SECCE1Rv1G0016950.1	exon	Ubiquinol oxidase	common for S10+S17
3359207	chromosome1R	147988199	10.961	NA	no-gene	NA	common for S10+S17
5493502	chromosome1R	151827608	9.17123	TRF, satellite	tandem_repeat	Sc_chr_1R_trf_294__2.0x234	common for S10+S17
3344007	chromosome1R	151851294	7.81188	NA	no-gene	NA	common for S10+S17
75510927	chromosome1R	153055426	10.6939	NA	no-gene	NA	common for S10+S17
3357412	chromosome1R	153060978	9.57698	NA	no-gene	NA	common for S10+S17
75510875	chromosome1R	154254642	3.66447	NA	no-gene	NA	common for S10+S17
5039638	chromosome1R	154882404	5.68582	NA	no-gene	NA	common for S10+S17
3745691	chromosome1R	154882439	8.56222	NA	no-gene	NA	common for S10+S17
4092076	chromosome1R	156817071	5.52892	SECCE1Rv1G0017540.1	intron	Hypoxanthine phosphoribosyltransferase	common for S10+S17
3598957	chromosome1R	157178802	3.60385	SECCE1Rv1G0017570.1	exon	Pentatricopeptide repeat-containing protein	common for S10+S17
3596071	chromosome1R	158448919	7.3723	NA	no-gene	NA	common for S10+S17
3345902	chromosome1R	160023731	10.9547	SECCE1Rv1G0017680.1	exon	Malic enzyme	common for S10+S17
5045585	chromosome1R	163628650	5.68134	NA	no-gene	NA	common for S10+S17
3348962	chromosome1R	164649448	8.37291	TRF, satellite	tandem_repeat	Sc_chr_1R_trf_158__2.4x17	common for S10+S17
5043737	chromosome1R	165579281	6.50413	NA	no-gene	NA	common for S10+S17
5799793	chromosome1R	165767325	6.1036	SECCE1Rv1G0017850.1	exon	Peroxidase	common for S10+S17
7412393	chromosome1R	166256934	10.8514	NA	no-gene	NA	common for S10+S17
3359720	chromosome1R	167740486	8.04063	NA	no-gene	NA	common for S10+S17
3361722	chromosome1R	167754389	10.6822	NA	no-gene	NA	common for S10+S17
3357421	chromosome1R	167754455	10.3971	NA	no-gene	NA	common for S10+S17
7069260	chromosome1R	167931670	7.08271	SECCE1Rv1G0017870.1	exon	Kinase family protein	common for S10+S17
5228138	chromosome1R	172262612	3.05984	NA	no-gene	NA	unique for S17
3345730	chromosome1R	176227247	7.44266	SECCE1Rv1G0018090.1	intron	Kinase family protein	common for S10+S17
7357092	chromosome1R	181819787	9.70434	NA	no-gene	NA	common for S10+S17
75510882	chromosome1R	182508799	7.35524	NA	no-gene	NA	common for S10+S17
3346266	chromosome1R	185495011	8.53954	trep2348	transposable_element	RLG_unknown_Sc_chr_1R-39679	common for S10+S17
3587604	chromosome1R	204544065	10.1231	NA	no-gene	NA	common for S10+S17
3597760	chromosome1R	214224531	9.14387	NA	no-gene	NA	common for S10+S17
3599582	chromosome1R	217838048	9.23399	LTR-Ta_chr3B_24991	transposable_element	RLX_unknown_Sc_chr_1R-40910	common for S10+S17
3583983	chromosome1R	217838114	11.7994	LTR-Ta_chr3B_24991	transposable_element	RLX_unknown_Sc_chr_1R-40910	common for S10+S17
75511512	chromosome1R	218441402	9.41919	NA	no-gene	NA	common for S10+S17
3591073	chromosome1R	222078764	10.4355	NA	no-gene	NA	common for S10+S17
12699525	chromosome1R	236543519	10.6768	NA	no-gene	NA	common for S10+S17
5221324	chromosome1R	236543585	9.80424	NA	no-gene	NA	common for S10+S17
38777469	chromosome1R	238431410	8.64103	LTR-Ta_chr3B_10207	transposable_element	RLG_unknown_Sc_chr_1R-55279	common for S10+S17
7071682	chromosome1R	247471703	9.923	SECCE1Rv1G0019920.1	intron	Poly(A) RNA polymerase cid11	common for S10+S17
38777686	chromosome1R	247801839	9.86038	no gene	x	x	common for S10+S17
5225633	chromosome1R	247801905	6.34041	RLG_Sumana_3B_007_A18-2	transposable_element	RLG_unknown_Sc_chr_1R-57946	common for S10+S17
3592544	chromosome1R	247802009	7.63743	RLG_Sumana_3B_007_A18-2	transposable_element	RLG_unknown_Sc_chr_1R-57946	common for S10+S17
3882589	chromosome1R	248523624	7.22154	NA	no-gene	NA	common for S10+S17
5225480	chromosome1R	249167270	10.7917	NA	no-gene	NA	common for S10+S17
5757641	chromosome1R	255605473	5.38993	fl-LTR	transposable_element	LTR_Sc_chr_1R_9180	common for S10+S17
3358007	chromosome1R	259241219	6.82801	NA	no-gene	NA	common for S10+S17
75511488	chromosome1R	262920094	12.5528	NA	no-gene	NA	common for S10+S17
3582867	chromosome1R	274652553	3.3527	SECCE1Rv1G0021810.1	intron	23.2 kDa heat shock protein	common for S10+S17
7466283	chromosome1R	274652619	3.1222	SECCE1Rv1G0021810.1	exon	23.2 kDa heat shock protein	common for S10+S17
38776543	chromosome1R	281835264	5.95483	NA	no-gene	NA	common for S10+S17
3600240	chromosome1R	284365698	7.77084	SECCE1Rv1G0022360.1	intron	Core-2/I-branching beta-1	common for S10+S17
75510196	chromosome1R	284365756	3.23933	SECCE1Rv1G0022360.1	intron	Core-2/I-branching beta-1	unique for S17
4105122	chromosome1R	285397782	4.33774	NA	no-gene	NA	common for S10+S17
3360804	chromosome1R	287109007	12.4828	SECCE1Rv1G0022650.1	intron	Heavy metal-associated protein	common for S10+S17
3893123	chromosome1R	291247877	9.24779	NA	no-gene	NA	common for S10+S17
5045566	chromosome1R	302030568	4.29862	SECCE1Rv1G0023290.1	exon	RING finger and CHY zinc finger protein	common for S10+S17
29075122	chromosome1R	302921058	4.6357	NA	no-gene	NA	common for S10+S17
3363479	chromosome1R	303450397	9.14571	NA	no-gene	NA	common for S10+S17
3740989	chromosome1R	305111327	6.57407	NA	no-gene	NA	common for S10+S17
3353896	chromosome1R	305447906	7.02842	LTR_HVVMRXALLhA0425O23_v10_c6_2579	transposable_element	RLX_unknown_Sc_chr_1R-60114	common for S10+S17
3352095	chromosome1R	306851341	7.80598	NA	no-gene	NA	common for S10+S17
3358637	chromosome1R	306851382	10.3748	NA	no-gene	NA	common for S10+S17
3343678	chromosome1R	306851490	9.73269	NA	no-gene	NA	common for S10+S17
3346139	chromosome1R	308350573	5.92326	NA	no-gene	NA	common for S10+S17
3747016	chromosome1R	313883144	9.9998	SECCE1Rv1G0023830.1	exon	50S ribosomal protein L11	common for S10+S17
3576227	chromosome1R	313967268	11.6169	NA	no-gene	NA	common for S10+S17
5203936	chromosome1R	313967334	9.37811	NA	no-gene	NA	common for S10+S17
3364934	chromosome1R	324161158	5.77553	SECCE1Rv1G0024340.1	exon	Ribonuclease	common for S10+S17
3361585	chromosome1R	332692529	7.69271	NA	no-gene	NA	common for S10+S17
4490547	chromosome1R	337777545	9.21775	NA	no-gene	NA	common for S10+S17
3579131	chromosome1R	337840213	8.92622	NA	no-gene	NA	common for S10+S17
12321161	chromosome1R	347567039	6.99191	NA	no-gene	NA	common for S10+S17
3888964	chromosome1R	348725663	12.1239	fl-LTR	transposable_element	LTR_Sc_chr_1R_12816	common for S10+S17
3353044	chromosome1R	349063245	12.7026	NA	no-gene	NA	common for S10+S17
3598287	chromosome1R	349578736	7.57099	NA	no-gene	NA	common for S10+S17
48703574	chromosome1R	357868846	6.02364	NA	no-gene	NA	common for S10+S17
3351645	chromosome1R	359543932	10.883	SECCE1Rv1G0025770.1	exon	UPF0301 protein	common for S10+S17
3901095	chromosome1R	360851867	9.68846	NA	no-gene	NA	common for S10+S17
3347016	chromosome1R	362759646	5.31833	NA	no-gene	NA	common for S10+S17
75511281	chromosome1R	362787943	9.17104	NA	no-gene	NA	common for S10+S17
3577438	chromosome1R	366841249	9.72558	NA	no-gene	NA	common for S10+S17
3364161	chromosome1R	369515004	4.77186	NA	no-gene	NA	common for S10+S17
3890557	chromosome1R	369515004	10.2479	NA	no-gene	NA	common for S10+S17
3602871	chromosome1R	369759840	3.26057	NA	no-gene	NA	common for S10+S17
3581010	chromosome1R	370164125	3.14738	NA	no-gene	NA	common for S10+S17
5502799	chromosome1R	370209093	10.2113	NA	no-gene	NA	common for S10+S17
3745958	chromosome1R	370817239	4.2875	TRF, minisatellite	tandem_repeat	Sc_chr_1R_trf_592__2.1x23	common for S10+S17
3353145	chromosome1R	371771011	5.63791	DTM_unnamedfam2_3B_042_G05-1	transposable_element	DTM_unknown_Sc_chr_1R-929	common for S10+S17
3889753	chromosome1R	371771247	3.23254	SECCE1Rv1G0026530.1	exon	Adenomatous polyposis coli protein 2	common for S10+S17
3350443	chromosome1R	372036736	8.48364	NA	no-gene	NA	common for S10+S17
5218416	chromosome1R	372412888	3.59236	SECCE1Rv1G0026620.1	exon	DUF538 family protein	common for S10+S17
5498640	chromosome1R	372916945	11.423	SECCE1Rv1G0026650.1	intron	Carboxypeptidase	common for S10+S17
48703158	chromosome1R	374169978	9.45968	NA	no-gene	NA	common for S10+S17
28857066	chromosome1R	374496277	3.06754	NA	no-gene	NA	common for S10+S17
7513412	chromosome1R	375404503	3.091	NA	no-gene	NA	common for S10+S17
3748748	chromosome1R	375404570	9.47756	NA	no-gene	NA	common for S10+S17
5498227	chromosome1R	375847352	7.55152	SECCE1Rv1G0026900.1	exon	BTB/POZ domain containing protein	common for S10+S17
3738228	chromosome1R	376629122	4.35553	NA	no-gene	NA	common for S10+S17
5219034	chromosome1R	377042108	9.0891	SECCE1Rv1G0027030.1	intron	Myb transcription factor	common for S10+S17
3360254	chromosome1R	380571002	8.5381	SECCE1Rv1G0027270.1	intron	Folylpolyglutamate synthase	common for S10+S17
3590392	chromosome1R	382305796	4.06743	NA	no-gene	NA	common for S10+S17
3896472	chromosome1R	382545454	15.5696	SECCE1Rv1G0027430.1	intron	Myosin heavy chain-related protein	common for S10+S17
3897685	chromosome1R	382697581	9.96928	NA	no-gene	NA	common for S10+S17
5035640	chromosome1R	384193100	6.01711	NA	no-gene	NA	common for S10+S17
3350605	chromosome1R	384717808	10.0307	NA	no-gene	NA	common for S10+S17
3351730	chromosome1R	386316923	8.9773	NA	no-gene	NA	common for S10+S17
3887696	chromosome1R	386321106	9.05358	NA	no-gene	NA	common for S10+S17
3585134	chromosome1R	387050640	9.08516	NA	no-gene	NA	common for S10+S17
3577451	chromosome1R	387050709	9.43181	NA	no-gene	NA	common for S10+S17
3739371	chromosome1R	387057579	7.49658	SECCE1Rv1G0027700.1	intron	Electron transfer flavoprotein-ubiquinone oxidoreductase	common for S10+S17
3354895	chromosome1R	387469712	10.0875	NA	no-gene	NA	common for S10+S17
59544494	chromosome1R	387693633	5.83846	NA	no-gene	NA	common for S10+S17
3895235	chromosome1R	388371067	8.83825	NA	no-gene	NA	common for S10+S17
3354642	chromosome1R	388371319	10.6078	NA	no-gene	NA	common for S10+S17
3730332	chromosome1R	388372166	6.84586	NA	no-gene	NA	common for S10+S17
3903669	chromosome1R	392139381	8.82831	NA	no-gene	NA	common for S10+S17
3894447	chromosome1R	392139392	4.16477	NA	no-gene	NA	common for S10+S17
3355992	chromosome1R	392227966	7.60913	SECCE1Rv1G0028010.1	exon	Plastid lipid-associated protein	common for S10+S17
75511552	chromosome1R	394051618	4.29758	fl-LTR	transposable_element	LTR_Sc_chr_1R_14593	common for S10+S17
5042665	chromosome1R	394051684	7.50614	fl-LTR	transposable_element	LTR_Sc_chr_1R_14593	common for S10+S17
3734430	chromosome1R	394998462	6.73873	SECCE1Rv1G0028160.1	intron	Cystathionine gamma-lyase	common for S10+S17
3740060	chromosome1R	395826866	6.4061	NA	no-gene	NA	common for S10+S17
3734763	chromosome1R	397176741	4.21841	SECCE1Rv1G0028300.1	exon	ATP-dependent zinc metalloprotease FtsH	common for S10+S17
3885129	chromosome1R	397177656	3.64625	SECCE1Rv1G0028300.1	exon	ATP-dependent zinc metalloprotease FtsH	common for S10+S17
3587881	chromosome1R	397177722	3.371	SECCE1Rv1G0028300.1	exon	ATP-dependent zinc metalloprotease FtsH	common for S10+S17
3359759	chromosome1R	397802254	5.5361	NA	no-gene	NA	common for S10+S17
3593608	chromosome1R	399149495	3.79005	NA	no-gene	NA	unique for S17
3601795	chromosome1R	403162840	3.5907	NA	no-gene	NA	common for S10+S17
3905098	chromosome1R	403162840	9.49046	NA	no-gene	NA	common for S10+S17
5043320	chromosome1R	403167523	3.64267	SECCE1Rv1G0028530.1	exon	Trehalase	common for S10+S17
3596612	chromosome1R	403167589	3.51355	SECCE1Rv1G0028530.1	exon	Trehalase	common for S10+S17
5769121	chromosome1R	403579783	9.23621	NA	no-gene	NA	common for S10+S17
5769120	chromosome1R	403579794	10.1683	NA	no-gene	NA	common for S10+S17
75510811	chromosome1R	404348267	4.95473	SECCE1Rv1G0028600.1	exon	Membrane protein insertase YidC	common for S10+S17
3577386	chromosome1R	404779109	3.67168	NA	no-gene	NA	common for S10+S17
5497003	chromosome1R	404779109	6.68347	NA	no-gene	NA	common for S10+S17
3596868	chromosome1R	404779809	3.36423	SECCE1Rv1G0028640.1	exon	Kinase family protein	common for S10+S17
3596640	chromosome1R	405121399	3.42953	NA	no-gene	NA	common for S10+S17
5037333	chromosome1R	405121399	7.375	NA	no-gene	NA	common for S10+S17
3739254	chromosome1R	406062231	7.33195	SECCE1Rv1G0028730.1	exon	Protein COFACTOR ASSEMBLY OF COMPLEX C SUBUNIT B CCB2	common for S10+S17
7086882	chromosome1R	406075292	7.81205	SECCE1Rv1G0028740.1	exon	U-box domain-containing protein 4	common for S10+S17
3738224	chromosome1R	407285189	9.25671	NA	no-gene	NA	common for S10+S17
5224727	chromosome1R	407709394	3.49806	SECCE1Rv1G0028800.1	intron	histone acetyltransferase of the CBP family 1	common for S10+S17
3732144	chromosome1R	409070151	7.47073	SECCE1Rv1G0029030.1	exon	Glutathione S-transferase	common for S10+S17
5215659	chromosome1R	409070217	7.4424	SECCE1Rv1G0029030.1	exon	Glutathione S-transferase	common for S10+S17
3739904	chromosome1R	409100375	8.38948	SECCE1Rv1G0029070.1	intron	Glutathione S-transferase	common for S10+S17
4486497	chromosome1R	409100749	7.52732	SECCE1Rv1G0029070.1	exon	Glutathione S-transferase	common for S10+S17
4489472	chromosome1R	409459557	7.04657	SECCE1Rv1G0029120.1	intron	Transcription factor	common for S10+S17
5043236	chromosome1R	409989275	4.82643	NA	no-gene	NA	common for S10+S17
5038772	chromosome1R	410041271	6.60078	NA	no-gene	NA	common for S10+S17
3738333	chromosome1R	411154072	6.72803	SECCE1Rv1G0029230.1	exon	Glutamyl-tRNA reductase	common for S10+S17
7358029	chromosome1R	411193503	5.46421	NA	no-gene	NA	common for S10+S17
5209101	chromosome1R	412044129	7.65775	SECCE1Rv1G0029290.1	exon	Membrane-associated kinase regulator-like protein	common for S10+S17
3738740	chromosome1R	412446271	5.02528	SECCE1Rv1G0029330.1	intron	Xanthine dehydrogenase	common for S10+S17
28857328	chromosome1R	412539346	5.22058	SECCE1Rv1G0029350.1	exon	Homeobox protein BEL1-like protein	common for S10+S17
3731934	chromosome1R	412936467	4.53823	NA	no-gene	NA	common for S10+S17
5202569	chromosome1R	413485804	3.6677	fl-LTR	transposable_element	LTR_Sc_chr_1R_15373	unique for S17
4495916	chromosome1R	413485870	5.53177	fl-LTR	transposable_element	LTR_Sc_chr_1R_15373	common for S10+S17
3745512	chromosome1R	413736046	4.44619	SECCE1Rv1G0029380.1	intron	GTPase family protein	common for S10+S17
7106140	chromosome1R	413752386	5.78891	NA	no-gene	NA	common for S10+S17
3346398	chromosome1R	413752452	4.74116	NA	no-gene	NA	common for S10+S17
3579654	chromosome1R	413763422	5.2136	SECCE1Rv1G0029390.1	intron	NAC domain-containing protein	common for S10+S17
3889412	chromosome1R	414158741	3.04863	SECCE1Rv1G0029410.1	exon	Cell division cycle 48-like protein	common for S10+S17
3348349	chromosome1R	414161364	3.88914	NA	no-gene	NA	common for S10+S17
3342810	chromosome1R	414161430	4.25058	NA	no-gene	NA	common for S10+S17
75510615	chromosome1R	414226342	3.71713	NA	no-gene	NA	common for S10+S17
3577265	chromosome1R	414226408	3.9169	NA	no-gene	NA	common for S10+S17
3898836	chromosome1R	415367225	4.54172	NA	no-gene	NA	common for S10+S17
3579545	chromosome1R	416305081	4.27548	SECCE1Rv1G0029580.1	intron	28 kDa ribonucleoprotein	common for S10+S17
3354956	chromosome1R	418272235	4.41976	NA	no-gene	NA	common for S10+S17
75510951	chromosome1R	418275472	4.45626	NA	no-gene	NA	common for S10+S17
3741070	chromosome1R	419138392	4.30533	NA	no-gene	NA	common for S10+S17
3735658	chromosome1R	419726575	3.52213	NA	no-gene	NA	common for S10+S17
3584176	chromosome1R	420391207	3.02132	NA	no-gene	NA	common for S10+S17
5497782	chromosome1R	420972237	4.6095	SECCE1Rv1G0029840.1	exon	RNA-binding KH domain-containing protein	common for S10+S17
7091281	chromosome1R	420972237	3.88027	SECCE1Rv1G0029840.1	exon	RNA-binding KH domain-containing protein	common for S10+S17
37700688	chromosome1R	421020197	5.18781	SECCE1Rv1G0029850.1	exon	Homeobox-leucine zipper family protein	common for S10+S17
3732441	chromosome1R	421022515	5.72976	SECCE1Rv1G0029850.1	exon	Homeobox-leucine zipper family protein	common for S10+S17
5757350	chromosome1R	421993000	4.25095	NA	no-gene	NA	common for S10+S17
3903620	chromosome1R	421995667	4.34158	NA	no-gene	NA	common for S10+S17
3345985	chromosome1R	421995695	4.94028	NA	no-gene	NA	common for S10+S17
3354930	chromosome1R	421995820	3.06111	NA	no-gene	NA	common for S10+S17
38785514	chromosome1R	421995820	4.11463	NA	no-gene	NA	common for S10+S17
12323230	chromosome1R	422563564	4.47804	SECCE1Rv1G0030010.1	intron	Cinnamoyl-CoA reductase-like protein	common for S10+S17
3909062	chromosome1R	424205647	4.19644	NA	no-gene	NA	common for S10+S17
5488907	chromosome1R	425993457	4.52803	SECCE1Rv1G0030250.1	exon	Transposon Ty3-G Gag-Pol polyprotein	common for S10+S17
3580282	chromosome1R	427192230	4.99723	SECCE1Rv1G0030340.1	exon	ERD (Early-responsive to dehydration stress) family protein	common for S10+S17
3749859	chromosome1R	427196431	3.48666	SECCE1Rv1G0030340.1	exon	ERD (Early-responsive to dehydration stress) family protein	common for S10+S17
5206532	chromosome1R	427196431	3.20548	SECCE1Rv1G0030340.1	exon	ERD (Early-responsive to dehydration stress) family protein	unique for S17
5205961	chromosome1R	427368985	5.73228	SECCE1Rv1G0030370.1	exon	Cytochrome P450 family protein	common for S10+S17
5220659	chromosome1R	427439955	3.93898	SECCE1Rv1G0030420.1	exon	WRKY family transcription factor	common for S10+S17
29362018	chromosome1R	427889570	5.04428	SECCE1Rv1G0030460.1	exon	Peptide transporter	common for S10+S17
3346324	chromosome1R	427889685	3.61815	SECCE1Rv1G0030460.1	exon	Peptide transporter	common for S10+S17
7415466	chromosome1R	427890179	4.1545	SECCE1Rv1G0030460.1	exon	Peptide transporter	common for S10+S17
3908467	chromosome1R	429986160	6.64899	SECCE1Rv1G0030640.1	exon	N-alpha-acetyltransferase 25	common for S10+S17
3748523	chromosome1R	436782418	4.56214	fl-LTR	transposable_element	LTR_Sc_chr_1R_16284	common for S10+S17
41116615	chromosome1R	437105070	3.10519	NA	no-gene	NA	unique for S17
3357866	chromosome1R	437105136	3.72426	SECCE1Rv1G0030920.1	exon	Carboxypeptidase	common for S10+S17
3346743	chromosome1R	437341381	3.481	MITE_barke_5_97310_MuDR0N2_TM	transposable_element	DXX_MITE_Sc_chr_1R-2427	common for S10+S17
7086937	chromosome1R	437402770	10.4354	SECCE1Rv1G0030950.1	exon	Myb family transcription factor-like	common for S10+S17
5221443	chromosome1R	438517921	4.26168	NA	no-gene	NA	common for S10+S17
5757290	chromosome1R	440267870	3.7184	SECCE1Rv1G0031250.1	exon	F-box family protein-like protein	common for S10+S17
5039204	chromosome1R	444069823	4.50559	SECCE1Rv1G0031550.1	exon	Short-chain dehydrogenase/reductase family protein	common for S10+S17
5789221	chromosome1R	444301258	4.34429	SECCE1Rv1G0031600.1	intron	U-box domain-containing family protein	common for S10+S17
75510954	chromosome1R	444837020	4.02533	NA	no-gene	NA	common for S10+S17
5796533	chromosome1R	445412011	5.84095	SECCE1Rv1G0031710.1	exon	Pectin acetylesterase	common for S10+S17
3582450	chromosome1R	445412025	3.63041	SECCE1Rv1G0031710.1	exon	Pectin acetylesterase	common for S10+S17
3596540	chromosome1R	446212839	4.63855	SECCE1Rv1G0031750.1	exon	GRAS transcription factor	common for S10+S17
3351059	chromosome1R	447697808	5.11099	NA	no-gene	NA	common for S10+S17
3342096	chromosome1R	448138940	3.96988	NA	no-gene	NA	common for S10+S17
5036653	chromosome1R	449225713	3.12228	NA	no-gene	NA	unique for S17
7097432	chromosome1R	449225713	3.34895	NA	no-gene	NA	common for S10+S17
3886120	chromosome1R	449230950	4.15767	SECCE1Rv1G0032000.1	exon	Holliday junction resolvase	common for S10+S17
3345556	chromosome1R	449342399	12.9635	NA	no-gene	NA	common for S10+S17
75511280	chromosome1R	449692504	3.55495	NA	no-gene	NA	common for S10+S17
3349358	chromosome1R	450961011	3.70856	NA	no-gene	NA	common for S10+S17
75511353	chromosome1R	450995266	4.41365	NA	no-gene	NA	common for S10+S17
5768406	chromosome1R	451675957	3.54004	SECCE1Rv1G0032140.1	exon	Lipoxygenase	common for S10+S17
3358580	chromosome1R	452375457	4.58227	NA	no-gene	NA	common for S10+S17
5209009	chromosome1R	452385903	4.25988	NA	no-gene	NA	common for S10+S17
5204013	chromosome1R	452730927	3.2423	NA	no-gene	NA	common for S10+S17
5757557	chromosome1R	452910259	4.78904	NA	no-gene	NA	common for S10+S17
5504035	chromosome1R	455440735	3.43253	SECCE1Rv1G0032420.1	exon	Beta-amylase	common for S10+S17
75510845	chromosome1R	457822601	3.92809	NA	no-gene	NA	common for S10+S17
3355104	chromosome1R	458200474	3.57309	NA	no-gene	NA	common for S10+S17
3342996	chromosome1R	465050358	6.17331	SECCE1Rv1G0033270.1	exon	Cell division cycle 48-like protein	common for S10+S17
3746372	chromosome1R	466258145	3.49463	NA	no-gene	NA	unique for S17
3598460	chromosome1R	468311167	3.40161	TRF, minisatellite	tandem_repeat	Sc_chr_1R_trf_788__2.0x55	common for S10+S17
3585511	chromosome1R	477660828	3.02044	NA	no-gene	NA	common for S10+S17
3578489	chromosome1R	477743363	3.10173	NA	no-gene	NA	common for S10+S17
3730047	chromosome1R	477743614	4.03995	NA	no-gene	NA	common for S10+S17
75511241	chromosome1R	495527082	6.28242	SECCE1Rv1G0035110.1	exon	Conserved oligomeric Golgi complex subunit 5	common for S10+S17
3907108	chromosome1R	495527148	7.19607	SECCE1Rv1G0035110.1	exon	Conserved oligomeric Golgi complex subunit 5	common for S10+S17
3883399	chromosome1R	496021207	3.19708	NA	no-gene	NA	unique for S17
4100536	chromosome1R	496840431	3.75707	SECCE1Rv1G0035170.1	exon	Plant calmodulin-binding-like protein	common for S10+S17
3740372	chromosome1R	498808996	4.36752	SECCE1Rv1G0035450.1	exon	Glycosyltransferase	common for S10+S17
3594304	chromosome1R	499187701	3.2563	SECCE1Rv1G0035490.1	exon	Cytochrome P450	common for S10+S17
5138405	chromosome1R	500480056	3.79485	fl-LTR	transposable_element	LTR_Sc_chr_1R_18740	common for S10+S17
5223354	chromosome1R	501115466	5.06689	SECCE1Rv1G0035750.1	exon	Phospholipase A1	common for S10+S17
3343110	chromosome1R	502532041	3.13376	NA	no-gene	NA	common for S10+S17
4485244	chromosome1R	503835511	3.64033	SECCE1Rv1G0036000.1	exon	Cytochrome P450 family protein	common for S10+S17
3741036	chromosome1R	507826043	3.25338	NA	no-gene	NA	common for S10+S17
3733206	chromosome1R	517495813	5.28421	NA	no-gene	NA	common for S10+S17
3347687	chromosome1R	542148685	4.72529	NA	no-gene	NA	common for S10+S17
3731922	chromosome1R	543942141	6.23576	SECCE1Rv1G0038920.1	exon	Coiled-coil domain-containing protein 47	common for S10+S17
7072275	chromosome1R	546473780	3.3442	SECCE1Rv1G0039200.1	exon	Tubby-like F-box protein	common for S10+S17
3907107	chromosome1R	546473948	5.36178	SECCE1Rv1G0039200.1	exon	Tubby-like F-box protein	common for S10+S17
3883763	chromosome1R	557913772	3.52011	NA	no-gene	NA	common for S10+S17
5203190	chromosome1R	562562207	3.92884	NA	no-gene	NA	common for S10+S17
3345150	chromosome1R	562768244	5.25636	NA	no-gene	NA	common for S10+S17
3741732	chromosome1R	565130123	4.04858	NA	no-gene	NA	common for S10+S17
3739305	chromosome1R	570783292	6.90109	SECCE1Rv1G0041320.1	exon	F-box family protein	common for S10+S17
3744172	chromosome1R	591309306	3.35839	SECCE1Rv1G0043260.1	exon	BTB/POZ domain containing protein	common for S10+S17
3734545	chromosome1R	611494124	10.6066	fl-LTR	transposable_element	LTR_Sc_chr_1R_22931	common for S10+S17
3586279	chromosome1R	720560706	8.6685	NA	no-gene	NA	common for S10+S17
3907618	chromosome1R	720560882	8.53426	SECCE1Rv1G0062640.1	exon	Argininosuccinate lyase	common for S10+S17

## Sheet: ALL
Table S12. GWAS results for SNP-DArT and silico-DArT markers associated with resposne to LR isolate S on chromosome 1R (p ≤ 0.001); 10 and 17 dpi
marker	trait	No of marers associated with LR	No of markers located in genes (No of markers located in exons) - both QTLs	No of markers located in genes (No of markers located in exons) - I QTL	No of markers located in genes (No of markers located in exons) - II QTL
s_SNP-DArT	S_10	107	64 (53)	48 (42)	16 (11)
	S_17	115	68 (56)	46 (40)	22 (16)
s_silico-DArT	S_10	552	220 (172)	126 (103)	94 (69)
	S_17	519	207 (162)	124 (99)	83 (63)
