# Supplementary material for: Identification of quantitative trait loci associated with leaf rust resistance in rye by precision mapping
Source: BMC Plant Biol. 2024 Apr 17;24:291. doi: 10.1186/s12870-024-04960-6 (PMC11022434; doi:10.1186/s12870-024-04960-6)
Supplement: Supplementary file 13 — Supplementary Material 13. [file 12870_2024_4960_MOESM13_ESM.xlsx]

## Sheet: SNP_10 dpi
Table S13. GWAS results for SNP-DArT markers associated with resposne to LR isolate S 10 dpi on chromosome 1R (p ≤ 0.05; values coloured in blue - 0,001<p>0,01 and green -0,01<p>0,05)
AlleleID	Chrom_Rye_v3	ChromPos_Rye_v3	pvalue_LMM_isolate_S_10_dpi	Gene ID	Name	gene body	comments
37707091|F|0-30:G>A-30:G>A	chromosome1R	38400052	2.98916	x	x	x
3592895|F|0-20:C>G-20:C>G	chromosome1R	43827364	1.41459	SECCE1Rv1G0008040.1	Protein aluminum sensitive 3	exon
3584357|F|0-46:C>G-46:C>G	chromosome1R	45564478	1.54337	SECCE1Rv1G0008210.1	F-box family protein	exon
3736595|F|0-39:A>C-39:A>C	chromosome1R	49246444	1.57019	x	x	x
3364120|F|0-46:A>T-46:A>T	chromosome1R	49737113	1.83895	x	x	x
3899279|F|0-40:C>G-40:C>G	chromosome1R	50824534	2.46444	SECCE1Rv1G0008960.1	Adenine/guanine permease	exon
3734134|F|0-10:T>C-10:T>C	chromosome1R	51204687	2.10502	SECCE1Rv1G0008990.1	Serine/threonine-protein kinase ATM	exon
3348441|F|0-10:T>C-10:T>C	chromosome1R	51204711	2.08573	SECCE1Rv1G0008990.1	Serine/threonine-protein kinase ATM	exon
3349974|F|0-34:A>G-34:A>G	chromosome1R	51353066	2.61074	x	x	x
3343401|F|0-67:C>G-67:C>G	chromosome1R	52479272	2.91744	x	x	x
5210535|F|0-66:T>C-66:T>C	chromosome1R	53241837	1.79132	SECCE1Rv1G0009230.1	DEAD-box ATP-dependent RNA helicase 52A	exon	only at 10 dpi
7094525|F|0-17:C>T-17:C>T	chromosome1R	53747631	2.06429	SECCE1Rv1G0009350.1	Holo-[acyl-carrier-protein] synthase	exon
3741007|F|0-24:G>T-24:G>T	chromosome1R	53748046	1.97969	SECCE1Rv1G0009350.1	Holo-[acyl-carrier-protein] synthase	exon
3596879|F|0-56:A>C-56:A>C	chromosome1R	54861567	1.70397	x	x	x
5225086|F|0-7:T>G-7:T>G	chromosome1R	54861567	1.68249	x	x	x
3595436|F|0-46:A>C-46:A>C	chromosome1R	57295682	1.65556	SECCE1Rv1G0009780.1	FBD-associated F-box protein	exon
3364611|F|0-24:G>A-24:G>A	chromosome1R	57295748	2.40187	SECCE1Rv1G0009780.1	FBD-associated F-box protein	exon
3362448|F|0-31:T>C-31:T>C	chromosome1R	59484124	2.32359	SECCE1Rv1G0010000.1	Caleosin	exon
3364140|F|0-30:T>C-30:T>C	chromosome1R	59597318	1.36399	SECCE1Rv1G0010040.1	Nuclear pore complex protein Nup98-Nup96	exon
3364898|F|0-63:T>A-63:T>A	chromosome1R	60016784	2.05963	SECCE1Rv1G0010100.1	Protamine P1 family protein	exon
7103954|F|0-55:G>T-55:G>T	chromosome1R	60230227	1.93206	SECCE1Rv1G0010120.1	Condensin-2 complex subunit G2	exon
3363655|F|0-36:C>T-36:C>T	chromosome1R	61300876	1.6385	SECCE1Rv1G0010260.1	Dihydrolipoyl dehydrogenase	exon
4104069|F|0-51:A>G-51:A>G	chromosome1R	61812180	1.92226	SECCE1Rv1G0010340.1	Pentatricopeptide repeat-containing protein	exon
3363522|F|0-61:C>T-61:C>T	chromosome1R	62373431	1.58131	SECCE1Rv1G0010460.1	Phosphatidylinositol-4-phosphate 5-kinase	exon
3905768|F|0-7:T>G-7:T>G	chromosome1R	62911032	1.50971	SECCE1Rv1G0010480.1	neuronal PAS domain protein	exon
5207650|F|0-11:C>T-11:C>T	chromosome1R	64853386	2.49701	SECCE1Rv1G0010680.1	2-oxoglutarate (2OG) and Fe(II)-dependent oxygenase superfamily protein	exon
3593524|F|0-21:G>C-21:G>C	chromosome1R	65016828	2.37538	SECCE1Rv1G0010700.1	WRKY transcription factor	exon
3362286|F|0-8:C>T-8:C>T	chromosome1R	65443301	1.49938	SECCE1Rv1G0010730.1	Kinase family protein	exon
5220146|F|0-7:C>G-7:C>G	chromosome1R	65443367	2.34322	SECCE1Rv1G0010730.1	Kinase family protein	exon
3599183|F|0-13:G>T-13:G>T	chromosome1R	66318144	2.39263	x	x	x
3745050|F|0-15:T>C-15:T>C	chromosome1R	66482340	1.91729	x	x	x
29075975|F|0-18:C>T-18:C>T	chromosome1R	66903898	2.72532	x	x	x
3744883|F|0-42:C>T-42:C>T	chromosome1R	71174986	1.93253	x	x	x
3742267|F|0-59:C>A-59:C>A	chromosome1R	128651431	1.42656	SECCE1Rv1G0015740.1	GDSL esterase/lipase	exon
3743046|F|0-50:G>A-50:G>A	chromosome1R	136413370	2.1473	x	x	x
3348513|F|0-49:A>G-49:A>G	chromosome1R	136833192	2.72255	x	x	x
5501536|F|0-62:T>G-62:T>G	chromosome1R	140894099	2.59874	SECCE1Rv1G0016710.1	Leucine-rich repeat receptor-like protein kinase family	exon
3364155|F|0-41:C>G-41:C>G	chromosome1R	141387007	1.88405	x	x	x
5209276|F|0-14:C>T-14:C>T	chromosome1R	141828827	1.87395	x	x	x	only at 10 dpi
5789178|F|0-50:T>C-50:T>C	chromosome1R	156268952	2.49489	SECCE1Rv1G0017510.1	Cation/H(+) antiporter	exon
3596199|F|0-13:G>A-13:G>A	chromosome1R	169126162	2.63959	x	x	x
3909365|F|0-45:G>A-45:G>A	chromosome1R	172288585	2.26879	SECCE1Rv1G0017990.1	Mitochondrial carrier family	exon	only at 10 dpi
3893964|F|0-61:T>G-61:T>G	chromosome1R	247907747	2.75101	x	x	x	only at 10 dpi
3893335|F|0-46:G>C-46:G>C	chromosome1R	289171988	2.23318	x	x	x
3597169|F|0-16:G>A-16:G>A	chromosome1R	304299524	2.55861	SECCE1Rv1G0023410.1	GDSL esterase/lipase	exon	only at 10 dpi
5801987|F|0-68:G>T-68:G>T	chromosome1R	324548072	2.73975	SECCE1Rv1G0024390.1	Long-chain-alcohol oxidase	exon
3362029|F|0-49:A>T-49:A>T	chromosome1R	334094015	2.98542	x	x	x
3597238|F|0-43:G>C-43:G>C	chromosome1R	335370619	2.6936	SECCE1Rv1G0024930.1	Pleckstrin-like (PH) and lipid-binding START domain protein	exon	only at 10 dpi
3352542|F|0-8:G>A-8:G>A	chromosome1R	372036736	2.80526	x	x	x
3349991|F|0-29:G>A-29:G>A	chromosome1R	372047521	2.82109	x	x	x
3588869|F|0-52:T>C-52:T>C	chromosome1R	372412828	1.96921	SECCE1Rv1G0026620.1	DUF538 family protein	exon
7097938|F|0-5:T>C-5:T>C	chromosome1R	375182406	2.38569	x	x	x	only at 10 dpi
3362156|F|0-26:G>A-26:G>A	chromosome1R	376286446	1.48586	SECCE1Rv1G0026940.1	RP/EB family microtubule-associated protein	exon
3362760|F|0-25:T>G-25:T>G	chromosome1R	376449419	2.62758	SECCE1Rv1G0026960.1	CBS domain-containing protein CBSX5	exon	only at 10 dpi
3362490|F|0-12:G>C-12:G>C	chromosome1R	377038236	2.54641	x	x	x
3347673|F|0-41:A>G-41:A>G	chromosome1R	377042108	2.79061	SECCE1Rv1G0027030.1	Myb transcription factor	intron
3743881|F|0-48:G>T-48:G>T	chromosome1R	377733098	2.94693	x	x	x
28856208|F|0-16:G>A-16:G>A	chromosome1R	377733164	2.05598	x	x	x	only at 10 dpi
3362994|F|0-8:A>C-8:A>C	chromosome1R	381273498	2.91635	SECCE1Rv1G0027300.1	Malic enzyme	intron
5498126|F|0-51:C>A-51:C>A	chromosome1R	386316923	2.81837	x	x	x	only at 10 dpi
3739371|F|0-10:G>A-10:G>A	chromosome1R	387057579	2.37119	SECCE1Rv1G0027700.1	Electron transfer flavoprotein-ubiquinone oxidoreductase	intron
39740653|F|0-35:G>C-35:G>C	chromosome1R	387693633	2.07329	x	x	x
3344586|F|0-11:G>A-11:G>A	chromosome1R	388371067	1.85197	x	x	x
3351743|F|0-5:T>C-5:T>C	chromosome1R	388372166	2.7503	x	x	x	only at 10 dpi
3748080|F|0-61:G>A-61:G>A	chromosome1R	391532934	2.30101	x	x	x
3591273|F|0-29:C>A-29:C>A	chromosome1R	392139518	2.7905	x	x	x	only at 10 dpi
3744605|F|0-15:A>T-15:A>T	chromosome1R	393877981	2.12227	x	x	x
3599296|F|0-45:C>T-45:C>T	chromosome1R	395987686	1.94406	x	x	x
5796653|F|0-52:C>T-52:C>T	chromosome1R	396966389	2.32678	SECCE1Rv1G0028290.1	Phytochrome kinase substrate	exon	only at 10 dpi
3590658|F|0-6:A>G-6:A>G	chromosome1R	397801005	1.63073	SECCE1Rv1G0028330.1	Major facilitator superfamily domain-containing protein	intron
3905963|F|0-17:C>T-17:C>T	chromosome1R	402316214	1.99058	SECCE1Rv1G0028490.1	FAS-associated factor 2-B	intron
3365044|F|0-13:A>C-13:A>C	chromosome1R	406074867	1.92498	SECCE1Rv1G0028740.1	U-box domain-containing protein 4	exon	only at 10 dpi
3356952|F|0-65:G>C-65:G>C	chromosome1R	406075050	1.96025	SECCE1Rv1G0028740.1	U-box domain-containing protein 4	exon
3364557|F|0-33:G>A-33:G>A	chromosome1R	406804922	1.92733	x	x	x
3744759|F|0-52:G>A-52:G>A	chromosome1R	407287390	2.93033	SECCE1Rv1G0028780.1	Arogenate dehydratase	exon	only at 10 dpi
7357822|F|0-7:C>G-7:C>G	chromosome1R	412539193	1.84132	SECCE1Rv1G0029350.1	Homeobox protein BEL1-like protein	exon
28857328|F|0-14:A>G-14:A>G	chromosome1R	412539346	1.49858	SECCE1Rv1G0029350.1	Homeobox protein BEL1-like protein	exon
3745512|F|0-9:C>T-9:C>T	chromosome1R	413736046	2.17403	SECCE1Rv1G0029380.1	GTPase family protein	intron
3577265|F|0-16:C>T-16:C>T	chromosome1R	414226408	1.79195	x	x	x
16519303|F|0-10:T>C-10:T>C	chromosome1R	420741815	1.34838	SECCE1Rv1G0029810.1	UDP-N-acetylmuramoyl-L-alanyl-D-glutamate--2	exon
3596152|F|0-15:T>A-15:T>A	chromosome1R	420970840	1.93751	SECCE1Rv1G0029840.1	RNA-binding KH domain-containing protein	exon
7091281|F|0-28:G>C-28:G>C	chromosome1R	420972237	2.39927	SECCE1Rv1G0029840.1	RNA-binding KH domain-containing protein	exon
3746387|F|0-27:T>G-27:T>G	chromosome1R	422563056	2.24435	SECCE1Rv1G0030010.1	Cinnamoyl-CoA reductase-like protein	exon
3362032|F|0-31:C>T-31:C>T	chromosome1R	422563564	1.3324	SECCE1Rv1G0030010.1	Cinnamoyl-CoA reductase-like protein	intron
3743103|F|0-38:C>T-38:C>T	chromosome1R	424464583	2.19656	SECCE1Rv1G0030150.1	Chalcone-flavanone isomerase family protein	exon
3908792|F|0-68:C>T-68:C>T	chromosome1R	426929972	2.20372	SECCE1Rv1G0030320.1	Choline-phosphate cytidylyltransferase	intron	only at 10 dpi
3580282|F|0-23:A>C-23:A>C	chromosome1R	427192230	1.3458	SECCE1Rv1G0030340.1	ERD (Early-responsive to dehydration stress) family protein	exon
3749859|F|0-35:C>T-35:C>T	chromosome1R	427196431	1.47014	SECCE1Rv1G0030340.1	ERD (Early-responsive to dehydration stress) family protein	exon
5205961|F|0-26:G>A-26:G>A	chromosome1R	427368985	1.59598	SECCE1Rv1G0030370.1	Cytochrome P450 family protein	exon	only at 10 dpi
5224488|F|0-10:C>T-10:C>T	chromosome1R	427889570	1.71323	SECCE1Rv1G0030460.1	Peptide transporter	exon	only at 10 dpi
5036653|F|0-7:T>C-7:T>C	chromosome1R	449225713	1.60993	x	x	x
7104339|F|0-12:T>C-12:T>C	chromosome1R	449234502	2.63295	x	x	x
7468179|F|0-54:C>G-54:C>G	chromosome1R	463113313	1.42571	x	x	x	only at 10 dpi
3909367|F|0-50:A>G-50:A>G	chromosome1R	465049535	1.61682	SECCE1Rv1G0033270.1	Cell division cycle 48-like protein	exon
3596184|F|0-21:T>C-21:T>C	chromosome1R	467424045	1.45412	x	x	x	only at 10 dpi
41118336|F|0-13:T>C-13:T>C	chromosome1R	496023097	1.34305	x	x	x	only at 10 dpi
3363893|F|0-42:C>T-42:C>T	chromosome1R	496087995	1.81769	x	x	x	only at 10 dpi
3895888|F|0-46:A>G-46:A>G	chromosome1R	499697123	1.42193	SECCE1Rv1G0035560.1	NAD kinase	exon	only at 10 dpi
70186712|F|0-7:T>C-7:T>C	chromosome1R	500402808	1.74527	SECCE1Rv1G0035700.1	Major facilitator superfamily protein	exon
3907027|F|0-40:C>T-40:C>T	chromosome1R	503836866	2.15505	SECCE1Rv1G0036010.1	Mitochondrial carrier	exon	only at 10 dpi
3597390|F|0-21:T>C-21:T>C	chromosome1R	554388598	1.30231	SECCE1Rv1G0039880.1	HXXXD-type acyl-transferase family protein	exon	only at 10 dpi
3577403|F|0-29:A>G-29:A>G	chromosome1R	562209919	1.35411	SECCE1Rv1G0040600.1	Pentatricopeptide repeat-containing protein	exon	only at 10 dpi
3345150|F|0-46:C>A-46:C>A	chromosome1R	562768244	1.31627	x	x	x	only at 10 dpi
3587760|F|0-65:C>T-65:C>T	chromosome1R	592513253	1.80036	x	x	x
5500766|F|0-11:C>T-11:C>T	chromosome1R	608835512	2.08183	SECCE1Rv1G0045190.1	actin cytoskeleton-regulatory complex pan-like protein	exon
3745891|F|0-32:T>C-32:T>C	chromosome1R	621199531	1.34683	SECCE1Rv1G0046980.1	Chitinase	exon	only at 10 dpi
3743531|F|0-52:T>C-52:T>C	chromosome1R	637269191	1.74571	x	x	x
3355413|F|0-67:C>T-67:C>T	chromosome1R	713316885	1.69703	x	x	x
3349247|F|0-63:G>A-63:G>A	chromosome1R	718456356	1.59963	SECCE1Rv1G0062120.1	ATP-dependent zinc metalloprotease FtsH	exon	only at 10 dpi

## Sheet: SNP_17 dpi
Table S13. GWAS results for SNP-DArT markers associated with resposne to LR isolate S 17 dpi on chromosome 1R (p ≤ 0.05; values coloured in blue - 0,001<p>0,01 and green -0,01<p>0,05)
AlleleID	Chrom_Rye_v3	ChromPos_Rye_v3	pvalue_LMM_isolate_S_17_dpi	Gene ID	Name	gene body	comments
37707091|F|0-30:G>A-30:G>A	chromosome1R	38400052	2.06675
3347757|F|0-27:T>A-27:T>A	chromosome1R	41600624	1.51107	SECCE1Rv1G0007660.1	E3 ubiquitin-protein ligase RNF14	exon	only at 17 dpi
3597471|F|0-51:G>C-51:G>C	chromosome1R	43129230	1.37281	x	x	x	only at 17 dpi
5803107|F|0-14:C>T-14:C>T	chromosome1R	43158102	1.84888	x	x	x	only at 17 dpi
3592895|F|0-20:C>G-20:C>G	chromosome1R	43827364	1.47551
3598126|F|0-10:G>T-10:G>T	chromosome1R	43827422	1.30815	SECCE1Rv1G0008040.1	Protein aluminum sensitive 3	exon	only at 17 dpi
3584357|F|0-46:C>G-46:C>G	chromosome1R	45564478	1.49979
3736595|F|0-39:A>C-39:A>C	chromosome1R	49246444	1.54347
3364120|F|0-46:A>T-46:A>T	chromosome1R	49737113	2.49838
3899279|F|0-40:C>G-40:C>G	chromosome1R	50824534	1.75515
3734134|F|0-10:T>C-10:T>C	chromosome1R	51204687	2.06729
3348441|F|0-10:T>C-10:T>C	chromosome1R	51204711	1.71419
3349974|F|0-34:A>G-34:A>G	chromosome1R	51353066	2.2199
3343401|F|0-67:C>G-67:C>G	chromosome1R	52479272	2.43686
5503087|F|0-13:T>G-13:T>G	chromosome1R	53587658	1.99738	x	x	x	only at 17 dpi
7094525|F|0-17:C>T-17:C>T	chromosome1R	53747631	1.79177
3741007|F|0-24:G>T-24:G>T	chromosome1R	53748046	2.49848
5225086|F|0-7:T>G-7:T>G	chromosome1R	54861567	1.96457
3595436|F|0-46:A>C-46:A>C	chromosome1R	57295682	1.84379
3364611|F|0-24:G>A-24:G>A	chromosome1R	57295748	1.67414
3362448|F|0-31:T>C-31:T>C	chromosome1R	59484124	1.8507
3364140|F|0-30:T>C-30:T>C	chromosome1R	59597318	1.44735
3364898|F|0-63:T>A-63:T>A	chromosome1R	60016784	2.60311
7103954|F|0-55:G>T-55:G>T	chromosome1R	60230227	1.45978
3363655|F|0-36:C>T-36:C>T	chromosome1R	61300876	1.882
4104069|F|0-51:A>G-51:A>G	chromosome1R	61812180	1.95155
3363522|F|0-61:C>T-61:C>T	chromosome1R	62373431	1.42346
3905768|F|0-7:T>G-7:T>G	chromosome1R	62911032	1.58526
5207650|F|0-11:C>T-11:C>T	chromosome1R	64853386	2.09772
3593524|F|0-21:G>C-21:G>C	chromosome1R	65016828	2.03745
3362286|F|0-8:C>T-8:C>T	chromosome1R	65443301	1.81607
5220146|F|0-7:C>G-7:C>G	chromosome1R	65443367	1.81876
3599183|F|0-13:G>T-13:G>T	chromosome1R	66318144	2.56967
3745050|F|0-15:T>C-15:T>C	chromosome1R	66482340	1.43748
29075975|F|0-18:C>T-18:C>T	chromosome1R	66903898	2.97047
3744883|F|0-42:C>T-42:C>T	chromosome1R	71174986	1.94328
3365009|F|0-7:A>G-7:A>G	chromosome1R	74788874	1.89868	SECCE1Rv1G0011270.1	DA1-related protein 3	exon	only at 17 dpi
3742267|F|0-59:C>A-59:C>A	chromosome1R	128651431	2.86289
3359534|F|0-8:T>C-8:T>C	chromosome1R	131458945	2.14005	x	x	x	only at 17 dpi
3589714|F|0-16:C>G-16:C>G	chromosome1R	131744614	2.7822	x	x	x	only at 17 dpi
7467240|F|0-30:C>A-30:C>A	chromosome1R	132826499	2.85779	SECCE1Rv1G0015950.1	Cytochrome P450	exon	only at 17 dpi
3743046|F|0-60:T>A-60:T>A	chromosome1R	136413370	2.0001		43
3743046|F|0-50:G>A-50:G>A	chromosome1R	136413370	1.51866
3348513|F|0-49:A>G-49:A>G	chromosome1R	136833192	2.59002
5501536|F|0-62:T>G-62:T>G	chromosome1R	140894099	2.85057
3364155|F|0-41:C>G-41:C>G	chromosome1R	141387007	2.0772
3365220|F|0-22:G>C-22:G>C	chromosome1R	145158025	1.65319	x	x	x	only at 17 dpi
5789178|F|0-50:T>C-50:T>C	chromosome1R	156268952	2.99072
3596199|F|0-13:G>A-13:G>A	chromosome1R	169126162	2.75053
3893335|F|0-46:G>C-46:G>C	chromosome1R	289171988	2.1316
3581691|F|0-6:G>C-6:G>C	chromosome1R	316522444	2.8349	SECCE1Rv1G0023940.1	Receptor protein kinase	exon	only at 17 dpi
5801987|F|0-68:G>T-68:G>T	chromosome1R	324548072	2.92604
3362029|F|0-49:A>T-49:A>T	chromosome1R	334094015	2.8349
3352542|F|0-8:G>A-8:G>A	chromosome1R	372036736	2.71924
3743675|F|0-25:T>A-25:T>A	chromosome1R	372042147	2.1484	x	x	x	only at 17 dpi
3349991|F|0-29:G>A-29:G>A	chromosome1R	372047521	2.4832
3588869|F|0-52:T>C-52:T>C	chromosome1R	372412828	2.67223
3363992|F|0-52:T>C-52:T>C	chromosome1R	374584921	1.66688	SECCE1Rv1G0026790.1	Dof zinc finger protein	exon	only at 17 dpi
3749639|F|0-46:T>C-46:T>C	chromosome1R	375847352	2.57657	SECCE1Rv1G0026900.1	BTB/POZ domain containing protein	exon	only at 17 dpi
3362156|F|0-26:G>A-26:G>A	chromosome1R	376286446	2.01541
3362490|F|0-12:G>C-12:G>C	chromosome1R	377038236	2.41855
3347673|F|0-41:A>G-41:A>G	chromosome1R	377042108	2.83598
3743881|F|0-48:G>T-48:G>T	chromosome1R	377733098	2.32096
3362994|F|0-8:A>C-8:A>C	chromosome1R	381273498	2.90389
3739371|F|0-10:G>A-10:G>A	chromosome1R	387057579	2.84981
39740653|F|0-35:G>C-35:G>C	chromosome1R	387693633	2.55393
3344586|F|0-11:G>A-11:G>A	chromosome1R	388371067	2.87178
3748080|F|0-61:G>A-61:G>A	chromosome1R	391532934	1.7918
3744605|F|0-15:A>T-15:A>T	chromosome1R	393877981	2.3434
3365309|F|0-67:G>C-67:G>C	chromosome1R	394997690	2.40239	SECCE1Rv1G0028160.1	Cystathionine gamma-lyase	exon	only at 17 dpi
3599296|F|0-45:C>T-45:C>T	chromosome1R	395987686	2.82169
3590658|F|0-6:A>G-6:A>G	chromosome1R	397801005	2.62383
3905963|F|0-17:C>T-17:C>T	chromosome1R	402316214	2.14502
3356952|F|0-65:G>C-65:G>C	chromosome1R	406075050	2.3477
3364557|F|0-33:G>A-33:G>A	chromosome1R	406804922	2.39647
5223296|F|0-44:T>C-44:T>C	chromosome1R	408165044	1.49016	SECCE1Rv1G0028900.1	Oxygen-dependent choline dehydrogenase	exon	only at 17 dpi
7357822|F|0-7:C>G-7:C>G	chromosome1R	412539193	1.46876
28857328|F|0-14:A>G-14:A>G	chromosome1R	412539346	2.32567
3745512|F|0-9:C>T-9:C>T	chromosome1R	413736046	2.98757
3909579|F|0-49:A>G-49:A>G	chromosome1R	414156658	1.46281	SECCE1Rv1G0029410.1	Cell division cycle 48-like protein	exon	only at 17 dpi
3577265|F|0-16:C>T-16:C>T	chromosome1R	414226408	1.79227
5222566|F|0-38:G>C-38:G>C	chromosome1R	415367225	1.6842	x	x	x	only at 17 dpi
16519303|F|0-10:T>C-10:T>C	chromosome1R	420741815	2.11021
3596152|F|0-15:T>A-15:T>A	chromosome1R	420970840	2.3382
7091281|F|0-28:G>C-28:G>C	chromosome1R	420972237	2.38857
3746387|F|0-27:T>G-27:T>G	chromosome1R	422563056	2.19007
3362032|F|0-31:C>T-31:C>T	chromosome1R	422563564	1.64825
3743103|F|0-38:C>T-38:C>T	chromosome1R	424464583	2.9916
3580282|F|0-23:A>C-23:A>C	chromosome1R	427192230	2.1482
3749859|F|0-35:C>T-35:C>T	chromosome1R	427196431	1.80599
37705655|F|0-67:T>C-67:T>C	chromosome1R	436782352	2.14479	x	x	x	only at 17 dpi
3745892|F|0-26:A>G-26:A>G	chromosome1R	445577846	1.42253	SECCE1Rv1G0031730.1	Proline dehydrogenase	exon	only at 17 dpi
5036653|F|0-7:T>C-7:T>C	chromosome1R	449225713	2.19988
4489868|F|0-35:C>T-35:C>T	chromosome1R	449230251	2.02291	SECCE1Rv1G0032000.1	Holliday junction resolvase	exon	only at 17 dpi
7104339|F|0-12:T>C-12:T>C	chromosome1R	449234502	1.56142
3909367|F|0-50:A>G-50:A>G	chromosome1R	465049535	2.19298
3342996|F|0-23:G>A-23:G>A	chromosome1R	465050358	1.48199	SECCE1Rv1G0033270.1	Cell division cycle 48-like protein	exon	only at 17 dpi
70186712|F|0-7:T>C-7:T>C	chromosome1R	500402808	2.0891
5202655|F|0-32:A>G-32:A>G	chromosome1R	574968354	1.30704	SECCE1Rv1G0041890.1	Calcium-dependent lipid-binding (CaLB domain) family protein	exon	only at 17 dpi
3577958|F|0-20:G>T-20:G>T	chromosome1R	575487463	1.74077	x	x	x	only at 17 dpi
3595120|F|0-14:C>G-14:C>G	chromosome1R	577209340	1.80738	x	x	x	only at 17 dpi
3587760|F|0-65:C>T-65:C>T	chromosome1R	592513253	1.31101
5500766|F|0-11:C>T-11:C>T	chromosome1R	608835512	1.36642
3743531|F|0-52:T>C-52:T>C	chromosome1R	637269191	1.32175
3355413|F|0-67:C>T-67:C>T	chromosome1R	713316885	1.51669
3578819|F|0-17:C>G-17:C>G	chromosome1R	718456422	1.59287	SECCE1Rv1G0062120.1	ATP-dependent zinc metalloprotease FtsH	exon	only at 17 dpi

## Sheet: silico_10 dpi
Table S13. GWAS results for silico-DArT markers associated with resposne to LR isolate S 10 dpi on chromosome 1R (p ≤ 0.05; values coloured in blue - 0,001<p>0,01 and green -0,01<p>0,05)
CloneID	Chrom_Rye_v3	ChromPos_Rye_v3	pvalue_LMM_isolate_S_10_dpi	Gene ID	name	gene body	comments
3350020	chromosome1R	696116659	2.11813	x	x	x
5805311	chromosome1R	695656215	2.21827	x	x	x	only at 10 dpi
3899258	chromosome1R	694452540	1.50375	x	x	x	only at 10 dpi
3733223	chromosome1R	680693066	1.35941	SECCE1Rv1G0055480.1	Regulator of chromosome condensation (RCC1) family protein	exon	only at 10 dpi
75511579	chromosome1R	675489515	2.77828	SECCE1Rv1G0054590.1	Phosphatidylserine synthase 2	exon
5503266	chromosome1R	646972851	2.13535	x	x	x
3732788	chromosome1R	639812019	1.6371	SECCE1Rv1G0049250.1	Dna-directed rna polymerase subunit alpha	intron	only at 10 dpi
3908871	chromosome1R	633015083	1.41914	x	x	x	only at 10 dpi
3906417	chromosome1R	621199339	2.53445	SECCE1Rv1G0046980.1	Chitinase	exon
3893197	chromosome1R	587905287	1.80651	x	x	x	only at 10 dpi
5757059	chromosome1R	586092950	2.08736	SECCE1Rv1G0042930.1	Receptor-like kinase	exon
5789693	chromosome1R	584779296	1.88389	SECCE1Rv1G0042870.1	Kinase family protein	exon	only at 10 dpi
3888211	chromosome1R	584489800	1.30705	x	x	x
41116910	chromosome1R	582646683	1.32043	x	x	x	only at 10 dpi
48703490	chromosome1R	579388629	1.57043	SECCE1Rv1G0042330.1	Zinc transporter	exon
5138614	chromosome1R	574282781	1.43212	x	x	x
4499274	chromosome1R	573986166	1.4094	x	x	x	only at 10 dpi
3893316	chromosome1R	573792484	1.41159	x	x	x
5138535	chromosome1R	573005238	1.59002	SECCE1Rv1G0041650.1	Kinase family protein	exon
37706343	chromosome1R	572777429	1.35104	SECCE1Rv1G0041590.1	Histone H4	exon	only at 10 dpi
7074007	chromosome1R	571694029	1.60366	x	x	x	only at 10 dpi
5046349	chromosome1R	570906534	2.17531	x	x	x
3586994	chromosome1R	568803877	2.00156	x	x	x
3344188	chromosome1R	568629760	1.49799	x	x	x
3904298	chromosome1R	567331797	2.65474	x	x	x
3579157	chromosome1R	565321008	1.335	SECCE1Rv1G0040740.1	Fasciclin-like arabinogalactan family protein	exon	only at 10 dpi
5046224	chromosome1R	565260992	2.62537	SECCE1Rv1G0040710.1	Kinesin-like protein	exon
3741185	chromosome1R	565260926	2.3254	SECCE1Rv1G0040710.1	Kinesin-like protein	exon
3733129	chromosome1R	565118333	1.79708	x	x	x	only at 10 dpi
3589098	chromosome1R	562768244	1.90734	x	x	x
5202288	chromosome1R	562768244	1.36453	x	x	x	only at 10 dpi
5219184	chromosome1R	562766795	2.23438	x	x	x
5034594	chromosome1R	562766729	1.50736	x	x	x	only at 10 dpi
3898690	chromosome1R	562204716	1.78589	x	x	x	only at 10 dpi
75511295	chromosome1R	561824145	1.89958	x	x	x
5202922	chromosome1R	561707878	2.02209	SECCE1Rv1G0040540.1	Ankyrin repeat protein-like	intron
3363856	chromosome1R	561058194	1.95043	x	x	x
3597279	chromosome1R	559717386	1.65301	x	x	x	only at 10 dpi
5227951	chromosome1R	559716939	2.93501	x	x	x
5799676	chromosome1R	557859078	2.03092	SECCE1Rv1G0040330.1	Transcription factor	intron
5756993	chromosome1R	557332932	1.70318	x	x	x	only at 10 dpi
3736700	chromosome1R	557173191	2.00572	x	x	x	only at 10 dpi
3354759	chromosome1R	557138639	1.40583	SECCE1Rv1G0040190.1	Aldo-keto reductase	intron	only at 10 dpi
3351216	chromosome1R	556969435	1.82311	SECCE1Rv1G0040140.1	Tetratricopeptide repeat (TPR)-like superfamily protein	intron
5042969	chromosome1R	556732107	1.3604	SECCE1Rv1G0040070.1	Peptidylprolyl isomerase	intron	only at 10 dpi
5211718	chromosome1R	554877936	1.31463	x	x	x	only at 10 dpi
3903304	chromosome1R	554388783	2.38197	SECCE1Rv1G0039880.1	HXXXD-type acyl-transferase family protein	exon
41116509	chromosome1R	553960139	1.59204	x	x	x	only at 10 dpi
3593161	chromosome1R	553536923	1.69983	x	x	x	only at 10 dpi
3906476	chromosome1R	553536857	1.92314	x	x	x	only at 10 dpi
3593058	chromosome1R	551894138	1.53449	x	x	x	only at 10 dpi
3601415	chromosome1R	551885728	1.49682	SECCE1Rv1G0039700.1	Solute carrier family 35 protein	exon
7092206	chromosome1R	551450827	1.75706	x	x	x	only at 10 dpi
3343847	chromosome1R	551377387	2.50624	SECCE1Rv1G0039650.1	Zinc finger protein	exon	only at 10 dpi
3735422	chromosome1R	547831084	2.03176	x	x	x	only at 10 dpi
3359771	chromosome1R	546667412	2.14248	x	x	x	only at 10 dpi
3345920	chromosome1R	546667371	1.57054	x	x	x	only at 10 dpi
37703643	chromosome1R	546656262	1.49828	x	x	x
3583680	chromosome1R	546219315	1.46689	x	x	x	only at 10 dpi
3581311	chromosome1R	545610658	1.30975	x	x	x	only at 10 dpi
3344916	chromosome1R	545425794	2.85404	SECCE1Rv1G0039090.1	S-acyltransferase	intron
3599542	chromosome1R	545425639	1.70887	SECCE1Rv1G0039090.1	S-acyltransferase	exon	only at 10 dpi
3590931	chromosome1R	545425504	1.48012	SECCE1Rv1G0039090.1	S-acyltransferase	intron	only at 10 dpi
3591308	chromosome1R	545425438	1.85937	SECCE1Rv1G0039090.1	S-acyltransferase	intron	only at 10 dpi
3581882	chromosome1R	545391993	1.73423	x	x	x
5138868	chromosome1R	545385483	1.77185	x	x	x	only at 10 dpi
3887128	chromosome1R	544773057	1.62727	x	x	x	only at 10 dpi
3351597	chromosome1R	543954029	2.0441	SECCE1Rv1G0038940.1	Embryogenesis-associated protein EMB8	exon
5501130	chromosome1R	543357697	1.45867	SECCE1Rv1G0038850.1	Protein NRT1/ PTR FAMILY 5.5	exon	only at 10 dpi
3579658	chromosome1R	543357631	1.87479	SECCE1Rv1G0038850.1	Protein NRT1/ PTR FAMILY 5.5	exon	only at 10 dpi
3350591	chromosome1R	543356869	1.76041	SECCE1Rv1G0038850.1	Protein NRT1/ PTR FAMILY 5.5	exon	only at 10 dpi
3735268	chromosome1R	543350250	1.94871	SECCE1Rv1G0038840.1	Protein NRT1/ PTR FAMILY 5.5	exon	only at 10 dpi
5207908	chromosome1R	543349852	1.64062	SECCE1Rv1G0038840.1	Protein NRT1/ PTR FAMILY 5.5	exon	only at 10 dpi
3577951	chromosome1R	543266982	1.74319	SECCE1Rv1G0038830.1	Protein NRT1/ PTR FAMILY 5.5	exon	only at 10 dpi
5138528	chromosome1R	542948913	2.67256	SECCE1Rv1G0038780.1	Alpha/beta-Hydrolases superfamily protein	exon
6210666	chromosome1R	542490503	2.29052	SECCE1Rv1G0038760.1	C2 calcium/lipid-binding and GRAM domain protein	exon	only at 10 dpi
3905977	chromosome1R	542039812	1.37942	x	x	x	only at 10 dpi
41117595	chromosome1R	541183856	1.62083	x	x	x	only at 10 dpi
3355471	chromosome1R	540705683	1.43387	x	x	x	only at 10 dpi
3730030	chromosome1R	540642276	2.39503	x	x	x
3348483	chromosome1R	539728458	1.82304	x	x	x	only at 10 dpi
3886824	chromosome1R	538626978	2.43178	SECCE1Rv1G0038420.1	Wound-induced protease inhibitor	exon	only at 10 dpi
38790010	chromosome1R	537275352	2.6111	SECCE1Rv1G0038290.1	F-box family protein	intron
57158417	chromosome1R	537097843	1.60209	x	x	x	only at 10 dpi
5210749	chromosome1R	537097777	1.46476	x	x	x	only at 10 dpi
48706416	chromosome1R	536402329	1.39501	SECCE1Rv1G0038200.1	PISTILLATA-like MADS-box transcription factor	exon	only at 10 dpi
3360325	chromosome1R	536396701	1.52406	x	x	x	only at 10 dpi
3341979	chromosome1R	536396701	1.50483	x	x	x
3731572	chromosome1R	536396605	1.72161	x	x	x	only at 10 dpi
3738018	chromosome1R	536396537	2.21097	x	x	x
3895500	chromosome1R	535425217	1.67086	SECCE1Rv1G0038110.1	Gibberellin 20 oxidase 2	exon	only at 10 dpi
3342706	chromosome1R	534712419	1.36317	x	x	x	only at 10 dpi
3586480	chromosome1R	534712377	2.05956	x	x	x	only at 10 dpi
3732740	chromosome1R	534176583	2.02555	SECCE1Rv1G0038020.1	DNA/RNA helicase protein	intron
5036772	chromosome1R	530866563	2.46554	x	x	x
3738389	chromosome1R	530866497	1.62313	x	x	x	only at 10 dpi
3357129	chromosome1R	530866352	2.13223	x	x	x
3358329	chromosome1R	530866286	1.4894	x	x	x	only at 10 dpi
3748256	chromosome1R	527842966	1.50792	x	x	x	only at 10 dpi
5757323	chromosome1R	527842958	1.39621	x	x	x	only at 10 dpi
5227973	chromosome1R	526568330	2.37014	SECCE1Rv1G0037580.1	EG2771	exon
3584486	chromosome1R	526444457	1.72828	x	x	x	only at 10 dpi
3740396	chromosome1R	525553322	1.65785	SECCE1Rv1G0037510.1	Mitochondrial transcription termination factor family protein	exon	only at 10 dpi
3887202	chromosome1R	524862162	1.61396	x	x	x	only at 10 dpi
3344511	chromosome1R	524857812	2.22814	x	x	x
3346794	chromosome1R	524857745	1.90759	x	x	x	only at 10 dpi
5044765	chromosome1R	524856962	1.80495	SECCE1Rv1G0037490.1	Glutathione S-transferase	exon	only at 10 dpi
75510537	chromosome1R	522179066	2.00962	x	x	x
5206270	chromosome1R	520605759	1.53267	SECCE1Rv1G0037250.1	WAT1-related protein	exon	only at 10 dpi
3738854	chromosome1R	520595119	1.94055	SECCE1Rv1G0037240.1	Microtubule associated family protein	exon
3882511	chromosome1R	520073901	2.11237	x	x	x	only at 10 dpi
3347388	chromosome1R	519720179	2.28318	x	x	x
3735919	chromosome1R	518925456	1.81016	x	x	x	only at 10 dpi
3740646	chromosome1R	517498790	1.43108	x	x	x	only at 10 dpi
3354398	chromosome1R	517498790	1.32685	x	x	x
3738043	chromosome1R	515284723	1.7419	x	x	x
3741713	chromosome1R	514657905	1.56643	x	x	x	only at 10 dpi
5044845	chromosome1R	514567594	1.31136	x	x	x	only at 10 dpi
3905120	chromosome1R	512946553	2.37326	SECCE1Rv1G0036850.1	L-gulonolactone oxidase	exon
5216471	chromosome1R	512642022	1.44613	SECCE1Rv1G0036780.1	Mitochondrial transcription termination factor family protein	exon	only at 10 dpi
5224367	chromosome1R	511356886	1.63864	x	x	x	only at 10 dpi
3345290	chromosome1R	511070622	1.76549	x	x	x
3344956	chromosome1R	510726765	2.39621	SECCE1Rv1G0036610.1	NBS-LRR-like resistance protein	exon
3733291	chromosome1R	510348575	2.80236	SECCE1Rv1G0036520.1	Endo-1	intron
4485459	chromosome1R	510344773	1.89161	SECCE1Rv1G0036510.1	Chitinase	exon	only at 10 dpi
3735404	chromosome1R	510303733	1.89902	x	x	x
5799941	chromosome1R	508643757	2.10286	SECCE1Rv1G0036340.1	F-box protein	exon
7091099	chromosome1R	508643757	1.37629	SECCE1Rv1G0036340.1	F-box protein	exon
5138039	chromosome1R	507893625	1.32196	SECCE1Rv1G0036270.1	Rhomboid family protein	exon	only at 10 dpi
3341932	chromosome1R	507893205	2.54534	SECCE1Rv1G0036270.1	Rhomboid family protein	intron
3348892	chromosome1R	507127968	2.52181	x	x	x
3345124	chromosome1R	507127756	1.33307	x	x	x	only at 10 dpi
3360237	chromosome1R	506927627	1.59196	x	x	x	only at 10 dpi
3360570	chromosome1R	506927243	2.12994	x	x	x
75510861	chromosome1R	506169203	1.68177	x	x	x
5227491	chromosome1R	506168707	2.90732	x	x	x
3734555	chromosome1R	504653128	1.34162	x	x	x
5804112	chromosome1R	504652703	1.97228	x	x	x
3748109	chromosome1R	504519122	1.96736	SECCE1Rv1G0036060.1	pale cress protein (PAC)	exon	only at 10 dpi
3350945	chromosome1R	504119907	2.80339	x	x	x
3354117	chromosome1R	504117028	2.53999	x	x	x
4491769	chromosome1R	503835511	1.38752	SECCE1Rv1G0036000.1	Cytochrome P450 family protein	exon	only at 10 dpi
39739166	chromosome1R	503721611	1.37219	x	x	x	only at 10 dpi
7087141	chromosome1R	502968883	1.43398	x	x	x	only at 10 dpi
3576811	chromosome1R	502962420	2.69233	x	x	x
5035086	chromosome1R	502772957	1.66945	x	x	x	only at 10 dpi
5223330	chromosome1R	502772924	1.8589	x	x	x
3904650	chromosome1R	501115532	2.38309	SECCE1Rv1G0035750.1	Phospholipase A1	exon
3359737	chromosome1R	501115466	1.50124	SECCE1Rv1G0035750.1	Phospholipase A1	exon	only at 10 dpi
3906485	chromosome1R	499942891	2.38461	x	x	x
3358342	chromosome1R	499942825	2.44647	x	x	x
3745975	chromosome1R	499187773	2.25128	SECCE1Rv1G0035490.1	Cytochrome P450	exon
3898295	chromosome1R	497762158	2.9052	SECCE1Rv1G0035300.1	Receptor-like kinase	exon
37704769	chromosome1R	496844161	2.41911	x	x	x
3883399	chromosome1R	496021207	2.9469	x	x	x	only at 10 dpi
3348278	chromosome1R	496021041	2.78824	x	x	x
3346741	chromosome1R	494039581	2.74771	x	x	x
75510402	chromosome1R	493227842	2.57438	x	x	x
3737871	chromosome1R	477785344	2.81573	SECCE1Rv1G0034180.1	Alpha/beta-Hydrolases superfamily protein	intron
3735758	chromosome1R	477743548	2.71531	x	x	x
3580513	chromosome1R	477743429	2.73384	x	x	x
37699723	chromosome1R	475827571	2.23653	x	x	x
3741037	chromosome1R	474320895	2.18097	x	x	x
5222805	chromosome1R	474231174	2.79036	SECCE1Rv1G0033970.1	Phosphatase 2C family protein	exon
5221081	chromosome1R	474133807	2.53265	x	x	x
3906788	chromosome1R	474099959	2.81286	SECCE1Rv1G0033940.1	Phosphatase 2C family protein	exon
37700653	chromosome1R	474099959	1.47954	SECCE1Rv1G0033940.1	Phosphatase 2C family protein	exon
48706250	chromosome1R	468464085	2.02351	SECCE1Rv1G0033540.1	Ran-binding protein 1 domain-containing	exon
3903118	chromosome1R	468306189	1.42979	x	x	x	only at 10 dpi
3584032	chromosome1R	467993227	1.44697	x	x	x
3578036	chromosome1R	467992919	1.33217	x	x	x	only at 10 dpi
3360531	chromosome1R	467424778	1.84396	x	x	x	only at 10 dpi
5498208	chromosome1R	466301730	1.35332	SECCE1Rv1G0033320.1	Protein kinase family protein	intron	only at 10 dpi
3746372	chromosome1R	466258145	2.42812	x	x	x	only at 10 dpi
3746872	chromosome1R	464245129	2.9424	x	x	x
5036217	chromosome1R	463811697	2.55037	x	x	x
3359179	chromosome1R	463408122	2.94133	SECCE1Rv1G0033170.1	2-oxoglutarate (2OG) and Fe(II)-dependent oxygenase superfamily protein	exon
3906017	chromosome1R	463407567	2.84375	SECCE1Rv1G0033170.1	2-oxoglutarate (2OG) and Fe(II)-dependent oxygenase superfamily protein	intron
48702839	chromosome1R	463407501	2.37385	SECCE1Rv1G0033170.1	2-oxoglutarate (2OG) and Fe(II)-dependent oxygenase superfamily protein	intron
3364145	chromosome1R	463105976	1.46376	x	x	x
3731514	chromosome1R	461922325	1.35945	x	x	x	only at 10 dpi
3360743	chromosome1R	461907952	1.54374	x	x	x
3901713	chromosome1R	461894036	2.70552	SECCE1Rv1G0033000.1	8-amino-7-oxononanoate synthase	intron
3576786	chromosome1R	458201386	2.89365	SECCE1Rv1G0032630.1	Kinase like protein	exon
5494452	chromosome1R	457311900	2.23846	SECCE1Rv1G0032580.1	PRA1 family protein	exon
75510947	chromosome1R	454893231	2.63283	SECCE1Rv1G0032350.1	Pleckstrin homology (PH) domain-containing protein	exon
75510850	chromosome1R	454893136	1.52787	SECCE1Rv1G0032350.1	Pleckstrin homology (PH) domain-containing protein	exon
3908003	chromosome1R	452345849	1.64731	x	x	x	only at 10 dpi
5798222	chromosome1R	451675957	1.61663	SECCE1Rv1G0032140.1	Lipoxygenase	exon
3885941	chromosome1R	451675891	2.56378	SECCE1Rv1G0032140.1	Lipoxygenase	exon
3887156	chromosome1R	450995246	1.35628	x	x	x
3351420	chromosome1R	450961111	2.83364	x	x	x
3344444	chromosome1R	450961111	1.38507	x	x	x
3345882	chromosome1R	449692396	2.14772	x	x	x
3360060	chromosome1R	449692396	1.71402	x	x	x
3909195	chromosome1R	449234502	2.23158	x	x	x
5036653	chromosome1R	449225713	2.70924	x	x	x	only at 10 dpi
3360425	chromosome1R	447698991	1.89514	x	x	x
3357851	chromosome1R	447696599	2.13479	x	x	x
70186643	chromosome1R	447696528	2.06306	SECCE1Rv1G0031890.1	Exoribonuclease 2	exon
3586141	chromosome1R	446124188	2.76003	x	x	x
3735568	chromosome1R	446124122	1.50894	x	x	x
3735005	chromosome1R	445474891	1.74114	x	x	x
3732743	chromosome1R	444065513	1.40763	x	x	x	only at 10 dpi
3905350	chromosome1R	441581636	1.94483	SECCE1Rv1G0031370.1	Replication protein A 70 kDa DNA-binding subunit	exon
7413760	chromosome1R	441581604	2.61674	SECCE1Rv1G0031370.1	Replication protein A 70 kDa DNA-binding subunit	exon
3587170	chromosome1R	441414402	1.4613	x	x	x	only at 10 dpi
3733001	chromosome1R	440939848	2.90669	x	x	x
3596334	chromosome1R	440937547	2.73157	x	x	x
16501592	chromosome1R	439988902	2.47005	x	x	x
3741004	chromosome1R	438517921	1.5692	x	x	x
3890889	chromosome1R	438007333	2.24376	SECCE1Rv1G0031030.1	Metallothionein	exon
3342213	chromosome1R	438007193	2.90219	x	x	x
3353253	chromosome1R	438007127	2.97538	x	x	x
3343434	chromosome1R	437424749	1.83994	SECCE1Rv1G0030960.1	Carboxypeptidase	exon
3590696	chromosome1R	437402801	2.08713	SECCE1Rv1G0030950.1	Myb family transcription factor-like	exon
41116615	chromosome1R	437105070	1.76692	x	x	x	only at 10 dpi
3596377	chromosome1R	436113563	1.60822	x	x	x	only at 10 dpi
5501482	chromosome1R	427890179	1.99144	SECCE1Rv1G0030460.1	Peptide transporter	exon
3735821	chromosome1R	427889741	1.74422	SECCE1Rv1G0030460.1	Peptide transporter	exon	only at 10 dpi
5224488	chromosome1R	427889570	2.02914	SECCE1Rv1G0030460.1	Peptide transporter	exon
3578630	chromosome1R	427368985	2.54337	SECCE1Rv1G0030370.1	Cytochrome P450 family protein	exon
5206532	chromosome1R	427196431	2.86808	SECCE1Rv1G0030340.1	ERD (Early-responsive to dehydration stress) family protein	exon	only at 10 dpi
3360084	chromosome1R	427192230	2.58876	SECCE1Rv1G0030340.1	ERD (Early-responsive to dehydration stress) family protein	exon
3362032	chromosome1R	422563564	2.43944	SECCE1Rv1G0030010.1	Cinnamoyl-CoA reductase-like protein	intron
3739110	chromosome1R	421574627	2.67483	x	x	x
3351812	chromosome1R	419726575	2.82967	x	x	x
3348983	chromosome1R	418272235	2.81946	x	x	x
3351488	chromosome1R	416743690	2.3241	x	x	x
5222566	chromosome1R	415367225	2.18894	x	x	x
38777457	chromosome1R	414161469	1.91369	x	x	x
3577094	chromosome1R	413763422	2.51319	SECCE1Rv1G0029390.1	NAC domain-containing protein	intron
37702321	chromosome1R	413730606	1.60662	x	x	x	only at 10 dpi
5202569	chromosome1R	413485804	2.80412	x	x	x	only at 10 dpi
28856326	chromosome1R	413067932	2.47228	x	x	x
3908362	chromosome1R	412539346	1.46201	SECCE1Rv1G0029350.1	Homeobox protein BEL1-like protein	exon
7357822	chromosome1R	412539193	1.91058	SECCE1Rv1G0029350.1	Homeobox protein BEL1-like protein	exon
5034926	chromosome1R	409406631	2.26873	x	x	x
3352300	chromosome1R	406396447	2.52444	x	x	x
48704558	chromosome1R	405127585	1.7038	SECCE1Rv1G0028670.1	COP9 signalosome complex subunit 1	intron	only at 10 dpi
48703073	chromosome1R	401703873	1.56455	x	x	x
3593608	chromosome1R	399149495	1.94297	x	x	x	only at 10 dpi
3748395	chromosome1R	397802254	2.64425	x	x	x
3364290	chromosome1R	395826866	2.60341	x	x	x
3594554	chromosome1R	395481882	2.10013	x	x	x
5213889	chromosome1R	392227966	1.90469	SECCE1Rv1G0028010.1	Plastid lipid-associated protein	exon
3347778	chromosome1R	388397423	1.59033	x	x	x
3351743	chromosome1R	388372166	2.47813	x	x	x
3344586	chromosome1R	388371067	2.75645	x	x	x
3731404	chromosome1R	387771612	2.3536	SECCE1Rv1G0027730.1	Cytochrome P450 family protein	exon
39740653	chromosome1R	387693633	1.65844	x	x	x
5498126	chromosome1R	386316923	1.86155	x	x	x
3902206	chromosome1R	384193100	2.09904	x	x	x
3361320	chromosome1R	384193034	2.33349	x	x	x
3748268	chromosome1R	382697581	2.71827	x	x	x
39741605	chromosome1R	380571002	1.83621	SECCE1Rv1G0027270.1	Folylpolyglutamate synthase	intron
3348640	chromosome1R	380118887	1.64787	x	x	x
3347673	chromosome1R	377042108	2.54644	SECCE1Rv1G0027030.1	Myb transcription factor	intron
3361206	chromosome1R	377037999	2.31914	x	x	x
75510499	chromosome1R	376629122	2.90591	x	x	x
48703035	chromosome1R	376448856	1.87773	SECCE1Rv1G0026960.1	CBS domain-containing protein CBSX5	exon
3745546	chromosome1R	375152549	2.70896	x	x	x
3892001	chromosome1R	374585196	2.42618	SECCE1Rv1G0026790.1	Dof zinc finger protein	exon
5493701	chromosome1R	373447758	2.54409	x	x	x
3347023	chromosome1R	373308126	2.08736	x	x	x
48704596	chromosome1R	372042213	2.15861	x	x	x	only at 10 dpi
3352542	chromosome1R	372036736	2.45638	x	x	x	only at 10 dpi
3741967	chromosome1R	370209094	2.25969	x	x	x
3365157	chromosome1R	370207542	2.56986	SECCE1Rv1G0026380.1	Alpha-galactosidase	intron
3346911	chromosome1R	369349749	1.68108	SECCE1Rv1G0026340.1	DNA topoisomerase family	intron
41116381	chromosome1R	369111550	1.69106	x	x	x
3734768	chromosome1R	363681157	2.49948	x	x	x
5218122	chromosome1R	358604535	2.72614	SECCE1Rv1G0025700.1	Pentatricopeptide repeat-containing protein	exon
3353301	chromosome1R	357277732	2.20419	x	x	x
75510822	chromosome1R	357277085	1.98556	x	x	x
3356984	chromosome1R	343466378	1.94609	x	x	x
3353328	chromosome1R	343466312	1.90772	x	x	x
3343443	chromosome1R	337767154	1.87762	x	x	x
5789715	chromosome1R	337312046	2.09589	x	x	x	only at 10 dpi
38786492	chromosome1R	335368155	1.88633	x	x	x
3354649	chromosome1R	333068745	1.64231	x	x	x
75510290	chromosome1R	331826195	1.91065	x	x	x
3352070	chromosome1R	331826129	2.01574	x	x	x
37699591	chromosome1R	325029702	1.51913	x	x	x	only at 10 dpi
3590664	chromosome1R	324555121	1.42177	SECCE1Rv1G0024390.1	Long-chain-alcohol oxidase	intron
75510501	chromosome1R	316537737	1.59429	x	x	x
3731603	chromosome1R	313594076	1.60523	x	x	x	only at 10 dpi
4487079	chromosome1R	310641840	2.19129	SECCE1Rv1G0023710.1	Dof-type zinc finger DNA-binding family protein	exon
3348970	chromosome1R	310641357	2.13569	SECCE1Rv1G0023710.1	Dof-type zinc finger DNA-binding family protein	exon
5046771	chromosome1R	310641291	2.13159	SECCE1Rv1G0023710.1	Dof-type zinc finger DNA-binding family protein	intron
5224666	chromosome1R	308350639	1.7283	x	x	x
3346482	chromosome1R	306851490	1.65095	x	x	x
3361533	chromosome1R	305447906	1.80897	x	x	x
3354793	chromosome1R	304658492	2.14289	x	x	x
3601357	chromosome1R	303676339	2.41123	x	x	x
3598246	chromosome1R	302754364	2.34707	x	x	x
3733000	chromosome1R	302753214	2.80485	x	x	x
4490943	chromosome1R	302120370	1.59829	x	x	x
31721946	chromosome1R	295482862	1.85856	x	x	x
3342407	chromosome1R	291247877	2.51944	x	x	x
3343479	chromosome1R	290718146	2.46774	SECCE1Rv1G0022920.1	ABC transporter G family member	exon
5041857	chromosome1R	285317569	1.90353	x	x	x
5039014	chromosome1R	285317550	2.94515	x	x	x
75510196	chromosome1R	284365756	2.43751	SECCE1Rv1G0022360.1	Core-2/I-branching beta-1	intron
3579371	chromosome1R	274671686	2.16674	SECCE1Rv1G0021820.1	Starch synthase	intron
41117279	chromosome1R	257425658	1.44692	x	x	x
3579244	chromosome1R	249167237	2.6715	x	x	x
37699174	chromosome1R	248053930	1.7169	x	x	x
75510233	chromosome1R	212945490	1.53775	x	x	x
75510793	chromosome1R	212859964	1.92058	x	x	x
3346999	chromosome1R	203548245	1.32537	x	x	x	only at 10 dpi
3346829	chromosome1R	199405080	2.28558	x	x	x
3361428	chromosome1R	190006735	2.57889	x	x	x
16501722	chromosome1R	175995021	1.73295	x	x	x
28855797	chromosome1R	172627736	1.84134	x	x	x
5228138	chromosome1R	172262612	2.25512	x	x	x	only at 10 dpi
5205605	chromosome1R	172262580	2.16127	x	x	x
48703953	chromosome1R	169615173	2.35619	SECCE1Rv1G0017950.1	Leucine-rich repeat protein kinase family protein	exon
3346956	chromosome1R	167935711	1.71498	x	x	x
38778574	chromosome1R	164974998	1.55653	x	x	x	only at 10 dpi
3897022	chromosome1R	153353654	2.34737	x	x	x
3351453	chromosome1R	153353558	2.56492	x	x	x
3359777	chromosome1R	145492928	2.94566	SECCE1Rv1G0016950.1	Ubiquinol oxidase	exon
3733278	chromosome1R	143764067	2.47007	x	x	x
7086698	chromosome1R	141828827	2.83709	x	x	x
5209276	chromosome1R	141828827	2.09767	x	x	x
5216401	chromosome1R	141828827	1.63779	x	x	x
3353307	chromosome1R	140893901	2.11974	SECCE1Rv1G0016710.1	Leucine-rich repeat receptor-like protein kinase family	exon
5503350	chromosome1R	140611121	1.36038	SECCE1Rv1G0016670.1	carboxyl-terminal peptidase	exon
3580318	chromosome1R	136485527	2.71239	SECCE1Rv1G0016290.1	LOB domain-containing protein	exon
3899895	chromosome1R	133009915	2.06244	SECCE1Rv1G0015990.1	MYB-related transcription factor	intron
5789467	chromosome1R	133009546	1.5009	x	x	x
5228094	chromosome1R	133000547	1.4952	SECCE1Rv1G0015980.1	Arginine--tRNA ligase	exon
3343126	chromosome1R	132825358	2.22335	SECCE1Rv1G0015950.1	Cytochrome P450	exon
3348386	chromosome1R	132816927	2.14548	x	x	x	only at 10 dpi
3350512	chromosome1R	132816829	2.14359	x	x	x
7357238	chromosome1R	132794522	1.71254	x	x	x
3344187	chromosome1R	132257078	2.99614	SECCE1Rv1G0015900.1	Receptor-like kinase	exon	only at 10 dpi
28855278	chromosome1R	131988266	1.32813	x	x	x
3348265	chromosome1R	131744614	2.5729	x	x	x
3600111	chromosome1R	130041855	2.34663	x	x	x
3354236	chromosome1R	128647400	2.8878	SECCE1Rv1G0015740.1	GDSL esterase/lipase	intron	only at 10 dpi
75510914	chromosome1R	121657911	2.14702	SECCE1Rv1G0015180.1	PHD-finger family protein	intron
3897844	chromosome1R	101184489	1.39223	x	x	x
3887361	chromosome1R	101184442	1.6246	x	x	x	only at 10 dpi
5211397	chromosome1R	99955159	2.22484	SECCE1Rv1G0013000.1	DNA repair helicase	exon
3592337	chromosome1R	98814132	2.42852	SECCE1Rv1G0012960.1	Alpha-mannosidase	exon
3344549	chromosome1R	98808096	2.02834	SECCE1Rv1G0012960.1	Alpha-mannosidase	intron
3730175	chromosome1R	96758185	2.58189	SECCE1Rv1G0012770.1	Long-chain-fatty-acid--[acyl-carrier-protein] ligase MbtM	intron
3364066	chromosome1R	96114890	2.61239	x	x	x
3355895	chromosome1R	96108605	2.15381	x	x	x
75511460	chromosome1R	95188858	2.78746	x	x	x
3745235	chromosome1R	94645673	2.50461	x	x	x	only at 10 dpi
3744639	chromosome1R	93928037	2.71107	x	x	x
3585605	chromosome1R	92552293	2.45226	x	x	x
4490526	chromosome1R	92433920	2.40553	SECCE1Rv1G0012400.1	ARM repeat superfamily protein	exon
3731760	chromosome1R	92433736	2.50032	SECCE1Rv1G0012400.1	ARM repeat superfamily protein	exon
5214292	chromosome1R	91819186	2.38855	SECCE1Rv1G0012350.1	Non-specific serine/threonine protein kinase	intron
3586632	chromosome1R	91121091	2.00802	x	x	x
37701273	chromosome1R	91121025	2.98887	x	x	x	only at 10 dpi
75511573	chromosome1R	90587647	2.0031	x	x	x
3743282	chromosome1R	88904943	2.91903	SECCE1Rv1G0012180.1	Bushy growth protein	exon	only at 10 dpi
5225447	chromosome1R	88877229	2.95753	x	x	x	only at 10 dpi
3904059	chromosome1R	88598315	2.35863	x	x	x
37700161	chromosome1R	88270942	2.89675	x	x	x
48706103	chromosome1R	85359291	2.34152	x	x	x	only at 10 dpi
70187131	chromosome1R	84653549	2.92441	x	x	x	only at 10 dpi
3362858	chromosome1R	82809999	2.80585	SECCE1Rv1G0011850.1	RNA polymerase II subunit B1 CTD phosphatase RPAP2	exon
5208886	chromosome1R	82803484	2.60876	SECCE1Rv1G0011840.1	Protein phosphatase 2C-like protein	intron
5035855	chromosome1R	82690820	2.5004	SECCE1Rv1G0011810.1	cDNA clone:J033110D02	exon
7467766	chromosome1R	82476223	2.27723	SECCE1Rv1G0011790.1	GDSL esterase/lipase	exon
5202388	chromosome1R	79582411	1.70254	x	x	x	only at 10 dpi
3742856	chromosome1R	76076366	2.06194	SECCE1Rv1G0011380.1	Zinc finger (C3HC4-type RING finger) family protein	exon	only at 10 dpi
7062845	chromosome1R	75695021	1.33745	x	x	x	only at 10 dpi
7069223	chromosome1R	73953683	1.60527	x	x	x	only at 10 dpi
3747431	chromosome1R	67446017	1.86585	SECCE1Rv1G0010930.1	Kinase	exon	only at 10 dpi
3364556	chromosome1R	66899346	1.69463	SECCE1Rv1G0010890.1	Aminotransferase like protein	exon
3738683	chromosome1R	64853386	1.59419	SECCE1Rv1G0010680.1	2-oxoglutarate (2OG) and Fe(II)-dependent oxygenase superfamily protein	exon
3738120	chromosome1R	63617775	1.94032	SECCE1Rv1G0010580.1	Phosphoinositide phospholipase C	exon	only at 10 dpi
3576067	chromosome1R	62911242	1.39684	SECCE1Rv1G0010480.1	neuronal PAS domain protein	exon	only at 10 dpi
3582653	chromosome1R	61508155	1.70467	SECCE1Rv1G0010310.1	Pentatricopeptide repeat-containing protein	exon	only at 10 dpi
5047212	chromosome1R	61055007	1.32519	x	x	x	only at 10 dpi
5494335	chromosome1R	60015849	1.37659	x	x	x	only at 10 dpi
38776937	chromosome1R	59643223	1.50659	SECCE1Rv1G0010080.1	Importin subunit beta-1	exon	only at 10 dpi
3355624	chromosome1R	58025157	1.75864	x	x	x	only at 10 dpi
3364611	chromosome1R	57295748	1.88708	SECCE1Rv1G0009780.1	FBD-associated F-box protein	exon
5225843	chromosome1R	56623459	2.36979	x	x	x
37706828	chromosome1R	56072268	2.78236	x	x	x
28857742	chromosome1R	56072268	2.24692	x	x	x
3342785	chromosome1R	55204150	1.83695	x	x	x
4495218	chromosome1R	55062020	1.54749	x	x	x	only at 10 dpi
7063328	chromosome1R	55061954	1.61026	x	x	x	only at 10 dpi
3364472	chromosome1R	55061313	1.38216	SECCE1Rv1G0009510.1	MADS-box transcription factor family protein	exon	only at 10 dpi
4495567	chromosome1R	54931102	2.32954	x	x	x
3356110	chromosome1R	54931036	2.08261	x	x	x	only at 10 dpi
3344351	chromosome1R	54898445	2.07031	x	x	x	only at 10 dpi
3359371	chromosome1R	54891201	2.28356	SECCE1Rv1G0009430.1	Glycosyltransferase	exon
5225086	chromosome1R	54861567	1.97855	x	x	x	only at 10 dpi
3353025	chromosome1R	54675917	2.53954	x	x	x
4485643	chromosome1R	53748112	1.35558	SECCE1Rv1G0009350.1	Holo-[acyl-carrier-protein] synthase	exon	only at 10 dpi
7094525	chromosome1R	53747631	2.52062	SECCE1Rv1G0009350.1	Holo-[acyl-carrier-protein] synthase	exon
3594426	chromosome1R	53587724	1.77243	x	x	x	only at 10 dpi
3731544	chromosome1R	53567811	2.11581	SECCE1Rv1G0009300.1	TCP-1/cpn60 chaperonin family protein	exon	only at 10 dpi
5217311	chromosome1R	53567745	2.06759	SECCE1Rv1G0009300.1	TCP-1/cpn60 chaperonin family protein	exon	only at 10 dpi
3351047	chromosome1R	53510043	1.41806	x	x	x	only at 10 dpi
3344495	chromosome1R	53509977	1.55889	x	x	x
3356738	chromosome1R	51352606	2.55316	x	x	x
37703731	chromosome1R	47409441	2.42034	x	x	x
5139250	chromosome1R	47323543	2.60301	SECCE1Rv1G0008510.1	Heavy metal transport/detoxification superfamily protein	exon
5044391	chromosome1R	46897873	2.58597	x	x	x
5043873	chromosome1R	46713978	2.59232	SECCE1Rv1G0008350.1	Zinc finger family protein	intron	only at 10 dpi
3885743	chromosome1R	46713910	2.09929	SECCE1Rv1G0008350.1	Zinc finger family protein	intron
3738126	chromosome1R	46450687	2.18361	SECCE1Rv1G0008320.1	ENTH/VHS family protein	exon
3907960	chromosome1R	46447113	1.88624	SECCE1Rv1G0008310.1	DIS3-like exonuclease 2	intron	only at 10 dpi
7094516	chromosome1R	46241800	2.36274	SECCE1Rv1G0008290.1	Pentatricopeptide repeat-containing protein	exon
5215857	chromosome1R	46179374	2.70553	x	x	x	only at 10 dpi
5044073	chromosome1R	46107108	2.64928	x	x	x
5042277	chromosome1R	46107042	1.56471	SECCE1Rv1G0008270.1	Kinesin-like protein	exon
3349818	chromosome1R	45548009	2.36846	x	x	x
3904348	chromosome1R	45355059	2.2335	x	x	x
3353084	chromosome1R	45280761	2.84119	x	x	x
3349566	chromosome1R	45212935	2.64422	x	x	x	only at 10 dpi
3733279	chromosome1R	45199164	2.60889	x	x	x
3350042	chromosome1R	45074322	1.78011	x	x	x	only at 10 dpi
3360470	chromosome1R	44443520	2.10706	SECCE1Rv1G0008100.1	WEB family protein	intron
3735872	chromosome1R	44029670	1.93625	x	x	x
3735155	chromosome1R	43613276	2.2661	x	x	x
5227813	chromosome1R	43495849	2.85041	x	x	x	only at 10 dpi
38776562	chromosome1R	43487248	2.86385	x	x	x	only at 10 dpi
7097841	chromosome1R	43484389	2.64696	x	x	x
3361196	chromosome1R	43461599	1.8042	x	x	x
5037567	chromosome1R	43396220	2.38135	x	x	x	only at 10 dpi
5803107	chromosome1R	43158102	2.02701	x	x	x	only at 10 dpi
3889996	chromosome1R	42947171	1.58781	SECCE1Rv1G0007880.1	F-box protein	exon
75511633	chromosome1R	42543008	2.95475	SECCE1Rv1G0007800.1	Bidirectional sugar transporter SWEET	intron	only at 10 dpi
75510864	chromosome1R	41987865	2.18935	x	x	x
3601856	chromosome1R	41605908	2.51801	x	x	x	only at 10 dpi
3348583	chromosome1R	41595078	1.70839	x	x	x
3898554	chromosome1R	41510744	1.93612	x	x	x
48705594	chromosome1R	40261531	1.95431	SECCE1Rv1G0007380.1	CsAtPR5	intron
3360482	chromosome1R	40220760	2.20836	SECCE1Rv1G0007370.1	CsAtPR5	intron
7103559	chromosome1R	40212997	1.31078	SECCE1Rv1G0007360.1	CsAtPR5	intron	only at 10 dpi
3345269	chromosome1R	39880164	1.61965	x	x	x	only at 10 dpi
5220060	chromosome1R	39870684	1.9492	x	x	x
3343440	chromosome1R	39042497	1.60407	x	x	x
3582849	chromosome1R	38988001	2.0387	x	x	x	only at 10 dpi
3750868	chromosome1R	38668738	1.74546	x	x	x
3596094	chromosome1R	38607196	1.47056	x	x	x
5221250	chromosome1R	38605462	1.35164	SECCE1Rv1G0007090.1	Membrane-associated kinase regulator-like protein	exon	only at 10 dpi
3343552	chromosome1R	36039458	2.21889	x	x	x
7096540	chromosome1R	36006153	2.67053	x	x	x
5796133	chromosome1R	34916954	1.37242	SECCE1Rv1G0006580.1	Ankyrin repeat domain-containing protein 31	exon	only at 10 dpi
3357735	chromosome1R	34270843	1.49127	SECCE1Rv1G0006480.1	Coiled-coil domain-containing protein	intron
3577264	chromosome1R	33153158	1.31668	x	x	x	only at 10 dpi
3581725	chromosome1R	24729456	2.44026	SECCE1Rv1G0005280.1	NBS-LRR-like resistance protein	exon
5037900	chromosome1R	22848321	1.63877	x	x	x
3357533	chromosome1R	14752594	1.58749	x	x	x
75510492	chromosome1R	13958481	1.99666	x	x	x	only at 10 dpi

## Sheet: silico_17 dpi
Table S13. GWAS results for silico-DArT markers associated with resposne to LR isolate S 17 dpi on chromosome 1R (p ≤ 0.05; values coloured in blue - 0,001<p>0,01 and green -0,01<p>0,05)
CloneID	Chrom_Rye_v3	ChromPos_Rye_v3	pvalue_LMM_isolate_S_17_dpi	Gene ID	Name	gene body	comments
3732704	chromosome1R	724343430	1.62411	x	x	x	only at 17 dpi
5213033	chromosome1R	709288530	1.66024	SECCE1Rv1G0060170.1	F-box family protein	exon	only at 17 dpi
3350020	chromosome1R	696116659	2.59986
3347011	chromosome1R	686013345	1.31338	x	x	x	only at 17 dpi
4492776	chromosome1R	685690631	1.38417	x	x	x	only at 17 dpi
3747656	chromosome1R	685690593	1.35015	x	x	x	only at 17 dpi
3899700	chromosome1R	685690551	1.55809	x	x	x	only at 17 dpi
3344728	chromosome1R	685508865	2.16038	x	x	x	only at 17 dpi
3343014	chromosome1R	685332251	1.43629	x	x	x	only at 17 dpi
3741866	chromosome1R	684368934	2.00945	x	x	x	only at 17 dpi
3354079	chromosome1R	683316707	1.53729	x	x	x	only at 17 dpi
5035163	chromosome1R	683304226	1.48725	SECCE1Rv1G0055840.1	Eukaryotic aspartyl protease family protein	intron	only at 17 dpi
3357582	chromosome1R	681764925	1.80926	x	x	x	only at 17 dpi
3343568	chromosome1R	681764859	1.56898	x	x	x	only at 17 dpi
3747177	chromosome1R	676527806	1.36506	x	x	x	only at 17 dpi
3587713	chromosome1R	676497463	1.32601	SECCE1Rv1G0054830.1	F-box protein	exon	only at 17 dpi
5216381	chromosome1R	676320355	1.481	x	x	x	only at 17 dpi
75511579	chromosome1R	675489515	1.73462
7063802	chromosome1R	675118848	1.66098	x	x	x	only at 17 dpi
3888177	chromosome1R	674650687	1.53268	x	x	x	only at 17 dpi
4485850	chromosome1R	672899603	1.53758	SECCE1Rv1G0054080.1	Hexosyltransferase	exon	only at 17 dpi
5034754	chromosome1R	672009877	1.38943	x	x	x	only at 17 dpi
3342373	chromosome1R	671556072	1.40565	x	x	x	only at 17 dpi
5226308	chromosome1R	669961260	1.55086	x	x	x	only at 17 dpi
3346219	chromosome1R	651161052	1.34914	x	x	x	only at 17 dpi
5503266	chromosome1R	646972851	1.72201
5219304	chromosome1R	636444247	1.59829	SECCE1Rv1G0048580.1	DUF1677 family protein	exon	only at 17 dpi
5212680	chromosome1R	633091903	2.73085	x	x	x	only at 17 dpi
38787957	chromosome1R	631987794	1.46625	x	x	x	only at 17 dpi
3906417	chromosome1R	621199339	2.05686
3737654	chromosome1R	614297999	2.64845	x	x	x	only at 17 dpi
3901817	chromosome1R	591715004	2.45522	x	x	x	only at 17 dpi
4105435	chromosome1R	588573737	2.30712	SECCE1Rv1G0043070.1	Acetyltransferase	intron	only at 17 dpi
5757059	chromosome1R	586092950	1.71723
3888211	chromosome1R	584489800	1.42128
48703490	chromosome1R	579388629	2.03536
3580303	chromosome1R	576882736	1.45038	SECCE1Rv1G0042100.1	Histone H4	exon	only at 17 dpi
3742667	chromosome1R	575702818	1.53126	SECCE1Rv1G0042000.1	F-box domain containing protein	exon	only at 17 dpi
5138614	chromosome1R	574282781	1.55981
3893316	chromosome1R	573792484	1.92125
5041343	chromosome1R	573632862	2.64275	x	x	x	only at 17 dpi
5138535	chromosome1R	573005238	1.46842
5046349	chromosome1R	570906534	1.99225
3745981	chromosome1R	569418728	1.39767	SECCE1Rv1G0041210.1	Serine/threonine-protein kinase ATM	exon	only at 17 dpi
3746058	chromosome1R	569278733	2.18363	x	x	x	only at 17 dpi
3586994	chromosome1R	568803877	1.33585
3350613	chromosome1R	568629760	1.59359
48702329	chromosome1R	567959315	1.34702	x	x	x	only at 17 dpi
3904298	chromosome1R	567331797	2.69263
5046224	chromosome1R	565260992	2.20677
3741185	chromosome1R	565260926	1.56312
5222548	chromosome1R	564889949	2.83398	x	x	x	only at 17 dpi
5219184	chromosome1R	562766795	1.81821
75511295	chromosome1R	561824145	1.57671
5202922	chromosome1R	561707878	1.56602
3363856	chromosome1R	561058194	1.41409
5227951	chromosome1R	559716939	1.81723
5799676	chromosome1R	557859078	1.61239
3903304	chromosome1R	554388783	1.78659
7500067	chromosome1R	551892704	2.80281	SECCE1Rv1G0039700.1	Solute carrier family 35 protein	intron	only at 17 dpi
3601415	chromosome1R	551885728	1.41157
4490009	chromosome1R	546656262	2.00379
37703643	chromosome1R	546656262	1.4171
3356227	chromosome1R	546643342	2.90337	x	x	x	only at 17 dpi
3344916	chromosome1R	545425794	2.65126
3581882	chromosome1R	545391993	1.30558
3351597	chromosome1R	543954029	1.42274
5138528	chromosome1R	542948913	1.43026
3730030	chromosome1R	540642276	1.53609
38790010	chromosome1R	537275352	1.65749
3738018	chromosome1R	536396537	1.53925
3732740	chromosome1R	534176583	1.3965
3906450	chromosome1R	531813446	2.17136	x	x	x	only at 17 dpi
5036772	chromosome1R	530866563	2.23335
3357129	chromosome1R	530866352	1.51626
5227973	chromosome1R	526568330	1.5358
5215638	chromosome1R	525035532	1.55456	x	x	x	only at 17 dpi
3344511	chromosome1R	524857812	1.37204
75510537	chromosome1R	522179066	1.87354
3738854	chromosome1R	520595119	1.40071
3347388	chromosome1R	519720179	1.45899
3738889	chromosome1R	515284723	2.63315
3905120	chromosome1R	512946553	1.66848
3345290	chromosome1R	511070622	1.56856
3344956	chromosome1R	510726765	1.85072
3733291	chromosome1R	510348575	1.56548
3735404	chromosome1R	510303733	1.46831
5799941	chromosome1R	508643757	1.60232
3341932	chromosome1R	507893205	2.01993
3348892	chromosome1R	507127968	2.28922
3360570	chromosome1R	506927243	1.76511
75510861	chromosome1R	506169203	1.63575
5227491	chromosome1R	506168707	2.45871
3734555	chromosome1R	504653128	1.36635
5804112	chromosome1R	504652703	2.29361
75510902	chromosome1R	504431404	2.64829	SECCE1Rv1G0036050.1	Ribosomal protein L34e superfamily protein	exon	only at 17 dpi
3350945	chromosome1R	504119907	2.24217
3354117	chromosome1R	504117028	1.97076
3355004	chromosome1R	503821293	2.44908	SECCE1Rv1G0035980.1	F-box family protein	exon	only at 17 dpi
3596120	chromosome1R	502964274	2.75858	x	x	x	only at 17 dpi
3576811	chromosome1R	502962420	1.80969
5223330	chromosome1R	502772924	2.68391
3904650	chromosome1R	501115532	1.6834
3906485	chromosome1R	499942891	1.7658
3358342	chromosome1R	499942825	2.0093
3895888	chromosome1R	499697123	2.63392	SECCE1Rv1G0035560.1	NAD kinase	exon	only at 17 dpi
3745975	chromosome1R	499187773	1.90498
3898295	chromosome1R	497762158	2.44867
37704769	chromosome1R	496844161	2.91847
41118336	chromosome1R	496023097	2.70277	x	x	x	only at 17 dpi
3348278	chromosome1R	496021041	1.7474
3346741	chromosome1R	494039581	2.52118
75510402	chromosome1R	493227842	1.98811
3737871	chromosome1R	477785344	2.57775
3735758	chromosome1R	477743548	1.85216
3580513	chromosome1R	477743429	1.94657
3597457	chromosome1R	477660748	2.25553	x	x	x	only at 17 dpi
37699723	chromosome1R	475827571	1.49211
5222383	chromosome1R	474976635	2.4532	x	x	x	only at 17 dpi
3741037	chromosome1R	474320895	1.98482
5222805	chromosome1R	474231174	2.81379
5221081	chromosome1R	474133807	2.12708
3906788	chromosome1R	474099959	2.64241
48706250	chromosome1R	468464085	1.8632
3584032	chromosome1R	467993227	1.43812
3590311	chromosome1R	464245195	2.19968	x	x	x	only at 17 dpi
3746872	chromosome1R	464245129	2.17137
5038894	chromosome1R	463811763	2.5044	x	x	x	only at 17 dpi
5036217	chromosome1R	463811697	1.54088
3736362	chromosome1R	463811619	2.0079	x	x	x	only at 17 dpi
5045237	chromosome1R	463811573	2.42987	x	x	x	only at 17 dpi
3359179	chromosome1R	463408122	2.19987
3906017	chromosome1R	463407567	1.7387
48702839	chromosome1R	463407501	1.41776
5139113	chromosome1R	463114601	2.35048	SECCE1Rv1G0033140.1	electron transporter	intron	only at 17 dpi
5218718	chromosome1R	463114174	2.58666	SECCE1Rv1G0033140.1	electron transporter	intron	only at 17 dpi
3742481	chromosome1R	463113247	2.97624	x	x	x	only at 17 dpi
5137967	chromosome1R	463105976	2.28899
5219381	chromosome1R	461907952	2.37341
3901713	chromosome1R	461894036	1.80755
3576786	chromosome1R	458201386	2.42974
5494452	chromosome1R	457311900	2.38919
5208016	chromosome1R	456711623	2.07231	x	x	x	only at 17 dpi
3747356	chromosome1R	455673846	2.91055	x	x	x	only at 17 dpi
75510947	chromosome1R	454893231	1.58987
75510850	chromosome1R	454893136	1.56582
5220787	chromosome1R	452409271	1.89093	x	x	x	only at 17 dpi
5798222	chromosome1R	451675957	1.64992
3885941	chromosome1R	451675891	1.86905
3887156	chromosome1R	450995246	1.52695
3351420	chromosome1R	450961111	2.21577
3344444	chromosome1R	450961111	1.45431
3345882	chromosome1R	449692396	2.06236
3360060	chromosome1R	449692396	1.52017
7104339	chromosome1R	449234502	2.69268
3909195	chromosome1R	449234502	1.50305
3359960	chromosome1R	449229858	2.94378	SECCE1Rv1G0032000.1	Holliday junction resolvase	exon	only at 17 dpi
5223733	chromosome1R	448944034	2.6992	x	x	x	only at 17 dpi
5488099	chromosome1R	448827400	1.43152	x	x	x	only at 17 dpi
3360425	chromosome1R	447698991	1.81942
3357851	chromosome1R	447696599	2.78807
70186643	chromosome1R	447696528	2.34789
3586141	chromosome1R	446124188	2.35248
3735568	chromosome1R	446124122	1.41422
3735005	chromosome1R	445474891	1.63813
41116393	chromosome1R	443560210	2.82798	x	x	x	only at 17 dpi
3905350	chromosome1R	441581636	1.55118
7413760	chromosome1R	441581604	1.91004
3733001	chromosome1R	440939848	2.5774
3596334	chromosome1R	440937547	2.40525
16501592	chromosome1R	439988902	2.29056
3741004	chromosome1R	438517921	1.76469
3890889	chromosome1R	438007333	1.81394
3342213	chromosome1R	438007193	2.72382
3353253	chromosome1R	438007127	2.4794
3343434	chromosome1R	437424749	1.85201
3590696	chromosome1R	437402801	2.009
5501482	chromosome1R	427890179	1.59373
5224488	chromosome1R	427889570	1.62221
3578630	chromosome1R	427368985	2.21331
3360084	chromosome1R	427192230	2.76587
3362032	chromosome1R	422563564	1.69139
3749700	chromosome1R	421900396	2.62282	SECCE1Rv1G0029940.1	NADH dehydrogenase [ubiquinone] 1 beta subcomplex subunit 10	exon	only at 17 dpi
3739110	chromosome1R	421574627	2.41001
3351812	chromosome1R	419726575	2.70036
3348983	chromosome1R	418272235	2.38911
3744542	chromosome1R	417743797	1.58306	x	x	x	only at 17 dpi
3351488	chromosome1R	416743690	2.3242
5226056	chromosome1R	416305148	2.97428	SECCE1Rv1G0029580.1	28 kDa ribonucleoprotein	intron	only at 17 dpi
5222566	chromosome1R	415367225	2.43894
38777457	chromosome1R	414161469	1.4615
3577094	chromosome1R	413763422	2.44299
28856326	chromosome1R	413067932	2.56287
3908362	chromosome1R	412539346	1.64334
7357822	chromosome1R	412539193	1.60534
5046597	chromosome1R	409410251	1.63677	x	x	x	only at 17 dpi
5034926	chromosome1R	409406631	2.42681
3352300	chromosome1R	406396447	2.43178
7062938	chromosome1R	402305371	2.97516	x	x	x	only at 17 dpi
48703073	chromosome1R	401703873	1.51698
3748395	chromosome1R	397802254	2.91301
5223635	chromosome1R	397176807	1.87528	SECCE1Rv1G0028300.1	ATP-dependent zinc metalloprotease FtsH	exon	only at 17 dpi
3364290	chromosome1R	395826866	2.3029
3594554	chromosome1R	395481882	2.30474
75511194	chromosome1R	394051684	2.929	x	x	x	only at 17 dpi
5213889	chromosome1R	392227966	1.96741
3347778	chromosome1R	388397423	1.65827
3351743	chromosome1R	388372166	2.45504
3344586	chromosome1R	388371067	2.79466
3731404	chromosome1R	387771612	2.07711
39740653	chromosome1R	387693633	2.08735
37705168	chromosome1R	387057579	1.50822	SECCE1Rv1G0027700.1	Electron transfer flavoprotein-ubiquinone oxidoreductase	intron	only at 17 dpi
5757518	chromosome1R	387057513	2.38352	SECCE1Rv1G0027700.1	Electron transfer flavoprotein-ubiquinone oxidoreductase	exon	only at 17 dpi
5498126	chromosome1R	386316923	1.53336
3902206	chromosome1R	384193100	2.06018
3361320	chromosome1R	384193034	1.9363
3748268	chromosome1R	382697581	2.5668
3596327	chromosome1R	382545454	2.62134	SECCE1Rv1G0027430.1	Myosin heavy chain-related protein	intron	only at 17 dpi
39741605	chromosome1R	380571002	1.57036
3348640	chromosome1R	380118887	1.76525
3347673	chromosome1R	377042108	2.76126
3361206	chromosome1R	377037999	1.80413
75510499	chromosome1R	376629122	2.05894
48703035	chromosome1R	376448856	1.38595
3749639	chromosome1R	375847352	2.75574	SECCE1Rv1G0026900.1	BTB/POZ domain containing protein	exon	only at 17 dpi
3745546	chromosome1R	375152549	2.57772
3892001	chromosome1R	374585196	2.13946
3345216	chromosome1R	374159792	2.70987	x	x	x	only at 17 dpi
5493701	chromosome1R	373447758	2.34555
3347023	chromosome1R	373308126	1.82663
3741967	chromosome1R	370209094	2.34944
3365157	chromosome1R	370207542	2.35888
3346911	chromosome1R	369349749	1.46933
41116381	chromosome1R	369111550	1.60414
3734768	chromosome1R	363681157	2.07671
5218122	chromosome1R	358604535	2.23253
3353301	chromosome1R	357277732	2.53906
75510822	chromosome1R	357277085	1.98249
3356984	chromosome1R	343466378	1.77999
3353328	chromosome1R	343466312	1.70809
3735694	chromosome1R	341916079	2.08365	x	x	x	only at 17 dpi
3343443	chromosome1R	337767154	1.48668
5035493	chromosome1R	336743501	2.95099	SECCE1Rv1G0024960.1	Homeobox leucine-zipper protein	exon	only at 17 dpi
38786492	chromosome1R	335368155	1.69274
3738388	chromosome1R	335367430	1.57346	x	x	x	only at 17 dpi
3354649	chromosome1R	333068745	1.45809
75510290	chromosome1R	331826195	1.84436
3352070	chromosome1R	331826129	2.04904
3590664	chromosome1R	324555121	1.40606
7467829	chromosome1R	322816900	1.40063
75510501	chromosome1R	316537737	2.00215
3731603	chromosome1R	313594076	1.34616
4487079	chromosome1R	310641840	2.15876
3348970	chromosome1R	310641357	2.37453
5046771	chromosome1R	310641291	1.945
5224666	chromosome1R	308350639	1.62759
3346482	chromosome1R	306851490	1.64292
3361533	chromosome1R	305447906	1.85952
3354793	chromosome1R	304658492	2.15
3601357	chromosome1R	303676339	1.89567
37698564	chromosome1R	303450396	1.41865	x	x	x	only at 17 dpi
3598246	chromosome1R	302754364	2.30878
3733000	chromosome1R	302753214	2.10385
4490943	chromosome1R	302120370	1.75895
31721946	chromosome1R	295482862	1.44503
3342407	chromosome1R	291247877	2.55161
3343479	chromosome1R	290718146	2.53088
5041857	chromosome1R	285317569	1.50263
5039014	chromosome1R	285317550	2.68601
3579371	chromosome1R	274671686	2.03691
41117279	chromosome1R	257425658	1.81125
3579244	chromosome1R	249167237	2.36761
37699174	chromosome1R	248053930	1.78068
75510233	chromosome1R	212945490	1.56845
75510793	chromosome1R	212859964	2.19328
3346829	chromosome1R	199405080	2.39273
3361428	chromosome1R	190006735	2.17887
4490615	chromosome1R	182508799	2.92542	x	x	x	only at 17 dpi
16501722	chromosome1R	175995021	1.74057
28855797	chromosome1R	172627736	1.70814
5205605	chromosome1R	172262580	2.36617
48703953	chromosome1R	169615173	2.05319
3346956	chromosome1R	167935711	1.69477
75510564	chromosome1R	157178736	2.22439	SECCE1Rv1G0017570.1	Pentatricopeptide repeat-containing protein	exon	only at 17 dpi
3362189	chromosome1R	153432582	2.7961	x	x	x	only at 17 dpi
3897022	chromosome1R	153353654	2.37187
3351453	chromosome1R	153353558	2.79929
70186896	chromosome1R	150655801	2.63235	x	x	x	only at 17 dpi
3359777	chromosome1R	145492928	2.75846
3577685	chromosome1R	144859994	2.45332	x	x	x	only at 17 dpi
3733278	chromosome1R	143764067	2.55525
5216401	chromosome1R	141828827	1.93605
3353307	chromosome1R	140893901	1.79072
5503350	chromosome1R	140611121	2.33289
3580318	chromosome1R	136485527	1.58887
3899895	chromosome1R	133009915	2.37002
5789467	chromosome1R	133009546	1.99197
5228094	chromosome1R	133000547	1.80422
3343126	chromosome1R	132825358	2.70877
3350512	chromosome1R	132816829	1.41536
7357238	chromosome1R	132794522	2.43658
28855278	chromosome1R	131988266	1.34764
3348265	chromosome1R	131744614	2.71243
3361218	chromosome1R	131293342	2.95881	x	x	x	only at 17 dpi
3600111	chromosome1R	130041855	2.55587
75510914	chromosome1R	121657911	1.55564
3596185	chromosome1R	108847847	1.54386	SECCE1Rv1G0013880.1	Peroxidase	exon	only at 17 dpi
3897844	chromosome1R	101184489	2.0202
5211397	chromosome1R	99955159	2.65395
3592337	chromosome1R	98814132	2.37091
3344549	chromosome1R	98808096	2.16468
3730175	chromosome1R	96758185	2.46427
3364066	chromosome1R	96114890	2.49509
3355895	chromosome1R	96108605	2.07274
75511460	chromosome1R	95188858	2.53661
4093993	chromosome1R	95146211	2.94757	x	x	x	only at 17 dpi
3747739	chromosome1R	95145981	2.95005	x	x	x	only at 17 dpi
3744639	chromosome1R	93928037	2.87139
3585605	chromosome1R	92552293	2.95311
4490526	chromosome1R	92433920	2.05222
3731760	chromosome1R	92433736	2.80928
3742353	chromosome1R	92342238	2.53875	x	x	x	only at 17 dpi
3735359	chromosome1R	92229145	2.74678	SECCE1Rv1G0012380.1	Non-specific serine/threonine protein kinase	intron	only at 17 dpi
5214292	chromosome1R	91819186	2.43347
3586632	chromosome1R	91121091	2.18877
75511573	chromosome1R	90587647	2.15049
3904059	chromosome1R	88598315	2.4588
37700161	chromosome1R	88270942	1.90701
38777707	chromosome1R	88020518	2.85724	x	x	x	only at 17 dpi
5044425	chromosome1R	87095356	2.85486	SECCE1Rv1G0012140.1	MYB transcription factor	exon	only at 17 dpi
3362858	chromosome1R	82809999	2.4926
5757349	chromosome1R	82805990	2.74464	x	x	x	only at 17 dpi
5208886	chromosome1R	82803484	2.44781
5035855	chromosome1R	82690820	2.76228
7467766	chromosome1R	82476223	1.65506
3364556	chromosome1R	66899346	1.64228
5222846	chromosome1R	66783312	1.40778	x	x	x	only at 17 dpi
3738683	chromosome1R	64853386	1.4192
5208888	chromosome1R	64047328	2.39198	SECCE1Rv1G0010610.1	Disease resistance protein (CC-NBS-LRR class) family	exon	only at 17 dpi
3364611	chromosome1R	57295748	1.46713
5225843	chromosome1R	56623459	2.51062
37706828	chromosome1R	56072268	2.83905
3737088	chromosome1R	55204150	2.97118
4495567	chromosome1R	54931102	1.48336
3359371	chromosome1R	54891201	2.01335
3353025	chromosome1R	54675917	2.01416
7094525	chromosome1R	53747631	1.59261
3344495	chromosome1R	53509977	1.51252
5210535	chromosome1R	53241837	2.62545	SECCE1Rv1G0009230.1	DEAD-box ATP-dependent RNA helicase 52A	exon	only at 17 dpi
3356738	chromosome1R	51352606	1.41484
3348441	chromosome1R	51204711	2.42993	SECCE1Rv1G0008990.1	Serine/threonine-protein kinase ATM	exon	only at 17 dpi
3737224	chromosome1R	48111877	2.7036	x	x	x	only at 17 dpi
37703731	chromosome1R	47409441	2.30169
5139250	chromosome1R	47323543	2.49636	SECCE1Rv1G0008510.1	Heavy metal transport/detoxification superfamily protein	exon	only at 17 dpi
5044391	chromosome1R	46897873	2.46577
3885743	chromosome1R	46713910	2.28583
3738126	chromosome1R	46450687	2.4357
7094516	chromosome1R	46241800	2.00562
3342055	chromosome1R	46213453	1.89076
5044073	chromosome1R	46107108	2.60384
5042277	chromosome1R	46107042	1.74718
3349818	chromosome1R	45548009	2.60949
3904348	chromosome1R	45355059	2.79073
3353084	chromosome1R	45280761	2.93614
3733279	chromosome1R	45199164	2.92234
3360470	chromosome1R	44443520	2.41153
3735872	chromosome1R	44029670	2.30813
3735155	chromosome1R	43613276	2.43962
7097841	chromosome1R	43484389	2.53735
3361196	chromosome1R	43461599	1.95592
3889996	chromosome1R	42947171	1.98582
75510864	chromosome1R	41987865	1.74281
3348583	chromosome1R	41595078	1.82155
3898554	chromosome1R	41510744	1.86224
48705594	chromosome1R	40261531	1.76025
3360482	chromosome1R	40220760	2.37388
29075088	chromosome1R	39904554	1.99538	SECCE1Rv1G0007300.1	Glycine dehydrogenase (decarboxylating)	intron	only at 17 dpi
5220060	chromosome1R	39870684	1.75449
3343440	chromosome1R	39042497	1.93084
3750868	chromosome1R	38668738	1.60108
3596094	chromosome1R	38607196	1.44775
3343552	chromosome1R	36039458	2.39155
7096540	chromosome1R	36006153	2.06503
3357735	chromosome1R	34270843	1.4381
3581725	chromosome1R	24729456	1.52718
5037900	chromosome1R	22848321	1.90004
3731192	chromosome1R	21182350	1.63021	x	x	x	only at 17 dpi
3342742	chromosome1R	14891654	1.39813	x	x	x	only at 17 dpi
3357533	chromosome1R	14752594	1.62937
3750154	chromosome1R	13698696	1.35535	x	x	x	only at 17 dpi
3742756	chromosome1R	4044753	1.4961	SECCE1Rv1G0001120.1	12-oxophytodienoate reductase-like protein	exon	only at 17 dpi
5200997	chromosome1R	61225	1.53058	x	x	x	only at 17 dpi

## Sheet: Venn for SNP
Table S13. Comparison of GWAS results for SNP-DArT markers associated with resposne to LR isolate S 10 and 17 dpi on chromosome 1R
List names	number of elements	number of unique elements
SNP10	109	108
SNP17	106	105
Overall number of unique elements		134

## Sheet: Venn for silico
Table S13. Comparison of GWAS results for silico-DArT markers associated with resposne to LR isolate S 10 and 17 dpi on chromosome 1R
List names	number of elements	number of unique elements
silico10	458	448
silico17	392	388
Overall number of unique elements		552
