# Supplementary material for: Identification of quantitative trait loci associated with leaf rust resistance in rye by precision mapping
Source: BMC Plant Biol. 2024 Apr 17;24:291. doi: 10.1186/s12870-024-04960-6 (PMC11022434; doi:10.1186/s12870-024-04960-6)
Supplement: Supplementary file 14 — Supplementary Material 14. [file 12870_2024_4960_MOESM14_ESM.xlsx]

## Sheet: SNP both QTLs
Table S14. Common significant SNP-DArTs for 10 dpi and 17 dpi for both QTLs
List names	number of elements	number of unique elements		Groups	total	elements (based on chromosome position)
S10	107	104		S10 S17	97	153432582
S17	115	111				90592799
Overall number of unique elements		118				130790160
						114605663
						112448945
						111147729
						133009546
						82768216
						124769563
						135177129
						82476223
						140611121
						99955017
						155846437
						140610012
						337767154
						112448879
						352833542
						128646044
						117468638
						92700817
						377038293
						371771011
						124769606
						404779809
						108303393
						306572783
						109130631
						128649640
						140610932
						82809999
						88018210
						334472847
						97654491
						164974087
						115572854
						130788998
						372027529
						323818517
						132257078
						405121399
						105804117
						320936653
						132257012
						115176689
						370164125
						374159297
						99955159
						377290189
						115445669
						372917824
						82803484
						100735094
						108660456
						115572920
						117468575
						140893901
						411193503
						110904308
						380571002
						85359291
						320936297
						291247877
						144859994
						53241837
						115176748
						382697581
						137037066
						112679984
						133009915
						119156676
						306851490
						86006833
						404779109
						314728738
						141828827
						389360038
						82322093
						306558908
						100040446
						92751238
						160024540
						115731699
						115568329
						324897365
						332608649
						109130285
						109080283
						132826530
						82768277
						124220878
						105715381
						86566724
						403162840
						91169609
						90592976
						93659576
				S10	7	131744614
						136413370
						375847352
						132826499
						74788874
						316522444
						372042147
				S17	14	396966389
						407287390
						407287446
						426929972
						386316923
						392139518
						388372166
						375182406
						335370619
						376449419
						304299524
						247907747
						336045605
						406074867

## Sheet: SNP 1st QTL
Table S14. Common significant SNP-DArTs for 10 dpi and 17 dpi for first QTL
List names	number of elements	number of unique elements		Groups	total	elements (based on chromosome position)
S10/I	76	73		S10/I S17/I	69	153432582
S17/I	73	69				90592799
Overall number of unique elements		73				130790160
						114605663
						112448945
						111147729
						133009546
						82768216
						124769563
						135177129
						82476223
						140611121
						99955017
						155846437
						140610012
						112448879
						128646044
						117468638
						92700817
						124769606
						108303393
						109130631
						128649640
						140610932
						82809999
						88018210
						97654491
						164974087
						115572854
						130788998
						132257078
						105804117
						132257012
						115176689
						99955159
						115445669
						82803484
						100735094
						108660456
						115572920
						117468575
						140893901
						110904308
						85359291
						144859994
						53241837
						115176748
						137037066
						112679984
						133009915
						119156676
						86006833
						141828827
						82322093
						100040446
						92751238
						160024540
						115731699
						115568329
						109130285
						109080283
						132826530
						82768277
						124220878
						105715381
						86566724
						91169609
						90592976
						93659576
				S10/I	4	131744614
						136413370
						132826499
						74788874

## Sheet: SNP 2nd QTL
Table S14. Common significant SNP-DArTs for 10 dpi and 17 dpi for second QTL
List names	number of elements	number of unique elements		Groups	total	elements (based on chromosome position)
S10/II	31	31		S10/II S17/II	28	374159297
S17/II	42	42				377290189
Overall number of unique elements		45				372917824
						411193503
						380571002
						320936297
						337767154
						291247877
						352833542
						382697581
						377038293
						371771011
						404779809
						306572783
						306851490
						314728738
						404779109
						389360038
						306558908
						324897365
						332608649
						334472847
						372027529
						323818517
						403162840
						405121399
						320936653
						370164125
				S10/II	3	375847352
						316522444
						372042147
				S17/II	14	375182406
						335370619
						396966389
						407287390
						407287446
						426929972
						376449419
						386316923
						304299524
						247907747
						336045605
						392139518
						388372166
						406074867

## Sheet: silico both QTLs
Table S14. Common significant silico-DArTs for 10 dpi and 17 dpi for both QTLs
List names	number of elements	number of unique elements		Groups	total	elements (based on chromosome position)
silico10	552	521		silico10 silico17	464	147988199
silico17	519	486				133009546
Overall number of unique elements		543				43396286
						82476223
						64047358
						562768244
						118436790
						73505392
						91120153
						397177722
						88019915
						101170117
						371771011
						557913772
						410041271
						65953033
						452385903
						108310970
						388371067
						247802009
						375404503
						388372166
						64058084
						130788998
						448138940
						55388339
						405121399
						372036736
						427889570
						407285189
						182508799
						60016953
						411154072
						143764067
						249167270
						118436856
						94648181
						51353066
						274652553
						119156676
						135176779
						337777545
						113480925
						111050583
						167740486
						108918566
						217838048
						416305081
						116612463
						444301258
						436782418
						498808996
						419138392
						496840431
						87988940
						438517921
						91567508
						465050358
						131458945
						100735160
						412446271
						145492928
						84175956
						166256934
						62911242
						502532041
						427192230
						50688480
						247801905
						546473948
						450995266
						413736046
						96758185
						89237857
						129112982
						84653553
						90248538
						424205647
						94645673
						357868846
						370164125
						248523624
						101666268
						48128406
						82803484
						100735094
						409070217
						65778457
						507826043
						394998462
						64853386
						82356912
						413763422
						39901600
						65714207
						291247877
						144859994
						366841249
						255605473
						262920094
						500480056
						372412888
						375847352
						107956766
						303450397
						52252798
						455440735
						115729518
						153055426
						105715381
						86566724
						562562207
						65443367
						94648124
						48108946
						409070151
						387693633
						109868275
						403167589
						503835511
						114605663
						73202649
						409100375
						92700091
						420391207
						87133853
						130495470
						409459557
						374496277
						407709394
						75306649
						362787943
						369515004
						84293507
						109130631
						421995695
						403579794
						384717808
						140831955
						82804103
						73202765
						72762377
						374169978
						429986160
						181819787
						160023731
						65146393
						125882148
						107325795
						101168501
						102044711
						106352376
						65953099
						102677977
						115445785
						421022515
						118620231
						337840213
						386321106
						185495011
						140831904
						720560706
						406075292
						412044129
						62911032
						449225713
						449230950
						90248371
						102590421
						259241219
						56624017
						720560882
						167754455
						49565594
						143570977
						468311167
						387057579
						313883144
						499187701
						414158741
						93659576
						412936467
						377042108
						48625116
						111147729
						92146487
						64429584
						39906601
						86566194
						154254642
						64440100
						392139392
						386316923
						218441402
						83766688
						118253044
						91130538
						369759840
						445412025
						82628434
						61495069
						313967268
						131458597
						397176741
						348725663
						101669723
						156817071
						99955159
						204544065
						413485870
						392139381
						388371319
						94648200
						437402770
						93197298
						101659762
						427890179
						451675957
						387469712
						384193100
						418275472
						165767325
						543942141
						349063245
						88877295
						404779109
						65680156
						93890362
						158448919
						414161430
						61812180
						138982001
						119950446
						48128340
						305447906
						109697577
						114518912
						362759646
						91135094
						359543932
						347567039
						50461589
						119157870
						140891771
						349578736
						382305796
						447697808
						86006732
						414226342
						420972237
						153060978
						114518846
						421993000
						82318965
						99879839
						109080217
						415367225
						98216859
						54382807
						82809999
						214224531
						128795290
						308350573
						151851294
						236543519
						403579783
						501115466
						305111327
						49737113
						66903964
						91135160
						457822601
						98307344
						140893901
						247801839
						60304968
						50461523
						107963186
						360851867
						129461700
						570783292
						95769899
						306851490
						118253118
						118620249
						167754389
						392227966
						302921058
						444837020
						313967334
						124332401
						136830540
						413752452
						90222234
						49559507
						414161364
						495527148
						72814045
						135177129
						274652619
						87089733
						332692529
						419726575
						406062231
						83772106
						421995667
						50824534
						404779809
						427368985
						306851382
						452375457
						421020197
						376629122
						414226408
						79582477
						372916945
						117468509
						397802254
						440267870
						370209093
						437105136
						101168567
						102034971
						108660456
						136833026
						64058018
						129461634
						284365698
						380571002
						382545454
						140831829
						409100749
						88020903
						109066239
						124475473
						382697581
						287109007
						395826866
						51206831
						112679984
						100320204
						281835264
						141371598
						82356853
						107072137
						115554596
						151827608
						98814193
						306851341
						82768277
						422563564
						86006899
						445412011
						108875426
						124502594
						370817239
						450961011
						48628247
						611494124
						324161158
						404348267
						427196431
						133010264
						73203207
						104880658
						119157039
						222078764
						163628650
						104880694
						93929625
						176227247
						50199867
						458200474
						452730927
						130495433
						88018210
						375404570
						108847781
						427889685
						132257078
						92954990
						114519199
						413752386
						111142054
						47701017
						52252716
						477743614
						154882439
						99879906
						411193503
						167931670
						542148685
						452910259
						47947777
						141828827
						403167523
						132254590
						101368688
						247471703
						449692504
						65777910
						164649448
						86566237
						238431410
						403162840
						565130123
						88020930
						91130472
						285397782
						65952746
						102590487
						140611121
						236543585
						154882404
						165579281
						437341381
						517495813
						62914654
						106940957
						85632706
						446212839
						138220900
						115176544
						80354881
						591309306
						477743363
						100733574
						387050640
						427439955
						61298569
						425993457
						97211814
						412539346
						132257012
						119156610
						115091539
						109846663
						72761134
						85359291
						86078967
						96112272
						394051618
						394051684
						418272235
						495527082
						449342399
						133009915
						546473780
						157178802
						397177656
						371771247
						86006833
						109080173
						30347446
						421995820
						409989275
						302030568
						97803069
						477660828
						387050709
						444069823
						111161304
						107325761
						217838114
				silico10	57	157178736
						443560210
						463113247
						474976635
						676320355
						546643342
						153432582
						55204150
						591715004
						374159792
						455673846
						64047328
						150655801
						95146211
						463114174
						531813446
						588573737
						88020518
						53241837
						464245195
						456711623
						387057513
						573632862
						48111877
						551892704
						463114601
						463811619
						633091903
						463811763
						46213453
						449234502
						463811573
						569278733
						502964274
						463105976
						82805990
						564889949
						449229858
						402305371
						92229145
						92342238
						504431404
						461907952
						416305148
						452409271
						496023097
						546656262
						421900396
						397176807
						477660748
						131293342
						499697123
						87095356
						448944034
						51204711
						515284723
						61891869
				silico17	22	437105070
						84653549
						45212935
						466258145
						132816927
						128647400
						42543008
						399149495
						46179374
						41605908
						91121025
						45074322
						496021207
						172262612
						413485804
						43396220
						46713978
						284365756
						43487248
						88877229
						88904943
						43495849

## Sheet: silico 1st QTL
Table S14. Common significant silico-DArTs for 10 dpi and 17 dpi for first QTL
List names	number of elements	number of unique elements		Groups	total	elements (based on chromosome position)
silico10/I	290	268		silico10/I silico17/I	251	119157870
silico17/I	292	267				50461589
Overall number of unique elements		284				140891771
						147988199
						133009546
						43396286
						82476223
						64047358
						86006732
						118436790
						73505392
						91120153
						153060978
						88019915
						101170117
						114518846
						82318965
						99879839
						109080217
						65953033
						98216859
						108310970
						82809999
						54382807
						128795290
						151851294
						64058084
						130788998
						55388339
						49737113
						91135160
						66903964
						182508799
						98307344
						140893901
						60016953
						143764067
						50461523
						60304968
						107963186
						118436856
						94648181
						51353066
						129461700
						119156676
						135176779
						113480925
						95769899
						167754389
						118620249
						118253118
						111050583
						167740486
						108918566
						136830540
						124332401
						116612463
						90222234
						49559507
						87988940
						91567508
						131458945
						72814045
						135177129
						100735160
						145492928
						84175956
						166256934
						87089733
						62911242
						50688480
						83772106
						50824534
						96758185
						89237857
						129112982
						79582477
						84653553
						90248538
						117468509
						94645673
						102034971
						101666268
						101168567
						48128406
						82803484
						108660456
						100735094
						136833026
						65778457
						64058018
						129461634
						64853386
						140831829
						82356912
						39901600
						65714207
						88020903
						109066239
						144859994
						124475473
						112679984
						51206831
						100320204
						107956766
						141371598
						82356853
						52252798
						107072137
						151827608
						115554596
						98814193
						82768277
						86006899
						115729518
						153055426
						105715381
						86566724
						108875426
						65443367
						124502594
						94648124
						48108946
						109868275
						48628247
						114605663
						73202649
						92700091
						133010264
						73203207
						87133853
						130495470
						104880658
						119157039
						75306649
						163628650
						93929625
						104880694
						176227247
						50199867
						84293507
						109130631
						140831955
						82804103
						73202765
						72762377
						130495433
						88018210
						181819787
						160023731
						108847781
						65146393
						125882148
						132257078
						92954990
						114519199
						107325795
						47701017
						111142054
						52252716
						101168501
						102044711
						106352376
						65953099
						99879906
						102677977
						154882439
						115445785
						167931670
						118620231
						185495011
						47947777
						140831904
						141828827
						62911032
						132254590
						101368688
						65777910
						90248371
						102590421
						164649448
						86566237
						56624017
						167754455
						49565594
						143570977
						88020930
						93659576
						91130472
						48625116
						65952746
						111147729
						92146487
						102590487
						140611121
						154882404
						165579281
						62914654
						85632706
						106940957
						64429584
						39906601
						86566194
						154254642
						80354881
						64440100
						115176544
						138220900
						100733574
						83766688
						118253044
						91130538
						61298569
						82628434
						61495069
						97211814
						131458597
						132257012
						101669723
						156817071
						99955159
						119156610
						115091539
						94648200
						109846663
						93197298
						101659762
						96112272
						86078967
						85359291
						72761134
						165767325
						88877295
						133009915
						157178802
						86006833
						30347446
						109080173
						65680156
						93890362
						158448919
						61812180
						138982001
						119950446
						97803069
						48128340
						109697577
						114518912
						107325761
						111161304
						91135094
				silico10/I	17	46213453
						157178736
						82805990
						153432582
						55204150
						92229145
						92342238
						64047328
						150655801
						95146211
						131293342
						87095356
						88020518
						53241837
						51204711
						48111877
						61891869
				silico17/I	16	172262612
						43396220
						46713978
						84653549
						45212935
						132816927
						128647400
						42543008
						43487248
						88877229
						88904943
						46179374
						41605908
						91121025
						43495849
						45074322

## Sheet: silico 2nd QTL
Table S14. Common significant silico-DArTs for 10 dpi and 17 dpi for second QTL
List names	number of elements	number of unique elements		Groups	total	elements (based on chromosome position)
silico10/II	262	253		silico10/II silico17/II	213	359543932
silico17/II	227	219				347567039
Overall number of unique elements		259				349578736
						382305796
						447697808
						562768244
						420972237
						414226342
						397177722
						421993000
						371771011
						557913772
						410041271
						415367225
						452385903
						388371067
						214224531
						247802009
						375404503
						308350573
						388372166
						236543519
						403579783
						501115466
						448138940
						405121399
						305111327
						372036736
						427889570
						457822601
						407285189
						247801839
						411154072
						249167270
						274652553
						360851867
						570783292
						337777545
						306851490
						392227966
						302921058
						444837020
						313967334
						217838048
						416305081
						444301258
						413752452
						436782418
						498808996
						419138392
						496840431
						414161364
						438517921
						465050358
						495527148
						412446271
						274652619
						502532041
						332692529
						427192230
						419726575
						247801905
						406062231
						546473948
						421995667
						450995266
						404779809
						427368985
						413736046
						452375457
						306851382
						421020197
						376629122
						414226408
						372916945
						397802254
						424205647
						357868846
						440267870
						248523624
						370164125
						370209093
						437105136
						409070217
						507826043
						394998462
						284365698
						380571002
						382545454
						413763422
						409100749
						291247877
						382697581
						366841249
						255605473
						287109007
						395826866
						262920094
						500480056
						372412888
						281835264
						375847352
						303450397
						455440735
						306851341
						422563564
						445412011
						562562207
						370817239
						387693633
						409070151
						450961011
						324161158
						403167589
						611494124
						503835511
						404348267
						427196431
						409100375
						420391207
						222078764
						409459557
						374496277
						407709394
						362787943
						369515004
						384717808
						403579794
						421995695
						458200474
						452730927
						374169978
						429986160
						375404570
						427889685
						413752386
						477743614
						411193503
						421022515
						337840213
						386321106
						542148685
						452910259
						720560706
						406075292
						412044129
						403167523
						449225713
						247471703
						449692504
						449230950
						259241219
						238431410
						720560882
						403162840
						313883144
						387057579
						468311167
						565130123
						414158741
						499187701
						412936467
						377042108
						285397782
						236543585
						437341381
						517495813
						446212839
						392139392
						591309306
						477743363
						386316923
						218441402
						387050640
						427439955
						369759840
						445412025
						425993457
						412539346
						313967268
						397176741
						348725663
						204544065
						413485870
						392139381
						388371319
						437402770
						394051618
						427890179
						394051684
						451675957
						387469712
						384193100
						418272235
						418275472
						349063245
						495527082
						543942141
						449342399
						546473780
						397177656
						371771247
						404779109
						421995820
						409989275
						302030568
						414161430
						477660828
						305447906
						387050709
						362759646
						444069823
						217838114
				silico10/II	40	449234502
						463811573
						569278733
						443560210
						502964274
						463113247
						463105976
						564889949
						474976635
						449229858
						676320355
						546643342
						402305371
						591715004
						374159792
						455673846
						504431404
						461907952
						416305148
						452409271
						496023097
						546656262
						421900396
						397176807
						477660748
						463114174
						499697123
						531813446
						588573737
						464245195
						448944034
						456711623
						387057513
						573632862
						551892704
						463114601
						463811619
						633091903
						515284723
						463811763
				silico17/II	6	496021207
						437105070
						413485804
						284365756
						466258145
						399149495

## Sheet: SNP vs silico
Table S14. Common positions of two marker systems
List names	number of elements	number of unique elements		Groups	total	elements (based on chromosome position)
S10	107	104		S10 S17 silico10 silico17	39	133009546
S17	115	111				82476223
silico10	552	521				371771011
silico17	519	486				130788998
Overall number of unique elements		617				405121399
						119156676
						370164125
						82803484
						100735094
						291247877
						144859994
						86566724
						105715381
						114605663
						109130631
						93659576
						111147729
						99955159
						404779109
						82809999
						140893901
						306851490
						135177129
						404779809
						108660456
						380571002
						382697581
						112679984
						82768277
						88018210
						132257078
						411193503
						141828827
						403162840
						140611121
						132257012
						85359291
						133009915
						86006833
				S10 S17 silico10	2	153432582
						53241837
				S10 silico10 silico17	1	375847352
				S17 silico10 silico17	2	388372166
						386316923
				S10 S17	56	124769563
						92700817
						374159297
						124220878
						105804117
						320936653
						372917824
						117468575
						320936297
						115176748
						389360038
						306558908
						82768216
						337767154
						128646044
						117468638
						377038293
						124769606
						108303393
						128649640
						334472847
						97654491
						109080283
						155846437
						115176689
						314728738
						115731699
						160024540
						324897365
						132826530
						112448945
						99955017
						112448879
						306572783
						140610932
						164974087
						115445669
						110904308
						82322093
						91169609
						90592799
						352833542
						372027529
						377290189
						109130285
						90592976
						130790160
						140610012
						115572854
						323818517
						115572920
						137037066
						92751238
						100040446
						115568329
						332608649
				silico10 silico17	422	147988199
						43396286
						64047358
						562768244
						118436790
						73505392
						91120153
						397177722
						88019915
						101170117
						557913772
						410041271
						65953033
						452385903
						108310970
						388371067
						247802009
						375404503
						64058084
						448138940
						55388339
						372036736
						427889570
						407285189
						182508799
						60016953
						411154072
						143764067
						249167270
						118436856
						94648181
						51353066
						274652553
						135176779
						337777545
						113480925
						111050583
						167740486
						108918566
						217838048
						416305081
						116612463
						444301258
						436782418
						498808996
						419138392
						496840431
						87988940
						438517921
						91567508
						465050358
						131458945
						100735160
						412446271
						145492928
						84175956
						166256934
						62911242
						502532041
						427192230
						50688480
						247801905
						546473948
						450995266
						413736046
						96758185
						89237857
						129112982
						84653553
						90248538
						424205647
						94645673
						357868846
						248523624
						101666268
						48128406
						409070217
						65778457
						507826043
						394998462
						64853386
						82356912
						413763422
						39901600
						65714207
						366841249
						255605473
						262920094
						500480056
						372412888
						107956766
						303450397
						52252798
						455440735
						115729518
						153055426
						562562207
						65443367
						94648124
						48108946
						409070151
						387693633
						109868275
						403167589
						503835511
						73202649
						409100375
						92700091
						420391207
						87133853
						130495470
						409459557
						374496277
						407709394
						75306649
						362787943
						369515004
						84293507
						421995695
						403579794
						384717808
						140831955
						82804103
						73202765
						72762377
						374169978
						429986160
						181819787
						160023731
						65146393
						125882148
						107325795
						101168501
						102044711
						106352376
						102677977
						65953099
						115445785
						421022515
						118620231
						337840213
						386321106
						185495011
						140831904
						720560706
						406075292
						412044129
						62911032
						449225713
						449230950
						90248371
						102590421
						259241219
						56624017
						720560882
						167754455
						49565594
						143570977
						468311167
						387057579
						313883144
						499187701
						414158741
						412936467
						377042108
						48625116
						92146487
						64429584
						39906601
						154254642
						86566194
						64440100
						392139392
						218441402
						118253044
						83766688
						91130538
						369759840
						445412025
						82628434
						61495069
						313967268
						131458597
						397176741
						348725663
						156817071
						101669723
						204544065
						413485870
						392139381
						388371319
						94648200
						437402770
						93197298
						101659762
						427890179
						451675957
						387469712
						384193100
						418275472
						165767325
						543942141
						349063245
						88877295
						65680156
						158448919
						93890362
						414161430
						138982001
						61812180
						119950446
						48128340
						305447906
						109697577
						114518912
						362759646
						91135094
						359543932
						347567039
						50461589
						119157870
						140891771
						349578736
						382305796
						447697808
						86006732
						414226342
						420972237
						153060978
						114518846
						421993000
						82318965
						99879839
						109080217
						415367225
						98216859
						54382807
						214224531
						128795290
						308350573
						151851294
						236543519
						403579783
						501115466
						305111327
						49737113
						457822601
						66903964
						91135160
						98307344
						247801839
						50461523
						60304968
						107963186
						360851867
						129461700
						570783292
						95769899
						118253118
						118620249
						167754389
						392227966
						302921058
						444837020
						313967334
						124332401
						136830540
						413752452
						90222234
						49559507
						414161364
						495527148
						72814045
						274652619
						87089733
						332692529
						419726575
						406062231
						83772106
						421995667
						50824534
						427368985
						452375457
						306851382
						421020197
						376629122
						414226408
						79582477
						372916945
						117468509
						397802254
						440267870
						370209093
						437105136
						101168567
						102034971
						136833026
						64058018
						129461634
						284365698
						382545454
						140831829
						409100749
						88020903
						109066239
						124475473
						287109007
						395826866
						51206831
						100320204
						281835264
						141371598
						82356853
						107072137
						115554596
						151827608
						98814193
						306851341
						422563564
						86006899
						445412011
						108875426
						124502594
						450961011
						370817239
						48628247
						611494124
						324161158
						404348267
						427196431
						133010264
						73203207
						104880658
						119157039
						222078764
						163628650
						93929625
						104880694
						176227247
						50199867
						458200474
						452730927
						130495433
						375404570
						108847781
						427889685
						92954990
						114519199
						413752386
						47701017
						111142054
						52252716
						477743614
						99879906
						154882439
						167931670
						542148685
						452910259
						47947777
						403167523
						132254590
						101368688
						247471703
						449692504
						65777910
						164649448
						86566237
						238431410
						565130123
						88020930
						91130472
						285397782
						65952746
						102590487
						236543585
						154882404
						165579281
						517495813
						437341381
						62914654
						85632706
						106940957
						446212839
						80354881
						115176544
						138220900
						591309306
						477743363
						100733574
						387050640
						427439955
						61298569
						425993457
						97211814
						412539346
						119156610
						115091539
						109846663
						96112272
						86078967
						72761134
						394051618
						394051684
						418272235
						495527082
						449342399
						546473780
						157178802
						397177656
						371771247
						30347446
						109080173
						421995820
						409989275
						302030568
						477660828
						97803069
						387050709
						444069823
						107325761
						111161304
						217838114
				S10	6	316522444
						74788874
						131744614
						132826499
						136413370
						372042147
				S17	12	376449419
						247907747
						407287446
						426929972
						335370619
						304299524
						406074867
						336045605
						396966389
						392139518
						407287390
						375182406
				silico10	55	157178736
						443560210
						463113247
						474976635
						676320355
						546643342
						55204150
						591715004
						374159792
						455673846
						64047328
						150655801
						95146211
						463114174
						531813446
						588573737
						88020518
						464245195
						456711623
						387057513
						573632862
						48111877
						551892704
						463114601
						463811619
						633091903
						463811763
						46213453
						449234502
						463811573
						569278733
						502964274
						463105976
						82805990
						564889949
						449229858
						402305371
						92229145
						92342238
						504431404
						461907952
						416305148
						452409271
						496023097
						546656262
						421900396
						397176807
						477660748
						131293342
						499697123
						87095356
						448944034
						51204711
						515284723
						61891869
				silico17	22	437105070
						84653549
						45212935
						466258145
						132816927
						128647400
						42543008
						399149495
						46179374
						41605908
						91121025
						45074322
						496021207
						172262612
						413485804
						43396220
						46713978
						284365756
						43487248
						88877229
						88904943
						43495849

## Sheet: common SNPs
Table S14. Common positions of two marker systems for two time points (39 markers)
Marker position	Gene ID	Gene name	Gene body	p-value				SNP (SNP-DArTs)
				s_SNP-DArTs, S_10	s_SNP-DArTs, S_17	s_silico-DArTs, S_10	s_silico-DArTs, S_17
82476223	SECCE1Rv1G0011790.1	GDSL esterase/lipase	exon	6.91215	6.3473	12.5253	10.2468	7467766|F|0-6:T>G-6:T>G
82768277	no gene	-	-	7.12069	6.35888	12.875	9.18056	3582424|F|0-22:T>C-22:T>C
82803484	SECCE1Rv1G0011840.1	Protein phosphatase 2C-like protein	intron	7.85518	6.01039	15.3111	10.4764	3730018|F|0-57:A>G-57:A>G
82809999	SECCE1Rv1G0011850.1	RNA polymerase II subunit B1 CTD phosphatase RPAP2	exon	8.90342	7.40899	16.4325	11.444	3362858|F|0-20:G>C-20:G>C
85359291	no gene	-	-	5.38603	5.93243	10.6561	8.30043	48706103|F|0-6:G>C-6:G>C
86006833	SECCE1Rv1G0012070.1	Dehydrogenase	exon	6.97844	6.38447	11.4186	4.03613	5203314|F|0-14:C>T-14:C>T
86566724	SECCE1Rv1G0012110.1	Peptide chain release factor 1	exon	9.00259	7.95257	15.8486	11.6007	3603211|F|0-20:C>G-20:C>G
88018210	no gene	-	-	7.2365	6.9084	13.1887	4.4133	3591635|F|0-11:A>G-11:A>G
93659576	SECCE1Rv1G0012540.1	Lecithin-cholesterol acyltransferase-like 1	exon	7.89916	6.3492	16.6573	13.4891	3597912|F|0-20:C>T-20:C>T
99955159	SECCE1Rv1G0013000.1	DNA repair helicase	exon	4.80251	5.67795	18.1944	14.8525	3596033|F|0-14:T>C-14:T>C
100735094	SECCE1Rv1G0013110.1	Endoglucanase	exon	8.09123	8.57354	7.37582	9.13308	3596652|F|0-30:A>G-30:A>G
105715381	no gene	-	-	6.64942	8.64902	5.16235	3.76198	7093596|F|0-44:T>G-44:T>G
108660456	SECCE1Rv1G0013840.1	Invertase/pectin methylesterase inhibitor family protein	exon	16.2718	14.424	21.2776	18.8606	3591362|F|0-11:A>C-11:A>C
109130631	SECCE1Rv1G0013960.1	Protein CHUP1	exon	16.0689	14.7521	20.0846	5.39076	3345552|F|0-36:A>G-36:A>G
111147729	SECCE1Rv1G0014220.1	NBS-LRR disease resistance protein-like protein	exon	21.3807	19.5961	26.1708	5.15959	5034809|F|0-32:G>C-32:G>C
112679984	no gene	-	-	8.04957	8.07967	5.47838	6.55594	4488102|F|0-10:T>C-10:T>C
114605663	SECCE1Rv1G0014450.1	Pathogenesis-related thaumatin family protein	exon	16.6329	20.7048	24.2546	7.96015	3594357|F|0-29:A>C-29:A>C
119156676	SECCE1Rv1G0014990.1	Phenylalanine ammonia-lyase	exon	8.95055	9.20623	11.6889	4.43568	3587847|F|0-44:C>A-44:C>A
130788998	no gene	-	-	7.05269	5.33727	11.4404	4.36706	3885329|F|0-37:C>T-37:C>T
132257012	SECCE1Rv1G0015900.1	Receptor-like kinase	exon	4.92517	4.90512	12.8372	10.778	3349900|F|0-20:T>C-20:T>C
132257078	SECCE1Rv1G0015900.1	Receptor-like kinase	exon	4.11418	3.06981	14.791	11.3239	3344187|F|0-12:G>C-12:G>C
133009546	no gene	-	-	3.31767	3.31495	13.0507	11.2536	7512988|F|0-18:A>G-18:A>G
133009915	SECCE1Rv1G0015990.1	MYB-related transcription factor	intron	3.47987	3.50836	10.7191	6.89295	3899895|F|0-56:G>A-56:G>A
135177129	SECCE1Rv1G0016170.1	Ring finger protein	exon	4.69188	4.59704	13.9627	5.01349	75511600|F|0-32:T>G-32:T>G
140611121	SECCE1Rv1G0016670.1	carboxyl-terminal peptidase	exon	5.65888	6.33341	9.34196	8.50686	5503350|F|0-5:G>A-5:G>A
140893901	SECCE1Rv1G0016710.1	Leucine-rich repeat receptor-like protein kinase family	exon	6.82141	4.46286	12.0395	10.6342	3353307|F|0-11:T>C-11:T>C
141828827	no gene	-	-	3.61892	3.59625	7.05656	7.10623	3356340|F|0-14:T>C-14:T>C
144859994	no gene	-	-	3.92043	3.36965	7.93868	7.8008	3577685|F|0-50:T>C-50:T>C
291247877	no gene	-	-	3.90965	3.52837	9.99011	9.24779	3342407|F|0-58:A>G-58:A>G
306851490	no gene	-	-	3.42979	3.33928	10.6705	9.73269	3346482|F|0-44:A>T-44:A>T
370164125	no gene	-	-	4.9899	3.97971	3.19754	3.14738	3581010|F|0-8:C>T-8:C>T
371771011	no gene	-	-	4.5854	3.8476	5.31903	5.63791	3353145|F|0-41:T>C-41:T>C
380571002	SECCE1Rv1G0027270.1	Folylpolyglutamate synthase	intron	5.36666	5.04893	8.71989	8.5381	3360254|F|0-23:C>T-23:C>T
382697581	no gene	-	-	4.24446	4.27009	9.55316	9.96928	3748268|F|0-11:A>G-11:A>G
403162840	no gene	-	-	4.04457	5.13658	6.86518	3.5907	3601795|F|0-17:C>T-17:C>T
404779109	no gene	-	-	3.00537	4.2137	5.83107	3.67168	3577386|F|0-9:G>A-9:G>A
404779809	SECCE1Rv1G0028640.1	Kinase family protein	exon	3.09123	4.2137	3.85543	3.36423	3596868|F|0-24:T>C-24:T>C
405121399	no gene	-	-	4.04457	5.13658	6.70918	3.42953	5037333|F|0-8:T>C-8:T>C
411193503	no gene	-	-	5.13216	7.46243	5.87928	5.46421	7358029|F|0-15:A>T-15:A>T
