# Supplementary material for: Identification of quantitative trait loci associated with leaf rust resistance in rye by precision mapping
Source: BMC Plant Biol. 2024 Apr 17;24:291. doi: 10.1186/s12870-024-04960-6 (PMC11022434; doi:10.1186/s12870-024-04960-6)
Supplement: Supplementary file 15 — Supplementary Material 15. [file 12870_2024_4960_MOESM15_ESM.xlsx]

## Sheet: Arkusz1
Table S15. Translational effect of SNPs located in genes
Uploaded_variation	Location	Allele	Consequence	IMPACT	SYMBOL	Gene	Feature_type	BIOTYPE	EXON	INTRON	HGVSc	HGVSp	cDNA_position	CDS_position	Protein_position	Amino_acids	Codons	Existing_variation	DISTANCE	STRAND	FLAGS	SYMBOL_SOURCE	HGNC_ID	CLIN_SIG	SOMATIC	PHENO
1R_53241878_T/C	1R:53241878-53241878	C	missense_variant	MODERATE	-	SECCE1Rv1G0009230	Transcript	SECCE1Rv1G0009230.1	protein_coding	3/3	-	-	-	484	484	162	N/D	Aac/Gac	-	-	-1	-	-	-	-	-	-
1R_74788881_A/G	1R:74788881-74788881	G	intergenic_variant	MODIFIER	-	-	-	-	-	-	-	-	-	-	-	-	-	-	-	-	-	-	-	-	-	-	-
1R_82322149_C/T	1R:82322149-82322149	T	synonymous_variant	LOW	-	SECCE1Rv1G0011770	Transcript	SECCE1Rv1G0011770.1	protein_coding	1/2	-	-	-	282	282	94	K	aaG/aaA	-	-	-1	-	-	-	-	-	-
1R_82476286_T/G	1R:82476286-82476286	G	missense_variant	MODERATE	-	SECCE1Rv1G0011790	Transcript	SECCE1Rv1G0011790.1	protein_coding	1/2	-	-	-	59	59	20	Y/S	tAc/tCc	-	-	-1	-	-	-	-	-	-
1R_82768268_G/T	1R:82768268-82768268	T	intergenic_variant	MODIFIER	-	-	-	-	-	-	-	-	-	-	-	-	-	-	-	-	-	-	-	-	-	-	-
1R_82768299_T/C	1R:82768299-82768299	C	intergenic_variant	MODIFIER	-	-	-	-	-	-	-	-	-	-	-	-	-	-	-	-	-	-	-	-	-	-	-
1R_82803496_A/G	1R:82803496-82803496	G	intron_variant	MODIFIER	-	SECCE1Rv1G0011840	Transcript	SECCE1Rv1G0011840.1	protein_coding	-	1/3	-	-	-	-	-	-	-	-	-	1	-	-	-	-	-	-
1R_82810019_G/C	1R:82810019-82810019	C	synonymous_variant	LOW	-	SECCE1Rv1G0011850	Transcript	SECCE1Rv1G0011850.1	protein_coding	1/6	-	-	-	522	522	174	G	ggC/ggG	-	-	-1	-	-	-	-	-	-
1R_85359354_G/C	1R:85359354-85359354	C	missense_variant	MODERATE	-	SECCE1Rv1G0012010	Transcript	SECCE1Rv1G0012010.1	protein_coding	1/2	-	-	-	41	41	14	S/T	aGc/aCc	-	-	1	-	-	-	-	-	-
1R_86006888_C/T	1R:86006888-86006888	T	synonymous_variant	LOW	-	SECCE1Rv1G0012070	Transcript	SECCE1Rv1G0012070.1	protein_coding	2/3	-	-	-	390	390	130	A	gcC/gcT	-	-	1	-	-	-	-	-	-
1R_86566744_C/G	1R:86566744-86566744	G	missense_variant	MODERATE	-	SECCE1Rv1G0012110	Transcript	SECCE1Rv1G0012110.1	protein_coding	1/2	-	-	-	384	384	128	E/D	gaG/gaC	-	-	-1	-	-	-	-	-	-
1R_88018221_A/G	1R:88018221-88018221	G	downstream_gene_variant	MODIFIER	-	SECCE1Rv1G0012160	Transcript	SECCE1Rv1G0012160.1	protein_coding	-	-	-	-	-	-	-	-	-	-	224	-1	-	-	-	-	-	-
1R_90592836_G/T	1R:90592836-90592836	T	synonymous_variant	LOW	-	SECCE1Rv1G0012250	Transcript	SECCE1Rv1G0012250.1	protein_coding	1/1	-	-	-	693	693	231	A	gcG/gcT	-	-	1	-	-	-	-	-	-
1R_90593014_C/A	1R:90593014-90593014	A	missense_variant	MODERATE	-	SECCE1Rv1G0012250	Transcript	SECCE1Rv1G0012250.1	protein_coding	1/1	-	-	-	871	871	291	P/T	Ccc/Acc	-	-	1	-	-	-	-	-	-
1R_91169619_G/C	1R:91169619-91169619	C	intergenic_variant	MODIFIER	-	-	-	-	-	-	-	-	-	-	-	-	-	-	-	-	-	-	-	-	-	-	-
1R_92700843_A/G	1R:92700843-92700843	G	intergenic_variant	MODIFIER	-	-	-	-	-	-	-	-	-	-	-	-	-	-	-	-	-	-	-	-	-	-	-
1R_92751253_A/G	1R:92751253-92751253	G	downstream_gene_variant	MODIFIER	-	SECCE1Rv1G0012460	Transcript	SECCE1Rv1G0012460.1	protein_coding	-	-	-	-	-	-	-	-	-	-	79	1	-	-	-	-	-	-
1R_93659625_C/T	1R:93659625-93659625	T	missense_variant	MODERATE	-	SECCE1Rv1G0012540	Transcript	SECCE1Rv1G0012540.1	protein_coding	1/1	-	-	-	856	856	286	V/M	Gtg/Atg	-	-	-1	-	-	-	-	-	-
1R_97654493_G/C	1R:97654493-97654493	C	synonymous_variant	LOW	-	SECCE1Rv1G0012860	Transcript	SECCE1Rv1G0012860.1	protein_coding	1/3	-	-	-	696	696	232	L	ctC/ctG	-	-	-1	-	-	-	-	-	-
1R_99955070_T/A	1R:99955070-99955070	A	downstream_gene_variant	MODIFIER	-	SECCE1Rv1G0013000	Transcript	SECCE1Rv1G0013000.1	protein_coding	-	-	-	-	-	-	-	-	-	-	58	-1	-	-	-	-	-	-
1R_99955173_T/C	1R:99955173-99955173	C	synonymous_variant	LOW	-	SECCE1Rv1G0013000	Transcript	SECCE1Rv1G0013000.1	protein_coding	11/11	-	-	-	2232	2232	744	T	acA/acG	-	-	-1	-	-	-	-	-	-
1R_100040507_A/G	1R:100040507-100040507	G	synonymous_variant	LOW	-	SECCE1Rv1G0013010	Transcript	SECCE1Rv1G0013010.1	protein_coding	2/2	-	-	-	747	747	249	T	acT/acC	-	-	-1	-	-	-	-	-	-
1R_100735133_A/G	1R:100735133-100735133	G	synonymous_variant	LOW	-	SECCE1Rv1G0013110	Transcript	SECCE1Rv1G0013110.1	protein_coding	7/7	-	-	-	1017	1017	339	S	tcT/tcC	-	-	-1	-	-	-	-	-	-
1R_105715387_C/G	1R:105715387-105715387	G	intergenic_variant	MODIFIER	-	-	-	-	-	-	-	-	-	-	-	-	-	-	-	-	-	-	-	-	-	-	-
1R_105715389_G/A	1R:105715389-105715389	A	intergenic_variant	MODIFIER	-	-	-	-	-	-	-	-	-	-	-	-	-	-	-	-	-	-	-	-	-	-	-
1R_105715425_T/G	1R:105715425-105715425	G	intergenic_variant	MODIFIER	-	-	-	-	-	-	-	-	-	-	-	-	-	-	-	-	-	-	-	-	-	-	-
1R_105715427_G/C	1R:105715427-105715427	C	intergenic_variant	MODIFIER	-	-	-	-	-	-	-	-	-	-	-	-	-	-	-	-	-	-	-	-	-	-	-
1R_105804127_A/G	1R:105804127-105804127	G	intergenic_variant	MODIFIER	-	-	-	-	-	-	-	-	-	-	-	-	-	-	-	-	-	-	-	-	-	-	-
1R_108303415_C/T	1R:108303415-108303415	T	synonymous_variant	LOW	-	SECCE1Rv1G0013750	Transcript	SECCE1Rv1G0013750.1	protein_coding	8/8	-	-	-	975	975	325	D	gaC/gaT	-	-	1	-	-	-	-	-	-
1R_108660467_A/C	1R:108660467-108660467	C	synonymous_variant	LOW	-	SECCE1Rv1G0013840	Transcript	SECCE1Rv1G0013840.1	protein_coding	1/1	-	-	-	420	420	140	A	gcT/gcG	-	-	-1	-	-	-	-	-	-
1R_109080324_T/C	1R:109080324-109080324	C	intergenic_variant	MODIFIER	-	-	-	-	-	-	-	-	-	-	-	-	-	-	-	-	-	-	-	-	-	-	-
1R_109130317_G/C	1R:109130317-109130317	C	synonymous_variant	LOW	-	SECCE1Rv1G0013960	Transcript	SECCE1Rv1G0013960.1	protein_coding	2/2	-	-	-	963	963	321	L	ctC/ctG	-	-	-1	-	-	-	-	-	-
1R_109130664_A/G	1R:109130664-109130664	G	missense_variant	MODERATE	-	SECCE1Rv1G0013960	Transcript	SECCE1Rv1G0013960.1	protein_coding	1/2	-	-	-	701	701	234	M/T	aTg/aCg	-	-	-1	-	-	-	-	-	-
1R_110904354_G/C	1R:110904354-110904354	C	intergenic_variant	MODIFIER	-	-	-	-	-	-	-	-	-	-	-	-	-	-	-	-	-	-	-	-	-	-	-
1R_111147766_G/C	1R:111147766-111147766	C	missense_variant	MODERATE	-	SECCE1Rv1G0014220	Transcript	SECCE1Rv1G0014220.1	protein_coding	1/1	-	-	-	177	177	59	E/D	gaG/gaC	-	-	1	-	-	-	-	-	-
1R_112448892_G/T	1R:112448892-112448892	T	upstream_gene_variant	MODIFIER	-	SECCE1Rv1G0014330	Transcript	SECCE1Rv1G0014330.1	protein_coding	-	-	-	-	-	-	-	-	-	-	370	-1	-	-	-	-	-	-
1R_112448956_G/T	1R:112448956-112448956	T	upstream_gene_variant	MODIFIER	-	SECCE1Rv1G0014330	Transcript	SECCE1Rv1G0014330.1	protein_coding	-	-	-	-	-	-	-	-	-	-	434	-1	-	-	-	-	-	-
1R_112679994_T/C	1R:112679994-112679994	C	intergenic_variant	MODIFIER	-	-	-	-	-	-	-	-	-	-	-	-	-	-	-	-	-	-	-	-	-	-	-
1R_114605703_A/C	1R:114605703-114605703	C	stop_lost	HIGH	-	SECCE1Rv1G0014450	Transcript	SECCE1Rv1G0014450.1	protein_coding	2/2	-	-	-	553	553	185	*/E	Tag/Gag	-	-	-1	-	-	-	-	-	-
1R_115176699_A/G	1R:115176699-115176699	G	missense_variant	MODERATE	-	SECCE1Rv1G0014540	Transcript	SECCE1Rv1G0014540.1	protein_coding	1/1	-	-	-	118	118	40	M/V	Atg/Gtg	-	-	1	-	-	-	-	-	-
1R_115176812_C/G	1R:115176812-115176812	G	synonymous_variant	LOW	-	SECCE1Rv1G0014540	Transcript	SECCE1Rv1G0014540.1	protein_coding	1/1	-	-	-	231	231	77	R	cgC/cgG	-	-	1	-	-	-	-	-	-
1R_115445674_A/C	1R:115445674-115445674	C	synonymous_variant	LOW	-	SECCE1Rv1G0014580	Transcript	SECCE1Rv1G0014580.1	protein_coding	1/4	-	-	-	162	162	54	A	gcT/gcG	-	-	-1	-	-	-	-	-	-
1R_115568367_A/G	1R:115568367-115568367	G	synonymous_variant	LOW	-	SECCE1Rv1G0014640	Transcript	SECCE1Rv1G0014640.1	protein_coding	5/5	-	-	-	4242	4242	1414	S	tcT/tcC	-	-	-1	-	-	-	-	-	-
1R_115572913_C/T	1R:115572913-115572913	T	missense_variant	MODERATE	-	SECCE1Rv1G0014640	Transcript	SECCE1Rv1G0014640.1	protein_coding	1/5	-	-	-	388	388	130	A/T	Gct/Act	-	-	-1	-	-	-	-	-	-
1R_115572943_A/G	1R:115572943-115572943	G	synonymous_variant	LOW	-	SECCE1Rv1G0014640	Transcript	SECCE1Rv1G0014640.1	protein_coding	1/5	-	-	-	358	358	120	L	Ttg/Ctg	-	-	-1	-	-	-	-	-	-
1R_115731725_T/C	1R:115731725-115731725	C	synonymous_variant	LOW	-	SECCE1Rv1G0014660	Transcript	SECCE1Rv1G0014660.1	protein_coding	2/2	-	-	-	477	477	159	G	ggA/ggG	-	-	-1	-	-	-	-	-	-
1R_117468598_C/T	1R:117468598-117468598	T	intergenic_variant	MODIFIER	-	-	-	-	-	-	-	-	-	-	-	-	-	-	-	-	-	-	-	-	-	-	-
1R_117468645_A/C	1R:117468645-117468645	C	intergenic_variant	MODIFIER	-	-	-	-	-	-	-	-	-	-	-	-	-	-	-	-	-	-	-	-	-	-	-
1R_119156720_C/A	1R:119156720-119156720	A	missense_variant	MODERATE	-	SECCE1Rv1G0014990	Transcript	SECCE1Rv1G0014990.1	protein_coding	1/1	-	-	-	681	681	227	E/D	gaG/gaT	-	-	-1	-	-	-	-	-	-
1R_124220888_A/G	1R:124220888-124220888	G	downstream_gene_variant	MODIFIER	-	SECCE1Rv1G0015360	Transcript	SECCE1Rv1G0015360.1	protein_coding	-	-	-	-	-	-	-	-	-	-	8	-1	-	-	-	-	-	-
1R_124769584_C/G	1R:124769584-124769584	G	synonymous_variant	LOW	-	SECCE1Rv1G0015450	Transcript	SECCE1Rv1G0015450.1	protein_coding	2/3	-	-	-	627	627	209	A	gcG/gcC	-	-	-1	-	-	-	-	-	-
1R_124769665_G/C	1R:124769665-124769665	C	missense_variant	MODERATE	-	SECCE1Rv1G0015450	Transcript	SECCE1Rv1G0015450.1	protein_coding	2/3	-	-	-	546	546	182	D/E	gaC/gaG	-	-	-1	-	-	-	-	-	-
1R_128646052_A/G	1R:128646052-128646052	G	synonymous_variant	LOW	-	SECCE1Rv1G0015740	Transcript	SECCE1Rv1G0015740.1	protein_coding	4/5	-	-	-	846	846	282	G	ggT/ggC	-	-	-1	-	-	-	-	-	-
1R_128649646_C/T	1R:128649646-128649646	T	intron_variant	MODIFIER	-	SECCE1Rv1G0015740	Transcript	SECCE1Rv1G0015740.1	protein_coding	-	1/4	-	-	-	-	-	-	-	-	-	-1	-	-	-	-	-	-
1R_130789035_C/T	1R:130789035-130789035	T	intergenic_variant	MODIFIER	-	-	-	-	-	-	-	-	-	-	-	-	-	-	-	-	-	-	-	-	-	-	-
1R_130790179_C/T	1R:130790179-130790179	T	intergenic_variant	MODIFIER	-	-	-	-	-	-	-	-	-	-	-	-	-	-	-	-	-	-	-	-	-	-	-
1R_131744630_C/G	1R:131744630-131744630	G	intergenic_variant	MODIFIER	-	-	-	-	-	-	-	-	-	-	-	-	-	-	-	-	-	-	-	-	-	-	-
1R_132257061_T/C	1R:132257061-132257061	C	synonymous_variant	LOW	-	SECCE1Rv1G0015900	Transcript	SECCE1Rv1G0015900.1	protein_coding	1/1	-	-	-	1551	1551	517	N	aaT/aaC	-	-	1	-	-	-	-	-	-
1R_132257090_G/C	1R:132257090-132257090	C	missense_variant	MODERATE	-	SECCE1Rv1G0015900	Transcript	SECCE1Rv1G0015900.1	protein_coding	1/1	-	-	-	1580	1580	527	S/T	aGc/aCc	-	-	1	-	-	-	-	-	-
1R_132826503_C/A	1R:132826503-132826503	A	synonymous_variant	LOW	-	SECCE1Rv1G0015950	Transcript	SECCE1Rv1G0015950.1	protein_coding	2/5	-	-	-	342	342	114	G	ggG/ggT	-	-	-1	-	-	-	-	-	-
1R_132826590_C/G	1R:132826590-132826590	G	intron_variant	MODIFIER	-	SECCE1Rv1G0015950	Transcript	SECCE1Rv1G0015950.1	protein_coding	-	1/4	-	-	-	-	-	-	-	-	-	-1	-	-	-	-	-	-
1R_133009597_A/G	1R:133009597-133009597	G	upstream_gene_variant	MODIFIER	-	SECCE1Rv1G0015990	Transcript	SECCE1Rv1G0015990.1	protein_coding	-	-	-	-	-	-	-	-	-	-	122	1	-	-	-	-	-	-
1R_133009928_G/A	1R:133009928-133009928	A	intron_variant	MODIFIER	-	SECCE1Rv1G0015990	Transcript	SECCE1Rv1G0015990.1	protein_coding	-	1/2	-	-	-	-	-	-	-	-	-	1	-	-	-	-	-	-
1R_135177161_T/G	1R:135177161-135177161	G	synonymous_variant	LOW	-	SECCE1Rv1G0016170	Transcript	SECCE1Rv1G0016170.1	protein_coding	1/1	-	-	-	495	495	165	A	gcT/gcG	-	-	1	-	-	-	-	-	-
1R_136413379_T/A	1R:136413379-136413379	A	upstream_gene_variant	MODIFIER	-	SECCE1Rv1G0016270	Transcript	SECCE1Rv1G0016270.1	protein_coding	-	-	-	-	-	-	-	-	-	-	86	1	-	-	-	-	-	-
1R_137037095_T/C	1R:137037095-137037095	C	stop_lost	HIGH	-	SECCE1Rv1G0016320	Transcript	SECCE1Rv1G0016320.1	protein_coding	1/11	-	-	-	50	50	17	*/W	tAg/tGg	-	-	-1	-	-	-	-	-	-
1R_140610041_A/G	1R:140610041-140610041	G	synonymous_variant	LOW	-	SECCE1Rv1G0016670	Transcript	SECCE1Rv1G0016670.1	protein_coding	5/5	-	-	-	936	936	312	P	ccT/ccC	-	-	-1	-	-	-	-	-	-
1R_140610991_A/G	1R:140610991-140610991	G	synonymous_variant	LOW	-	SECCE1Rv1G0016670	Transcript	SECCE1Rv1G0016670.1	protein_coding	3/5	-	-	-	282	282	94	D	gaT/gaC	-	-	-1	-	-	-	-	-	-
1R_140611126_G/A	1R:140611126-140611126	A	synonymous_variant	LOW	-	SECCE1Rv1G0016670	Transcript	SECCE1Rv1G0016670.1	protein_coding	2/5	-	-	-	228	228	76	H	caC/caT	-	-	-1	-	-	-	-	-	-
1R_140893959_T/C	1R:140893959-140893959	C	synonymous_variant	LOW	-	SECCE1Rv1G0016710	Transcript	SECCE1Rv1G0016710.1	protein_coding	1/1	-	-	-	2286	2286	762	L	ctT/ctC	-	-	1	-	-	-	-	-	-
1R_141828841_C/T	1R:141828841-141828841	T	upstream_gene_variant	MODIFIER	-	SECCE1Rv1G0016750	Transcript	SECCE1Rv1G0016750.1	protein_coding	-	-	-	-	-	-	-	-	-	-	95	1	-	-	-	-	-	-
1R_141828841_T/C	1R:141828841-141828841	C	upstream_gene_variant	MODIFIER	-	SECCE1Rv1G0016750	Transcript	SECCE1Rv1G0016750.1	protein_coding	-	-	-	-	-	-	-	-	-	-	95	1	-	-	-	-	-	-
1R_144860013_T/C	1R:144860013-144860013	C	upstream_gene_variant	MODIFIER	-	SECCE1Rv1G0016900	Transcript	SECCE1Rv1G0016900.1	protein_coding	-	-	-	-	-	-	-	-	-	-	19	1	-	-	-	-	-	-
1R_153432639_C/T	1R:153432639-153432639	T	intergenic_variant	MODIFIER	-	-	-	-	-	-	-	-	-	-	-	-	-	-	-	-	-	-	-	-	-	-	-
1R_155846487_C/T	1R:155846487-155846487	T	intergenic_variant	MODIFIER	-	-	-	-	-	-	-	-	-	-	-	-	-	-	-	-	-	-	-	-	-	-	-
1R_160024548_T/C	1R:160024548-160024548	C	intron_variant	MODIFIER	-	SECCE1Rv1G0017680	Transcript	SECCE1Rv1G0017680.1	protein_coding	-	5/10	-	-	-	-	-	-	-	-	-	-1	-	-	-	-	-	-
1R_164974137_T/C	1R:164974137-164974137	C	intergenic_variant	MODIFIER	-	-	-	-	-	-	-	-	-	-	-	-	-	-	-	-	-	-	-	-	-	-	-
1R_247907808_T/G	1R:247907808-247907808	G	intergenic_variant	MODIFIER	-	-	-	-	-	-	-	-	-	-	-	-	-	-	-	-	-	-	-	-	-	-	-
1R_291247935_A/G	1R:291247935-291247935	G	intergenic_variant	MODIFIER	-	-	-	-	-	-	-	-	-	-	-	-	-	-	-	-	-	-	-	-	-	-	-
1R_304299577_G/A	1R:304299577-304299577	A	synonymous_variant	LOW	-	SECCE1Rv1G0023410	Transcript	SECCE1Rv1G0023410.1	protein_coding	4/5	-	-	-	630	630	210	V	gtC/gtT	-	-	-1	-	-	-	-	-	-
1R_306558917_C/G	1R:306558917-306558917	G	intergenic_variant	MODIFIER	-	-	-	-	-	-	-	-	-	-	-	-	-	-	-	-	-	-	-	-	-	-	-
1R_306572833_T/A	1R:306572833-306572833	A	intergenic_variant	MODIFIER	-	-	-	-	-	-	-	-	-	-	-	-	-	-	-	-	-	-	-	-	-	-	-
1R_306851515_A/T	1R:306851515-306851515	T	upstream_gene_variant	MODIFIER	-	SECCE1Rv1G0023530	Transcript	SECCE1Rv1G0023530.1	protein_coding	-	-	-	-	-	-	-	-	-	-	208	-1	-	-	-	-	-	-
1R_314728745_C/T	1R:314728745-314728745	T	splice_region_variant,synonymous_variant	LOW	-	SECCE1Rv1G0023850	Transcript	SECCE1Rv1G0023850.1	protein_coding	4/5	-	-	-	966	966	322	Y	taC/taT	-	-	1	-	-	-	-	-	-
1R_316522450_G/C	1R:316522450-316522450	C	missense_variant	MODERATE	-	SECCE1Rv1G0023940	Transcript	SECCE1Rv1G0023940.1	protein_coding	1/2	-	-	-	620	620	207	S/T	aGc/aCc	-	-	1	-	-	-	-	-	-
1R_320936353_C/G	1R:320936353-320936353	G	missense_variant	MODERATE	-	SECCE1Rv1G0024180	Transcript	SECCE1Rv1G0024180.1	protein_coding	4/5	-	-	-	319	319	107	Q/E	Caa/Gaa	-	-	1	-	-	-	-	-	-
1R_320936658_A/C	1R:320936658-320936658	C	missense_variant	MODERATE	-	SECCE1Rv1G0024180	Transcript	SECCE1Rv1G0024180.1	protein_coding	5/5	-	-	-	538	538	180	T/P	Act/Cct	-	-	1	-	-	-	-	-	-
1R_323818559_C/T	1R:323818559-323818559	T	intron_variant	MODIFIER	-	SECCE1Rv1G0024330	Transcript	SECCE1Rv1G0024330.1	protein_coding	-	2/3	-	-	-	-	-	-	-	-	-	1	-	-	-	-	-	-
1R_324897382_C/T	1R:324897382-324897382	T	synonymous_variant	LOW	-	SECCE1Rv1G0024400	Transcript	SECCE1Rv1G0024400.1	protein_coding	2/3	-	-	-	495	495	165	A	gcG/gcA	-	-	-1	-	-	-	-	-	-
1R_332608698_G/A	1R:332608698-332608698	A	missense_variant	MODERATE	-	SECCE1Rv1G0024800	Transcript	SECCE1Rv1G0024800.1	protein_coding	3/3	-	-	-	706	706	236	P/S	Cca/Tca	-	-	-1	-	-	-	-	-	-
1R_334472874_T/C	1R:334472874-334472874	C	intron_variant	MODIFIER	-	SECCE1Rv1G0024880	Transcript	SECCE1Rv1G0024880.1	protein_coding	-	3/6	-	-	-	-	-	-	-	-	-	1	-	-	-	-	-	-
1R_335370662_G/C	1R:335370662-335370662	C	synonymous_variant	LOW	-	SECCE1Rv1G0024930	Transcript	SECCE1Rv1G0024930.1	protein_coding	1/22	-	-	-	168	168	56	A	gcG/gcC	-	-	1	-	-	-	-	-	-
1R_336045667_T/G	1R:336045667-336045667	G	intergenic_variant	MODIFIER	-	-	-	-	-	-	-	-	-	-	-	-	-	-	-	-	-	-	-	-	-	-	-
1R_337767162_C/G	1R:337767162-337767162	G	intergenic_variant	MODIFIER	-	-	-	-	-	-	-	-	-	-	-	-	-	-	-	-	-	-	-	-	-	-	-
1R_352833609_G/T	1R:352833609-352833609	T	intron_variant	MODIFIER	-	SECCE1Rv1G0025280	Transcript	SECCE1Rv1G0025280.1	protein_coding	-	2/2	-	-	-	-	-	-	-	-	-	1	-	-	-	-	-	-
1R_370164186_C/T	1R:370164186-370164186	T	intergenic_variant	MODIFIER	-	-	-	-	-	-	-	-	-	-	-	-	-	-	-	-	-	-	-	-	-	-	-
1R_371771039_T/C	1R:371771039-371771039	C	downstream_gene_variant	MODIFIER	-	SECCE1Rv1G0026520	Transcript	SECCE1Rv1G0026520.1	protein_coding	-	-	-	-	-	-	-	-	-	-	339	1	-	-	-	-	-	-
1R_372027560_T/C	1R:372027560-372027560	C	intron_variant	MODIFIER	-	SECCE1Rv1G0026540	Transcript	SECCE1Rv1G0026540.1	protein_coding	-	30/38	-	-	-	-	-	-	-	-	-	1	-	-	-	-	-	-
1R_372042191_T/A	1R:372042191-372042191	A	intergenic_variant	MODIFIER	-	-	-	-	-	-	-	-	-	-	-	-	-	-	-	-	-	-	-	-	-	-	-
1R_372917850_C/T	1R:372917850-372917850	T	synonymous_variant	LOW	-	SECCE1Rv1G0026650	Transcript	SECCE1Rv1G0026650.1	protein_coding	4/12	-	-	-	519	519	173	G	ggG/ggA	-	-	-1	-	-	-	-	-	-
1R_374159300_C/G	1R:374159300-374159300	G	intergenic_variant	MODIFIER	-	-	-	-	-	-	-	-	-	-	-	-	-	-	-	-	-	-	-	-	-	-	-
1R_375182411_T/C	1R:375182411-375182411	C	upstream_gene_variant	MODIFIER	-	SECCE1Rv1G0026840	Transcript	SECCE1Rv1G0026840.1	protein_coding	-	-	-	-	-	-	-	-	-	-	206	1	-	-	-	-	-	-
1R_375847398_T/C	1R:375847398-375847398	C	missense_variant	MODERATE	-	SECCE1Rv1G0026900	Transcript	SECCE1Rv1G0026900.1	protein_coding	1/1	-	-	-	196	196	66	F/L	Ttc/Ctc	-	-	1	-	-	-	-	-	-
1R_376449444_T/G	1R:376449444-376449444	G	downstream_gene_variant	MODIFIER	-	SECCE1Rv1G0026960	Transcript	SECCE1Rv1G0026960.1	protein_coding	-	-	-	-	-	-	-	-	-	-	18	1	-	-	-	-	-	-
1R_377038309_G/T	1R:377038309-377038309	T	upstream_gene_variant	MODIFIER	-	SECCE1Rv1G0027020	Transcript	SECCE1Rv1G0027020.1	protein_coding	-	-	-	-	-	-	-	-	-	-	178	1	-	-	-	-	-	-
1R_377290206_C/G	1R:377290206-377290206	G	synonymous_variant	LOW	-	SECCE1Rv1G0027050	Transcript	SECCE1Rv1G0027050.1	protein_coding	2/2	-	-	-	288	288	96	L	ctG/ctC	-	-	-1	-	-	-	-	-	-
1R_380571048_C/T	1R:380571048-380571048	T	intron_variant	MODIFIER	-	SECCE1Rv1G0027270	Transcript	SECCE1Rv1G0027270.1	protein_coding	-	2/15	-	-	-	-	-	-	-	-	-	-1	-	-	-	-	-	-
1R_382697592_A/G	1R:382697592-382697592	G	intergenic_variant	MODIFIER	-	-	-	-	-	-	-	-	-	-	-	-	-	-	-	-	-	-	-	-	-	-	-
1R_386316941_C/A	1R:386316941-386316941	A	downstream_gene_variant	MODIFIER	-	SECCE1Rv1G0027650	Transcript	SECCE1Rv1G0027650.1	protein_coding	-	-	-	-	-	-	-	-	-	-	658	1	-	-	-	-	-	-
1R_388372230_T/C	1R:388372230-388372230	C	intergenic_variant	MODIFIER	-	-	-	-	-	-	-	-	-	-	-	-	-	-	-	-	-	-	-	-	-	-	-
1R_389360084_G/C	1R:389360084-389360084	C	intergenic_variant	MODIFIER	-	-	-	-	-	-	-	-	-	-	-	-	-	-	-	-	-	-	-	-	-	-	-
1R_392139558_C/A	1R:392139558-392139558	A	intergenic_variant	MODIFIER	-	-	-	-	-	-	-	-	-	-	-	-	-	-	-	-	-	-	-	-	-	-	-
1R_396966406_C/T	1R:396966406-396966406	T	synonymous_variant	LOW	-	SECCE1Rv1G0028290	Transcript	SECCE1Rv1G0028290.1	protein_coding	1/1	-	-	-	480	480	160	V	gtG/gtA	-	-	-1	-	-	-	-	-	-
1R_403162857_C/T	1R:403162857-403162857	T	downstream_gene_variant	MODIFIER	-	SECCE1Rv1G0028530	Transcript	SECCE1Rv1G0028530.1	protein_coding	-	-	-	-	-	-	-	-	-	-	349	-1	-	-	-	-	-	-
1R_404779169_G/A	1R:404779169-404779169	A	downstream_gene_variant	MODIFIER	-	SECCE1Rv1G0028640	Transcript	SECCE1Rv1G0028640.1	protein_coding	-	-	-	-	-	-	-	-	-	-	613	-1	-	-	-	-	-	-
1R_404779824_T/C	1R:404779824-404779824	C	synonymous_variant	LOW	-	SECCE1Rv1G0028640	Transcript	SECCE1Rv1G0028640.1	protein_coding	13/13	-	-	-	1368	1368	456	V	gtA/gtG	-	-	-1	-	-	-	-	-	-
1R_405121407_T/C	1R:405121407-405121407	C	upstream_gene_variant	MODIFIER	-	SECCE1Rv1G0028660	Transcript	SECCE1Rv1G0028660.1	protein_coding	-	-	-	-	-	-	-	-	-	-	565	1	-	-	-	-	-	-
1R_406074880_A/C	1R:406074880-406074880	C	synonymous_variant	LOW	-	SECCE1Rv1G0028740	Transcript	SECCE1Rv1G0028740.1	protein_coding	1/1	-	-	-	795	795	265	S	tcA/tcC	-	-	1	-	-	-	-	-	-
1R_407287397_G/A	1R:407287397-407287397	A	synonymous_variant	LOW	-	SECCE1Rv1G0028780	Transcript	SECCE1Rv1G0028780.1	protein_coding	1/1	-	-	-	834	834	278	P	ccC/ccT	-	-	-1	-	-	-	-	-	-
1R_407287511_C/G	1R:407287511-407287511	G	synonymous_variant	LOW	-	SECCE1Rv1G0028780	Transcript	SECCE1Rv1G0028780.1	protein_coding	1/1	-	-	-	720	720	240	T	acG/acC	-	-	-1	-	-	-	-	-	-
1R_411193557_A/T	1R:411193557-411193557	T	upstream_gene_variant	MODIFIER	-	SECCE1Rv1G0029240	Transcript	SECCE1Rv1G0029240.1	protein_coding	-	-	-	-	-	-	-	-	-	-	513	1	-	-	-	-	-	-
1R_426929973_C/T	1R:426929973-426929973	T	intron_variant	MODIFIER	-	SECCE1Rv1G0030320	Transcript	SECCE1Rv1G0030320.1	protein_coding	-	6/7	-	-	-	-	-	-	-	-	-	-1	-	-	-	-	-	-
