# Supplementary material for: Identification of quantitative trait loci associated with leaf rust resistance in rye by precision mapping
Source: BMC Plant Biol. 2024 Apr 17;24:291. doi: 10.1186/s12870-024-04960-6 (PMC11022434; doi:10.1186/s12870-024-04960-6)
Supplement: Supplementary file 22 — Supplementary Material 22. [file 12870_2024_4960_MOESM22_ESM.zip]

Archive with 2 entries (2 files):
- 1-Figure S5.docx
- 2-Figure S5.docx
